# Supplementary material for: Genomic comparison of Planktothrix agardhii isolates from a Lake Erie embayment
Source: PLoS One. 2022 Aug 23;17(8):e0273454. doi: 10.1371/journal.pone.0273454 (PMC9398003; doi:10.1371/journal.pone.0273454)
Supplement: S1 Table — (XLSX) [file pone.0273454.s001.xlsx]

## Sheet: 1025
Name	Number of HSPs	Lowest E-value	Accession (E-value)	Description (E-value)	Greatest identity %	Greatest positive %	Greatest HSP length	Greatest bit score	Size
Scaffold_001	12408	0	AP017991	Planktothrix agardhii NIES-204 DNA, complete genome	100	94355	AP017991	168827	4291329
Scaffold_003	606	0	AP017991	Planktothrix agardhii NIES-204 DNA, complete genome	100	52387	AP017991	93368.9	182538
Scaffold_002	821	0	AP017991	Planktothrix agardhii NIES-204 DNA, complete genome	100	47896	AP017991	85407	253924
contig_002	19	0	AP017992	Planktothrix agardhii NIES-204 plasmid plasmid1 DNA, complete sequence	100	9472	AP017992	16347	39909
Scaffold_005	92	0	AP017993	Planktothrix agardhii NIES-204 plasmid plasmid2 DNA, complete sequence	100	8504	AP017993	14229.9	25243
contig_001	48	0	AP017992	Planktothrix agardhii NIES-204 plasmid plasmid1 DNA, complete sequence	100	6432	AP017992	10507.7	56678
Scaffold_006	80	0	LO018304	Planktothrix agardhii str. 7805 chromosome, complete genome	100	4549	LO018304	8087.59	17895
Scaffold_004	46	0	LO018305	Planktothrix agardhii str. 7805 megaplasmid, complete genome	100	6558	AP014825	5759.44	57602
contig_004	24	0	AP017993	Planktothrix agardhii NIES-204 plasmid plasmid2 DNA, complete sequence	100	2785	AP017993	4875.79	6642
contig_008	22	0	AP017991	Planktothrix agardhii NIES-204 DNA, complete genome	100	3020	AP017991	5023.67	3252
contig_007	31	0	AP017991	Planktothrix agardhii NIES-204 DNA, complete genome	99.78	1650	AP017991	1667.6	4305
contig_003	22	0	AP017994	Planktothrix agardhii NIES-204 plasmid plasmid3 DNA, complete sequence	98.21	2033	CP020664	2911.92	12947
contig_009	2	0	LO018305	Planktothrix agardhii str. 7805 megaplasmid, complete genome	95.59	1697	LO018305	2073.36	2581
contig_006	42	0	CP023280	Nostoc sp. CENA543 plasmid pCENA543a, complete sequence	92.22	3937	CP023279	5541.24	6285
contig_010	11	0	AP017993	Planktothrix agardhii NIES-204 plasmid plasmid2 DNA, complete sequence	99.32	1903	AP017994	2024.67	2307
contig_012	5	0	LO018305	Planktothrix agardhii str. 7805 megaplasmid, complete genome	98.77	960	LO018305	1373.65	1961
contig_005	17	0	AP017995	Planktothrix agardhii NIES-204 plasmid plasmid4 DNA, complete sequence	100	868	LO018305	719.03	6408
contig_011	7	0	LO018305	Planktothrix agardhii str. 7805 megaplasmid, complete genome	99.52	2004	LO018305	3038.16	2099

## Sheet: 1026
Name	Number of HSPs	Lowest E-value	Accession (E-value)	Description (E-value)	Greatest identity %	Greatest positive %	Greatest HSP length	Greatest bit score	Size
Scaffold_001	4311	0	AP017991	Planktothrix agardhii NIES-204 DNA, complete genome.	100	100	94616	169402	4662251
contig_002	1	0	AP017992	Planktothrix agardhii NIES-204 plasmid plasmid1 DNA, complete sequence.	99.83	99.83	34583	62097.6	34599
Scaffold_004	80	0	NZ_CM002808	Planktothrix agardhii NIVA-CYA 126/8 plasmid pPA79, whole genome shotgun sequence.	100	100	29451	52877.9	70651
Scaffold_002	21	0	NZ_CM002804	Planktothrix agardhii NIVA-CYA 126/8 plasmid pPA115, whole genome shotgun sequence.	100	100	24521	43504.9	106825
Scaffold_003	178	0	AP017991	Planktothrix agardhii NIES-204 DNA, complete genome.	100	100	19675	34457.4	79928
contig_006	19	0	AP017991	Planktothrix agardhii NIES-204 DNA, complete genome.	99.17	99.17	19069	33546.7	19034
contig_007	12	0	NZ_CM002803	Planktothrix agardhii NIVA-CYA 126/8 chromosome, whole genome shotgun sequence.	100	100	12196	21970.8	17869
Scaffold_005	37	0	AP017992	Planktothrix agardhii NIES-204 plasmid plasmid1 DNA, complete sequence.	100	100	9472	16347	47764
contig_011	7	0	NZ_CM002804	Planktothrix agardhii NIVA-CYA 126/8 plasmid pPA115, whole genome shotgun sequence.	100	100	9237	16306.4	9464
contig_010	2	0	AP017994	Planktothrix agardhii NIES-204 plasmid plasmid3 DNA, complete sequence.	100	100	9707	15756.4	10212
contig_012	6	0	NZ_CM002803	Planktothrix agardhii NIVA-CYA 126/8 chromosome, whole genome shotgun sequence.	99.99	99.99	8436	15208.2	8437
contig_008	6	0	NZ_CM002803	Planktothrix agardhii NIVA-CYA 126/8 chromosome, whole genome shotgun sequence.	99.22	99.22	6272	11091.1	16601
contig_001	17	0	AP017992	Planktothrix agardhii NIES-204 plasmid plasmid1 DNA, complete sequence.	100	100	6432	10508.6	39946
contig_016	9	0	AP017991	Planktothrix agardhii NIES-204 DNA, complete genome.	96.44	96.44	5628	9272.41	5640
contig_009	16	0	NZ_CM002803	Planktothrix agardhii NIVA-CYA 126/8 chromosome, whole genome shotgun sequence.	98.93	98.93	5404	8375.23	13369
contig_024	1	0	AP017994	Planktothrix agardhii NIES-204 plasmid plasmid3 DNA, complete sequence.	100	100	4639	8367.11	4639
contig_023	3	0	AP017991	Planktothrix agardhii NIES-204 DNA, complete genome.	99.4	99.4	4748	8313.91	4742
contig_028	7	0	NZ_CM002803	Planktothrix agardhii NIVA-CYA 126/8 chromosome, whole genome shotgun sequence.	99.98	99.98	4159	7495.19	4160
contig_029	2	0	NZ_CM002803	Planktothrix agardhii NIVA-CYA 126/8 chromosome, whole genome shotgun sequence.	99.83	99.83	4117	7392.39	4118
contig_030	2	0	NZ_CM002804	Planktothrix agardhii NIVA-CYA 126/8 plasmid pPA115, whole genome shotgun sequence.	99.97	99.97	3974	7159.76	4117
contig_026	1	0	AP017991	Planktothrix agardhii NIES-204 DNA, complete genome.	97.76	97.76	4199	7149.84	4531
contig_032	3	0	NZ_CM002803	Planktothrix agardhii NIVA-CYA 126/8 chromosome, whole genome shotgun sequence.	99.94	99.94	3495	6295.04	3495
contig_033	9	0	NZ_KE734694	Planktothrix agardhii NIVA-CYA 15 scaffold00001, whole genome shotgun sequence.	99.91	99.91	3485	6272.5	3485
contig_013	18	0	AP017994	Planktothrix agardhii NIES-204 plasmid plasmid3 DNA, complete sequence.	98.03	98.03	4145	6225.61	7959
contig_021	8	0	AP017993	Planktothrix agardhii NIES-204 plasmid plasmid2 DNA, complete sequence.	98.75	98.75	3520	6147.17	5039
contig_035	10	0	NZ_CM002808	Planktothrix agardhii NIVA-CYA 126/8 plasmid pPA79, whole genome shotgun sequence.	99.97	99.97	3305	5956.91	3305
contig_037	11	0	NZ_CM002803	Planktothrix agardhii NIVA-CYA 126/8 chromosome, whole genome shotgun sequence.	99.9	99.9	3085	5551.15	3085
contig_038	4	0	NZ_CM002803	Planktothrix agardhii NIVA-CYA 126/8 chromosome, whole genome shotgun sequence.	100	100	3024	5424.02	3007
contig_039	11	0	NZ_CM002803	Planktothrix agardhii NIVA-CYA 126/8 chromosome, whole genome shotgun sequence.	99.6	99.6	2991	5341.06	2991
contig_041	2	0	NZ_AVFY01000129	Planktothrix agardhii NIVA-CYA 56/3 contig00158, whole genome shotgun sequence.	99.76	99.76	2929	5251.79	2949
contig_043	7	0	AP017991	Planktothrix agardhii NIES-204 DNA, complete genome.	99.69	99.69	2902	5194.09	2902
contig_042	2	0	NZ_CM002804	Planktothrix agardhii NIVA-CYA 126/8 plasmid pPA115, whole genome shotgun sequence.	100	100	2870	5176.95	2909
contig_044	1	0	AP017991	Planktothrix agardhii NIES-204 DNA, complete genome.	99.96	99.96	2794	5031.78	2900
contig_027	8	0	NZ_CM002807	Planktothrix agardhii NIVA-CYA 126/8 plasmid pPA50, whole genome shotgun sequence.	100	100	2722	4824.4	4184
contig_036	2	0	NZ_KE734696	Planktothrix agardhii NIVA-CYA 15 scaffold00003, whole genome shotgun sequence.	93.31	93.31	3161	4775.71	3182
contig_040	10	0	NZ_CM002803	Planktothrix agardhii NIVA-CYA 126/8 chromosome, whole genome shotgun sequence.	100	100	2525	4554.79	2955
contig_050	4	0	NZ_CM002803	Planktothrix agardhii NIVA-CYA 126/8 chromosome, whole genome shotgun sequence.	96.86	96.86	2735	4552.99	2722
contig_047	4	0	AP017994	Planktothrix agardhii NIES-204 plasmid plasmid3 DNA, complete sequence.	99.61	99.61	2548	4552.09	2842
contig_048	13	0	NZ_KE734694	Planktothrix agardhii NIVA-CYA 15 scaffold00001, whole genome shotgun sequence.	100	100	2670	4521.43	2777
contig_053	2	0	NZ_CM002803	Planktothrix agardhii NIVA-CYA 126/8 chromosome, whole genome shotgun sequence.	99.44	99.44	2488	4424.95	2488
contig_017	24	0	NZ_CM002807	Planktothrix agardhii NIVA-CYA 126/8 plasmid pPA50, whole genome shotgun sequence.	100	100	2432	4305.93	5410
contig_046	6	0	NZ_KE734727	Planktothrix agardhii NIVA-CYA 56/3 scaffold00006, whole genome shotgun sequence.	99.2	99.2	2798	4303.22	2871
contig_054	7	0	NZ_KE734695	Planktothrix agardhii NIVA-CYA 15 scaffold00002, whole genome shotgun sequence.	98.24	98.24	2456	4216.66	2445
contig_019	15	0	AP017991	Planktothrix agardhii NIES-204 DNA, complete genome.	99.96	99.96	2331	4200.43	5132
contig_060	2	0	NZ_CM002803	Planktothrix agardhii NIVA-CYA 126/8 chromosome, whole genome shotgun sequence.	100	100	2325	4194.12	2325
contig_052	7	0	NZ_KE734724	Planktothrix agardhii NIVA-CYA 56/3 scaffold00003, whole genome shotgun sequence.	95.38	95.38	2557	4115.67	2575
contig_059	24	0	NZ_CM002803	Planktothrix agardhii NIVA-CYA 126/8 chromosome, whole genome shotgun sequence.	98.83	98.83	2300	4025.5	2331
contig_062	2	0	NZ_CM002803	Planktothrix agardhii NIVA-CYA 126/8 chromosome, whole genome shotgun sequence.	98.67	98.67	2259	3939.84	2259
contig_020	8	0	NZ_CM002803	Planktothrix agardhii NIVA-CYA 126/8 chromosome, whole genome shotgun sequence.	96.08	96.08	2350	3871.32	5126
contig_065	3	0	NZ_CM002803	Planktothrix agardhii NIVA-CYA 126/8 chromosome, whole genome shotgun sequence.	98.64	98.64	2126	3708.11	2129
contig_004	16	0	AP017994	Planktothrix agardhii NIES-204 plasmid plasmid3 DNA, complete sequence.	97.44	97.44	2431	3656.71	24250
Scaffold_006	23	0	AP017993	Planktothrix agardhii NIES-204 plasmid plasmid2 DNA, complete sequence.	100	100	2097	3591.79	12527
contig_066	2	0	NZ_CM002803	Planktothrix agardhii NIVA-CYA 126/8 chromosome, whole genome shotgun sequence.	100	100	1968	3550.32	2119
contig_056	7	0	NZ_CM002803	Planktothrix agardhii NIVA-CYA 126/8 chromosome, whole genome shotgun sequence.	96.24	96.24	2218	3522.36	2403
contig_025	4	0	NZ_KE734723	Planktothrix agardhii NIVA-CYA 56/3 scaffold00002, whole genome shotgun sequence.	78.76	78.76	4252	3503.43	4541
contig_022	6	0	NZ_CM002803	Planktothrix agardhii NIVA-CYA 126/8 chromosome, whole genome shotgun sequence.	98.56	98.56	2105	3372.68	4865
contig_014	6	0	AP017994	Planktothrix agardhii NIES-204 plasmid plasmid3 DNA, complete sequence.	96.68	96.68	1801	2979.55	7300
Scaffold_007	8	0	NZ_KE734734	Planktothrix agardhii NIVA-CYA 56/3 scaffold00014, whole genome shotgun sequence.	88.58	88.58	2296	2951.6	5063
contig_067	12	0	NZ_CM002803	Planktothrix agardhii NIVA-CYA 126/8 chromosome, whole genome shotgun sequence.	100	100	1690	2929.06	2115
contig_051	5	0	AP017994	Planktothrix agardhii NIES-204 plasmid plasmid3 DNA, complete sequence.	100	100	1606	2883.97	2585
contig_031	4	0	NZ_CM002803	Planktothrix agardhii NIVA-CYA 126/8 chromosome, whole genome shotgun sequence.	99.78	99.78	2539	2852.41	3511
contig_061	4	0	NZ_KE734724	Planktothrix agardhii NIVA-CYA 56/3 scaffold00003, whole genome shotgun sequence.	99.87	99.87	1576	2834.38	2318
contig_003	29	0	AP017992	Planktothrix agardhii NIES-204 plasmid plasmid1 DNA, complete sequence.	100	100	1505	2688.31	30954
contig_063	2	0	AP017994	Planktothrix agardhii NIES-204 plasmid plasmid3 DNA, complete sequence.	100	100	1477	2660.35	2211
contig_018	6	0	NZ_KE734724	Planktothrix agardhii NIVA-CYA 56/3 scaffold00003, whole genome shotgun sequence.	99	99	1622	2648.63	5138
contig_045	1	0	AP017992	Planktothrix agardhii NIES-204 plasmid plasmid1 DNA, complete sequence.	97.8	97.8	1457	2490.84	2883
contig_005	7	0	NZ_CM002803	Planktothrix agardhii NIVA-CYA 126/8 chromosome, whole genome shotgun sequence.	99.23	99.23	1176	2081.47	19522
contig_057	2	0	NZ_CM002803	Planktothrix agardhii NIVA-CYA 126/8 chromosome, whole genome shotgun sequence.	91.88	91.88	1392	2000.32	2371
contig_015	6	0	NZ_KE734694	Planktothrix agardhii NIVA-CYA 15 scaffold00001, whole genome shotgun sequence.	98.61	98.61	1130	1726.21	5682
contig_034	2	0	NZ_KE734722	Planktothrix agardhii NIVA-CYA 56/3 scaffold00001, whole genome shotgun sequence.	94.43	94.43	934	1449.39	3343
contig_058	4	0	NZ_CM002807	Planktothrix agardhii NIVA-CYA 126/8 plasmid pPA50, whole genome shotgun sequence.	99.47	99.47	768	1355.62	2342
contig_049	2	0	NZ_CM002803	Planktothrix agardhii NIVA-CYA 126/8 chromosome, whole genome shotgun sequence.	94.77	94.77	745	1168.97	2763
contig_064	4	0	NZ_KE734727	Planktothrix agardhii NIVA-CYA 56/3 scaffold00006, whole genome shotgun sequence.	94.31	94.31	780	1142.82	2198
contig_055	4	0	NZ_KE734723	Planktothrix agardhii NIVA-CYA 56/3 scaffold00002, whole genome shotgun sequence.	93.13	93.13	728	1085.11	2432

## Sheet: 1027
Name	Number of HSPs	Lowest E-value	Accession (E-value)	Description (E-value)	Greatest identity %	Greatest positive %	Greatest HSP length	Greatest bit score	Size
Scaffold_001	3642	0	AP017991	Planktothrix agardhii NIES-204 DNA, complete genome.	100	100	94616	169298	4046306
contig_001	108	0	NZ_CM002803	Planktothrix agardhii NIVA-CYA 126/8 chromosome, whole genome shotgun sequence.	100	100	49767	88846.1	76429
Scaffold_003	369	0	NZ_CM002803	Planktothrix agardhii NIVA-CYA 126/8 chromosome, whole genome shotgun sequence.	100	100	49767	88846.1	254673
Scaffold_002	435	0	AP017991	Planktothrix agardhii NIES-204 DNA, complete genome.	100	100	42874	76559.7	271454
contig_005	13	0	AP017992	Planktothrix agardhii NIES-204 plasmid plasmid1 DNA, complete sequence.	100	100	34583	62097.6	34696
Scaffold_004	147	0	AP017991	Planktothrix agardhii NIES-204 DNA, complete genome.	100	100	31061	54962.6	132716
contig_002	92	0	NZ_CM002803	Planktothrix agardhii NIVA-CYA 126/8 chromosome, whole genome shotgun sequence.	99.58	99.58	29193	50379.3	56752
contig_006	16	0	AP017991	Planktothrix agardhii NIES-204 DNA, complete genome.	99.91	99.91	11216	20182.8	13824
Scaffold_005	62	0	AP017992	Planktothrix agardhii NIES-204 plasmid plasmid1 DNA, complete sequence.	100	100	9472	16347	57020
Scaffold_006	103	0	AP017993	Planktothrix agardhii NIES-204 plasmid plasmid2 DNA, complete sequence.	100	100	8504	14230.8	50694
contig_008	11	0	NZ_CM002803	Planktothrix agardhii NIVA-CYA 126/8 chromosome, whole genome shotgun sequence.	99.76	99.76	6737	12073	6757
contig_003	16	0	AP017992	Planktothrix agardhii NIES-204 plasmid plasmid1 DNA, complete sequence.	99.82	99.82	6432	10508.6	56602
contig_011	8	0	AP017993	Planktothrix agardhii NIES-204 plasmid plasmid2 DNA, complete sequence.	98.75	98.75	3520	6147.17	4922
contig_014	1	0	AP017991	Planktothrix agardhii NIES-204 DNA, complete genome.	99.96	99.96	2794	5031.78	2880
Scaffold_007	22	0	AP017993	Planktothrix agardhii NIES-204 plasmid plasmid2 DNA, complete sequence.	97.96	97.96	2784	4797.35	7828
contig_013	11	0	AP017991	Planktothrix agardhii NIES-204 DNA, complete genome.	99.16	99.16	2270	4009.27	3012
Scaffold_008	8	0	NZ_KE734734	Planktothrix agardhii NIVA-CYA 56/3 scaffold00014, whole genome shotgun sequence.	97.41	97.41	2257	2826.26	4503
contig_004	28	0	AP017992	Planktothrix agardhii NIES-204 plasmid plasmid1 DNA, complete sequence.	100	100	1582	2711.75	45185
contig_007	1	0	AP017992	Planktothrix agardhii NIES-204 plasmid plasmid1 DNA, complete sequence.	98.83	98.83	1538	2693.72	10052
contig_009	9	0	AP017994	Planktothrix agardhii NIES-204 plasmid plasmid3 DNA, complete sequence.	100	100	1404	2528.71	5558
contig_012	5	0	AP017992	Planktothrix agardhii NIES-204 plasmid plasmid1 DNA, complete sequence.	97.8	97.8	1457	2490.84	3100
contig_015	7	0	NZ_CM002808	Planktothrix agardhii NIVA-CYA 126/8 plasmid pPA79, whole genome shotgun sequence.	99.32	99.32	1215	2024.67	2307
contig_010	16	0	NZ_CM002803	Planktothrix agardhii NIVA-CYA 126/8 chromosome, whole genome shotgun sequence.	92.72	92.72	1299	1801.05	5233

## Sheet: 1029
Name	Number of HSPs	Lowest E-value	Accession (E-value)	Description (E-value)	Greatest identity %	Greatest positive %	Greatest HSP length	Greatest bit score	Size
Scaffold_001	3249	0	NZ_CM002803	Planktothrix agardhii NIVA-CYA 126/8 chromosome, whole genome shotgun sequence.	100	100	82428	146928	4508053
Scaffold_002	442	0	NZ_CM002803	Planktothrix agardhii NIVA-CYA 126/8 chromosome, whole genome shotgun sequence.	100	100	49465	88063.4	383383
Scaffold_004	60	0	NZ_CM002808	Planktothrix agardhii NIVA-CYA 126/8 plasmid pPA79, whole genome shotgun sequence.	100	100	36764	65872	75604
Scaffold_003	124	0	NZ_CM002804	Planktothrix agardhii NIVA-CYA 126/8 plasmid pPA115, whole genome shotgun sequence.	100	100	32578	58743.3	110069
Scaffold_005	78	0	NZ_CM002807	Planktothrix agardhii NIVA-CYA 126/8 plasmid pPA50, whole genome shotgun sequence.	100	100	11060	18375.8	60723
contig_002	5	0	AP017993	Planktothrix agardhii NIES-204 plasmid plasmid2 DNA, complete sequence.	98.98	98.98	2647	4653.08	3452
contig_003	12	0	NZ_CM002808	Planktothrix agardhii NIVA-CYA 126/8 plasmid pPA79, whole genome shotgun sequence.	100	100	2168	3910.99	2168
contig_001	6	0	NZ_CM002803	Planktothrix agardhii NIVA-CYA 126/8 chromosome, whole genome shotgun sequence.	99.79	99.79	2539	3201.36	3764

## Sheet: 1030
Name	Number of HSPs	Lowest E-value	Accession (E-value)	Description (E-value)	Greatest identity %	Greatest positive %	Greatest HSP length	Greatest bit score	Size
Scaffold_001	3427	0	NZ_CM002803	Planktothrix agardhii NIVA-CYA 126/8 chromosome, whole genome shotgun sequence.	100	100	82428	146928	4710093
Scaffold_002	125	0	NZ_CM002808	Planktothrix agardhii NIVA-CYA 126/8 plasmid pPA79, whole genome shotgun sequence.	100	100	36318	65076.8	121930
Scaffold_003	92	0	NZ_CM002804	Planktothrix agardhii NIVA-CYA 126/8 plasmid pPA115, whole genome shotgun sequence.	100	100	32578	58743.3	110061
contig_002	1	0	AP017992	Planktothrix agardhii NIES-204 plasmid plasmid1 DNA, complete sequence.	99.98	99.98	11226	20236.9	11226
Scaffold_004	6	0	NZ_KE734735	Planktothrix agardhii NIVA-CYA 56/3 scaffold00015, whole genome shotgun sequence.	99.75	99.75	10731	18882.6	18213
Scaffold_005	4	0	AP017992	Planktothrix agardhii NIES-204 plasmid plasmid1 DNA, complete sequence.	99.96	99.96	8421	15173.9	17163
contig_001	38	0	NZ_CM002808	Planktothrix agardhii NIVA-CYA 126/8 plasmid pPA79, whole genome shotgun sequence.	100	100	7815	13567.1	15737
contig_003	4	0	NZ_AVFY01000129	Planktothrix agardhii NIVA-CYA 56/3 contig00158, whole genome shotgun sequence.	99.62	99.62	6019	10738.5	6587
contig_010	1	0	AP017991	Planktothrix agardhii NIES-204 DNA, complete genome.	99.96	99.96	4820	8684.51	4820
contig_006	3	0	AP017991	Planktothrix agardhii NIES-204 DNA, complete genome.	96.11	96.11	5217	8528.52	5168
contig_007	2	0	AP017991	Planktothrix agardhii NIES-204 DNA, complete genome.	100	100	4465	7879.3	5091
contig_011	1	0	AP017992	Planktothrix agardhii NIES-204 plasmid plasmid1 DNA, complete sequence.	99.22	99.22	4079	7212.96	4096
contig_014	2	0	NZ_KE734722	Planktothrix agardhii NIVA-CYA 56/3 scaffold00001, whole genome shotgun sequence.	98.18	98.18	3395	5875.76	3422
contig_017	1	0	AP017991	Planktothrix agardhii NIES-204 DNA, complete genome.	98.84	98.84	2933	5137.28	2933
Scaffold_006	1	0	AP017991	Planktothrix agardhii NIES-204 DNA, complete genome.	93.91	93.91	3152	4823.49	7182
contig_015	1	0	AP017991	Planktothrix agardhii NIES-204 DNA, complete genome.	91.66	91.66	3367	4818.99	3341
contig_012	16	0	AP017993	Planktothrix agardhii NIES-204 plasmid plasmid2 DNA, complete sequence.	100	100	2647	4653.08	3629
contig_021	3	0	AP017991	Planktothrix agardhii NIES-204 DNA, complete genome.	97.84	97.84	2639	4532.25	2615
contig_008	4	0	AP017991	Planktothrix agardhii NIES-204 DNA, complete genome.	98.56	98.56	2563	4462.82	5079
contig_020	3	0	AP017991	Planktothrix agardhii NIES-204 DNA, complete genome.	95.28	95.28	2638	4202.23	2641
contig_022	3	0	AP017991	Planktothrix agardhii NIES-204 DNA, complete genome.	98.85	98.85	2340	4099.44	2469
contig_009	2	0	AP017991	Planktothrix agardhii NIES-204 DNA, complete genome.	99.73	99.73	2195	3929.02	4862
contig_027	5	0	AP017991	Planktothrix agardhii NIES-204 DNA, complete genome.	97.75	97.75	2268	3859.59	2292
Scaffold_007	10	0	AP017991	Planktothrix agardhii NIES-204 DNA, complete genome.	99.52	99.52	2086	3718.03	4172
contig_013	1	0	AP017991	Planktothrix agardhii NIES-204 DNA, complete genome.	93.88	93.88	2415	3716.23	3569
contig_024	2	0	AP017991	Planktothrix agardhii NIES-204 DNA, complete genome.	99.63	99.63	2216	3602.61	2455
contig_029	2	0	AP017991	Planktothrix agardhii NIES-204 DNA, complete genome.	98.21	98.21	2064	3553.02	2209
contig_030	1	0	AP017991	Planktothrix agardhii NIES-204 DNA, complete genome.	96.01	96.01	2177	3542.2	2166
contig_028	9	0	NZ_KE734723	Planktothrix agardhii NIVA-CYA 56/3 scaffold00002, whole genome shotgun sequence.	100	100	1832	3296.04	2289
contig_016	1	0	AP017991	Planktothrix agardhii NIES-204 DNA, complete genome.	89.13	89.13	2130	2792.9	3121
contig_023	2	0	AP017991	Planktothrix agardhii NIES-204 DNA, complete genome.	99.39	99.39	1646	2708.14	2462
contig_019	17	0	NZ_KE734694	Planktothrix agardhii NIVA-CYA 15 scaffold00001, whole genome shotgun sequence.	100	100	1515	2679.29	2646
contig_025	3	0	NZ_CM002803	Planktothrix agardhii NIVA-CYA 126/8 chromosome, whole genome shotgun sequence.	99.86	99.86	1478	2657.65	2416
contig_018	2	0	AP017991	Planktothrix agardhii NIES-204 DNA, complete genome.	97.85	97.85	1393	2381.73	2791
contig_026	5	0	AP017991	Planktothrix agardhii NIES-204 DNA, complete genome.	96.48	96.48	1786	2043.6	2314
contig_004	1	0	AP017995	Planktothrix agardhii NIES-204 plasmid plasmid4 DNA, complete sequence.	76.52	76.52	1539	1158.15	5424
contig_005	2	0	AP017995	Planktothrix agardhii NIES-204 plasmid plasmid4 DNA, complete sequence.	91.75	91.75	890	771.33	5376

## Sheet: 1031
Query	Number of HSPs	Lowest E-value	Accession (E-value)	Description (E-value)	Greatest identity %	Greatest HSP length	Accession (HSP length)	Greatest bit score	Size
Scaffold_001	13146	0	AP017991	Planktothrix agardhii NIES-204 DNA, complete genome	100	76570	AP017991	133961	4696487
contig_003	91	0	LO018304	Planktothrix agardhii str. 7805 chromosome, complete genome	100	30508	LO018304	54569.4	30501
contig_002	62	0	AP017993	Planktothrix agardhii NIES-204 plasmid plasmid2 DNA, complete sequence	100	17415	AP017993	31031.9	42653
contig_001	36	0	AP018169	Anabaena cylindrica PCC 7122 plasmid plasmid3 DNA, complete genome	97.37	3748	AP018169	4428.56	59494
contig_005	14	0	CP003615	Oscillatoria nigro-viridis PCC 7112 plasmid pOSC7112.01, complete sequence	88.72	2328	AP017992	1090.52	18406
contig_008	30	0	CP003620	Crinalium epipsammum PCC 9333, complete genome	100	2508	CP003620	1673.01	14875
contig_006	18	0	AP017992	Planktothrix agardhii NIES-204 plasmid plasmid1 DNA, complete sequence	100	16402	AP017992	26662.3	16518
contig_011	23	0	CP003615	Oscillatoria nigro-viridis PCC 7112 plasmid pOSC7112.01, complete sequence	100	3821	CP003615	3609.83	11685
contig_009	37	0	AP017991	Planktothrix agardhii NIES-204 DNA, complete genome	100	10212	AP017991	18337.9	12600
contig_013	15	0	AP017993	Planktothrix agardhii NIES-204 plasmid plasmid2 DNA, complete sequence	99.5	5177	AP017993	7505.1	9084
contig_007	22	0	AP017993	Planktothrix agardhii NIES-204 plasmid plasmid2 DNA, complete sequence	100	7025	AP017993	11546.5	15625
Scaffold_003	27	0	AP017992	Planktothrix agardhii NIES-204 plasmid plasmid1 DNA, complete sequence	100	5659	AP017992	10098.3	8900
contig_004	29	0	AP017992	Planktothrix agardhii NIES-204 plasmid plasmid1 DNA, complete sequence	100	4556	AP017992	7986.6	26725
contig_014	43	0	AP017992	Planktothrix agardhii NIES-204 plasmid plasmid1 DNA, complete sequence	100	3048	AP017992	5045.31	5189
contig_021	0		not available	not available			not available		2909
contig_023	7	0	AP017993	Planktothrix agardhii NIES-204 plasmid plasmid2 DNA, complete sequence	100	2517	AP017993	4540.37	2852
Scaffold_002	29	0	AP017994	Planktothrix agardhii NIES-204 plasmid plasmid3 DNA, complete sequence	100	2912	AP017994	5097.61	11868
contig_020	5	1.29e-28	AP017991	Planktothrix agardhii NIES-204 DNA, complete genome	94.87	95	AP017991	141.95	3034
contig_024	25	0	AP017993	Planktothrix agardhii NIES-204 plasmid plasmid2 DNA, complete sequence	100	2687	AP017993	4841.53	2687
contig_017	42	0	AP017993	Planktothrix agardhii NIES-204 plasmid plasmid2 DNA, complete sequence	100	2647	AP017993	4675.62	3749
contig_028	1	0	CP003607	Oscillatoria acuminata PCC 6304, complete genome	85.17	762	CP003607	865.1	2066
contig_027	8	2.35e-61	KU665238	Planktothrix agardhii, stain No66, peptide synthesis gene clusters, cyanopeptolin, anabaenopeptin (apnA-E), microviridin (mvdA), and flanking regions	100	145	LO018304	250.15	2071
contig_025	3	0	LO018305	Planktothrix agardhii str. 7805 megaplasmid, complete genome	93.65	2354	LO018305	3582.78	2540
contig_015	11	0	AP017993	Planktothrix agardhii NIES-204 plasmid plasmid2 DNA, complete sequence	100	950	AP017993	1663.99	4735
contig_018	4	0	LO018305	Planktothrix agardhii str. 7805 megaplasmid, complete genome	95.92	991	LO018305	1159.05	3548
contig_022	15	0	LO018305	Planktothrix agardhii str. 7805 megaplasmid, complete genome	99.93	1631	LO018305	2630.6	2888
contig_016	8	0	LO018305	Planktothrix agardhii str. 7805 megaplasmid, complete genome	100	1133	LO018305	2003.03	4421
contig_019	19	0	LO018305	Planktothrix agardhii str. 7805 megaplasmid, complete genome	100	1279	LO018305	1508.9	3036
contig_012	24	0	AP017993	Planktothrix agardhii NIES-204 plasmid plasmid2 DNA, complete sequence	100	1211	AP017993	1979.58	10901
contig_010	22	0	LO018305	Planktothrix agardhii str. 7805 megaplasmid, complete genome	100	2531	AP018210	1766.78	11903
contig_026	5	0	LO018305	Planktothrix agardhii str. 7805 megaplasmid, complete genome	98.15	1906	LO018305	1707.27	2163

## Sheet: 1032
Name	Number of HSPs	Lowest E-value	Accession (E-value)	Description (E-value)	Greatest identity %	Greatest positive %	Greatest HSP length	Greatest bit score	Size
Scaffold_001	3711	0	NZ_CM002803	Planktothrix agardhii NIVA-CYA 126/8 chromosome, whole genome shotgun sequence.	100	100	80599	143255	4684619
Scaffold_003	83	0	NZ_CM002808	Planktothrix agardhii NIVA-CYA 126/8 plasmid pPA79, whole genome shotgun sequence.	100	100	41072	73668	78806
Scaffold_002	140	0	NZ_CM002804	Planktothrix agardhii NIVA-CYA 126/8 plasmid pPA115, whole genome shotgun sequence.	100	100	32578	58743.3	113047
Scaffold_004	97	0	AP017992	Planktothrix agardhii NIES-204 plasmid plasmid1 DNA, complete sequence.	100	100	16094	26156.4	47969
contig_001	14	0	AP017992	Planktothrix agardhii NIES-204 plasmid plasmid1 DNA, complete sequence.	99.3	99.3	4556	7987.51	26616
contig_007	7	0	AP017991	Planktothrix agardhii NIES-204 DNA, complete genome.	99.89	99.89	2672	4750.46	2781
contig_005	17	0	AP017993	Planktothrix agardhii NIES-204 plasmid plasmid2 DNA, complete sequence.	99.17	99.17	2647	4675.62	3660
contig_009	2	0	NZ_CM002804	Planktothrix agardhii NIVA-CYA 126/8 plasmid pPA115, whole genome shotgun sequence.	99.81	99.81	2101	3772.13	2108
contig_004	6	0	NZ_KE734732	Planktothrix agardhii NIVA-CYA 56/3 scaffold00012, whole genome shotgun sequence.	100	100	1388	2326.73	3820
contig_006	6	0	NZ_KE734734	Planktothrix agardhii NIVA-CYA 56/3 scaffold00014, whole genome shotgun sequence.	91.76	91.76	1524	2014.75	3036
contig_003	7	0	AP017993	Planktothrix agardhii NIES-204 plasmid plasmid2 DNA, complete sequence.	99.5	99.5	1211	1980.48	10998
contig_002	9	0	AP017994	Planktothrix agardhii NIES-204 plasmid plasmid3 DNA, complete sequence.	100	100	1000	1592.76	11943
contig_008	8	0	NZ_CM002807	Planktothrix agardhii NIVA-CYA 126/8 plasmid pPA50, whole genome shotgun sequence.	99.69	99.69	1154	1360.12	2358

## Sheet: 1033
Name	Number of HSPs	Lowest E-value	Accession (E-value)	Description (E-value)	Greatest identity %	Greatest positive %	Greatest HSP length	Greatest bit score	Size
Scaffold_001	5894	0	NZ_CM002803	Planktothrix agardhii NIVA-CYA 126/8 chromosome, whole genome shotgun sequence.	100	100	53299	95962.1	4058037
contig_001	4	0	AP017992	Planktothrix agardhii NIES-204 plasmid plasmid1 DNA, complete sequence.	100	100	35992	64513.2	36003
Scaffold_002	82	0	NZ_CM002808	Planktothrix agardhii NIVA-CYA 126/8 plasmid pPA79, whole genome shotgun sequence.	100	100	29987	53706.5	63522
contig_005	1	0	AP017991	Planktothrix agardhii NIES-204 DNA, complete genome.	97.94	97.94	21045	36009.2	21031
contig_004	24	0	NZ_CM002803	Planktothrix agardhii NIVA-CYA 126/8 chromosome, whole genome shotgun sequence.	99.82	99.82	15265	26557.7	23854
contig_003	67	0	NZ_CM002803	Planktothrix agardhii NIVA-CYA 126/8 chromosome, whole genome shotgun sequence.	99.9	99.9	13615	24495.5	32272
contig_017	7	0	AP017991	Planktothrix agardhii NIES-204 DNA, complete genome.	97.84	97.84	12195	20685	12143
contig_008	40	0	AP017991	Planktothrix agardhii NIES-204 DNA, complete genome.	99.91	99.91	11125	19946.5	18807
Scaffold_006	45	0	AP017991	Planktothrix agardhii NIES-204 DNA, complete genome.	99.91	99.91	11125	19946.5	24057
contig_013	21	0	AP017991	Planktothrix agardhii NIES-204 DNA, complete genome.	99.94	99.94	9832	17705	15384
contig_011	26	0	NZ_CM002803	Planktothrix agardhii NIVA-CYA 126/8 chromosome, whole genome shotgun sequence.	99.99	99.99	8861	15974.6	17132
Scaffold_007	50	0	AP017991	Planktothrix agardhii NIES-204 DNA, complete genome.	100	100	8073	14492.3	17132
Scaffold_003	99	0	AP017991	Planktothrix agardhii NIES-204 DNA, complete genome.	100	100	8023	14294.8	55612
contig_002	5	0	AP017992	Planktothrix agardhii NIES-204 plasmid plasmid1 DNA, complete sequence.	99.25	99.25	7587	13423.8	34769
contig_026	12	0	NZ_KE734733	Planktothrix agardhii NIVA-CYA 56/3 scaffold00013, whole genome shotgun sequence.	100	100	7405	13051.4	8405
Scaffold_005	64	0	AP017992	Planktothrix agardhii NIES-204 plasmid plasmid1 DNA, complete sequence.	100	100	7993	12912.5	37654
contig_016	6	0	NZ_AVFY01000129	Planktothrix agardhii NIVA-CYA 56/3 contig00158, whole genome shotgun sequence.	99.85	99.85	7134	12816.9	12815
Scaffold_009	42	0	NZ_CM002803	Planktothrix agardhii NIVA-CYA 126/8 chromosome, whole genome shotgun sequence.	100	100	6862	12306.6	12978
contig_033	19	0	AP017991	Planktothrix agardhii NIES-204 DNA, complete genome.	99.56	99.56	6790	12110.9	6790
Scaffold_010	34	0	AP017991	Planktothrix agardhii NIES-204 DNA, complete genome.	99.93	99.93	6790	12110.9	9132
contig_028	18	0	NZ_CM002803	Planktothrix agardhii NIVA-CYA 126/8 chromosome, whole genome shotgun sequence.	99.54	99.54	7094	11911.6	8336
contig_020	18	0	NZ_KE734722	Planktothrix agardhii NIVA-CYA 56/3 scaffold00001, whole genome shotgun sequence.	99.78	99.78	6437	11248.9	10133
contig_037	11	0	AP017991	Planktothrix agardhii NIES-204 DNA, complete genome.	98.86	98.86	6402	11217.3	6402
Scaffold_008	27	0	AP017991	Planktothrix agardhii NIES-204 DNA, complete genome.	99.82	99.82	6227	10558.2	16248
contig_044	8	0	NZ_CM002803	Planktothrix agardhii NIVA-CYA 126/8 chromosome, whole genome shotgun sequence.	98.95	98.95	5618	9844.97	5607
contig_052	11	0	NZ_CM002803	Planktothrix agardhii NIVA-CYA 126/8 chromosome, whole genome shotgun sequence.	99.9	99.9	5157	9262.49	5218
contig_053	14	0	NZ_CM002803	Planktothrix agardhii NIVA-CYA 126/8 chromosome, whole genome shotgun sequence.	99.83	99.83	5143	9217.4	5143
contig_050	13	0	NZ_KE734724	Planktothrix agardhii NIVA-CYA 56/3 scaffold00003, whole genome shotgun sequence.	97.07	97.07	5283	8776.48	5275
contig_024	33	0	AP017991	Planktothrix agardhii NIES-204 DNA, complete genome.	100	100	4825	8648.44	8838
contig_030	12	0	AP017991	Planktothrix agardhii NIES-204 DNA, complete genome.	99.79	99.79	4731	8437.45	7267
contig_040	21	0	AP017991	Planktothrix agardhii NIES-204 DNA, complete genome.	99.93	99.93	4634	8335.56	6055
contig_038	14	0	NZ_CM002803	Planktothrix agardhii NIVA-CYA 126/8 chromosome, whole genome shotgun sequence.	99.89	99.89	4598	8175.96	6400
contig_012	47	0	NZ_CM002803	Planktothrix agardhii NIVA-CYA 126/8 chromosome, whole genome shotgun sequence.	100	100	4770	8166.04	15800
contig_056	13	0	AP017991	Planktothrix agardhii NIES-204 DNA, complete genome.	98.02	98.02	4745	8134.48	4843
contig_039	12	0	AP017991	Planktothrix agardhii NIES-204 DNA, complete genome.	94.49	94.49	5390	8129.07	6124
contig_019	18	0	AP017991	Planktothrix agardhii NIES-204 DNA, complete genome.	98.98	98.98	4648	7860.37	10602
contig_064	8	0	NZ_KE734723	Planktothrix agardhii NIVA-CYA 56/3 scaffold00002, whole genome shotgun sequence.	98.04	98.04	4485	7692.65	4485
contig_073	6	0	NZ_CM002803	Planktothrix agardhii NIVA-CYA 126/8 chromosome, whole genome shotgun sequence.	98.79	98.79	4364	7633.14	4358
contig_063	18	0	AP017991	Planktothrix agardhii NIES-204 DNA, complete genome.	97.4	97.4	4496	7581.75	4496
contig_009	13	0	NZ_KE734732	Planktothrix agardhii NIVA-CYA 56/3 scaffold00012, whole genome shotgun sequence.	98.03	98.03	4475	7574.53	18198
contig_076	5	0	AP017991	Planktothrix agardhii NIES-204 DNA, complete genome.	99.9	99.9	4172	7506.91	4172
contig_055	1	0	AP017994	Planktothrix agardhii NIES-204 plasmid plasmid3 DNA, complete sequence.	94.63	94.63	4634	7388.79	4972
contig_078	1	0	AP017991	Planktothrix agardhii NIES-204 DNA, complete genome.	98.67	98.67	4067	7090.33	4068
contig_081	7	0	NZ_CM002803	Planktothrix agardhii NIVA-CYA 126/8 chromosome, whole genome shotgun sequence.	100	100	3925	7079.51	3925
contig_084	15	0	AP017991	Planktothrix agardhii NIES-204 DNA, complete genome.	99.97	99.97	3864	6964.99	3874
contig_087	3	0	NZ_CM002803	Planktothrix agardhii NIVA-CYA 126/8 chromosome, whole genome shotgun sequence.	99.95	99.95	3795	6836.05	3795
contig_066	16	0	AP017991	Planktothrix agardhii NIES-204 DNA, complete genome.	100	100	3681	6614.24	4461
contig_082	4	0	NZ_KE734694	Planktothrix agardhii NIVA-CYA 15 scaffold00001, whole genome shotgun sequence.	99.78	99.78	3671	6581.78	3916
contig_062	9	0	NZ_KE734694	Planktothrix agardhii NIVA-CYA 15 scaffold00001, whole genome shotgun sequence.	95.36	95.36	4614	6567.35	4598
contig_088	7	0	NZ_CM002803	Planktothrix agardhii NIVA-CYA 126/8 chromosome, whole genome shotgun sequence.	99.89	99.89	3626	6518.66	3732
contig_027	3	0	AP017991	Planktothrix agardhii NIES-204 DNA, complete genome.	98.87	98.87	3673	6359.06	8372
contig_025	9	0	NZ_KE734694	Planktothrix agardhii NIVA-CYA 15 scaffold00001, whole genome shotgun sequence.	99.6	99.6	4570	6318.49	8698
contig_100	7	0	NZ_KE734726	Planktothrix agardhii NIVA-CYA 56/3 scaffold00005, whole genome shotgun sequence.	99.79	99.79	3259	5846.91	3259
contig_046	25	0	NZ_CM002803	Planktothrix agardhii NIVA-CYA 126/8 chromosome, whole genome shotgun sequence.	99.42	99.42	3349	5774.77	5488
contig_095	10	0	AP017991	Planktothrix agardhii NIES-204 DNA, complete genome.	100	100	3286	5756.74	3477
contig_102	7	0	AP017991	Planktothrix agardhii NIES-204 DNA, complete genome.	99.5	99.5	3218	5734.2	3211
contig_104	7	0	AP017991	Planktothrix agardhii NIES-204 DNA, complete genome.	99.49	99.49	3164	5635.01	3164
Scaffold_004	147	0	NZ_CM002803	Planktothrix agardhii NIVA-CYA 126/8 chromosome, whole genome shotgun sequence.	100	100	3113	5561.07	39274
contig_089	5	0	AP017991	Planktothrix agardhii NIES-204 DNA, complete genome.	95.36	95.36	3472	5536.73	3704
Scaffold_011	2	0	NZ_KE734731	Planktothrix agardhii NIVA-CYA 56/3 scaffold00010, whole genome shotgun sequence.	92.3	92.3	3743	5475.41	8932
contig_023	5	0	NZ_KE734732	Planktothrix agardhii NIVA-CYA 56/3 scaffold00012, whole genome shotgun sequence.	96.18	96.18	3354	5472.71	9075
contig_045	14	0	NZ_KE734695	Planktothrix agardhii NIVA-CYA 15 scaffold00002, whole genome shotgun sequence.	99.08	99.08	4139	5444.76	5509
contig_110	7	0	NZ_CM002803	Planktothrix agardhii NIVA-CYA 126/8 chromosome, whole genome shotgun sequence.	99.73	99.73	2992	5360.9	2992
contig_034	43	0	AP017991	Planktothrix agardhii NIES-204 DNA, complete genome.	100	100	2858	5155.31	6737
contig_098	7	0	NZ_KE734722	Planktothrix agardhii NIVA-CYA 56/3 scaffold00001, whole genome shotgun sequence.	96.93	96.93	3369	5144.49	3375
contig_093	7	0	AP017991	Planktothrix agardhii NIES-204 DNA, complete genome.	98.19	98.19	3573	5121.05	3587
contig_048	10	0	NZ_KE734694	Planktothrix agardhii NIVA-CYA 15 scaffold00001, whole genome shotgun sequence.	95.66	95.66	4505	5083.18	5315
contig_117	7	0	NZ_CM002803	Planktothrix agardhii NIVA-CYA 126/8 chromosome, whole genome shotgun sequence.	99.68	99.68	2823	5051.62	2823
contig_119	9	0	NZ_CM002803	Planktothrix agardhii NIVA-CYA 126/8 chromosome, whole genome shotgun sequence.	99.68	99.68	2811	5026.37	2809
contig_083	5	0	NZ_KE734734	Planktothrix agardhii NIVA-CYA 56/3 scaffold00014, whole genome shotgun sequence.	95.79	95.79	3773	4996.62	3898
contig_049	10	0	NZ_KE734728	Planktothrix agardhii NIVA-CYA 56/3 scaffold00007, whole genome shotgun sequence.	99.43	99.43	3148	4982.19	5281
contig_067	2	0	NZ_KE734695	Planktothrix agardhii NIVA-CYA 15 scaffold00002, whole genome shotgun sequence.	94.1	94.1	3238	4979.49	4429
contig_113	8	0	AP017991	Planktothrix agardhii NIES-204 DNA, complete genome.	100	100	2761	4975.88	2963
contig_123	7	0	AP017991	Planktothrix agardhii NIES-204 DNA, complete genome.	99.93	99.93	2749	4949.73	2749
contig_068	14	0	NZ_CM002803	Planktothrix agardhii NIVA-CYA 126/8 chromosome, whole genome shotgun sequence.	98.73	98.73	2829	4936.21	4420
Scaffold_012	17	0	AP017991	Planktothrix agardhii NIES-204 DNA, complete genome.	100	100	2633	4725.21	5687
contig_006	7	0	NZ_KE734728	Planktothrix agardhii NIVA-CYA 56/3 scaffold00007, whole genome shotgun sequence.	95.5	95.5	2885	4616.11	20930
contig_125	9	0	AP017991	Planktothrix agardhii NIES-204 DNA, complete genome.	97.57	97.57	2690	4606.19	2714
contig_130	6	0	NZ_KE734694	Planktothrix agardhii NIVA-CYA 15 scaffold00001, whole genome shotgun sequence.	99.19	99.19	2609	4598.98	2602
contig_111	6	0	NZ_KE734723	Planktothrix agardhii NIVA-CYA 56/3 scaffold00002, whole genome shotgun sequence.	99.4	99.4	2975	4574.63	2982
contig_075	14	0	AP017991	Planktothrix agardhii NIES-204 DNA, complete genome.	99.92	99.92	2537	4567.42	4241
contig_124	8	0	NZ_KE734722	Planktothrix agardhii NIVA-CYA 56/3 scaffold00001, whole genome shotgun sequence.	96.94	96.94	2741	4565.61	2741
contig_057	8	0	NZ_KE734696	Planktothrix agardhii NIVA-CYA 15 scaffold00003, whole genome shotgun sequence.	99.16	99.16	4584	4517.82	4840
contig_079	9	0	NZ_KE734729	Planktothrix agardhii NIVA-CYA 56/3 scaffold00008, whole genome shotgun sequence.	89.83	89.83	3459	4509.71	4015
contig_121	10	0	NZ_KE734694	Planktothrix agardhii NIVA-CYA 15 scaffold00001, whole genome shotgun sequence.	100	100	2651	4494.38	2772
contig_135	7	0	AP017991	Planktothrix agardhii NIES-204 DNA, complete genome.	99.1	99.1	2546	4488.97	2546
Scaffold_014	10	0	AP017991	Planktothrix agardhii NIES-204 DNA, complete genome.	99.95	99.95	2495	4487.17	4919
contig_138	9	0	AP017991	Planktothrix agardhii NIES-204 DNA, complete genome.	99.37	99.37	2524	4480.85	2524
Scaffold_015	14	0	AP017994	Planktothrix agardhii NIES-204 plasmid plasmid3 DNA, complete sequence.	95.71	95.71	3809	4447.49	4413
contig_145	12	0	NZ_CM002803	Planktothrix agardhii NIVA-CYA 126/8 chromosome, whole genome shotgun sequence.	100	100	2412	4337.49	2412
contig_143	14	0	AP017991	Planktothrix agardhii NIES-204 DNA, complete genome.	99.3	99.3	2446	4335.68	2446
contig_116	8	0	AP017991	Planktothrix agardhii NIES-204 DNA, complete genome.	96.47	96.47	2604	4278.88	2850
Scaffold_013	34	0	AP017991	Planktothrix agardhii NIES-204 DNA, complete genome.	100	100	2604	4278.88	5373
contig_118	7	0	AP017991	Planktothrix agardhii NIES-204 DNA, complete genome.	96.02	96.02	2811	4263.55	2823
contig_149	7	0	AP017991	Planktothrix agardhii NIES-204 DNA, complete genome.	99.49	99.49	2366	4213.96	2366
contig_074	19	0	NZ_KE734694	Planktothrix agardhii NIVA-CYA 15 scaffold00001, whole genome shotgun sequence.	98.55	98.55	2776	4165.26	4274
contig_042	11	0	NZ_KE734695	Planktothrix agardhii NIVA-CYA 15 scaffold00002, whole genome shotgun sequence.	96.94	96.94	2646	4164.36	5842
contig_157	9	0	NZ_CM002803	Planktothrix agardhii NIVA-CYA 126/8 chromosome, whole genome shotgun sequence.	99.91	99.91	2301	4141.82	2301
contig_151	7	0	AP017991	Planktothrix agardhii NIES-204 DNA, complete genome.	98.68	98.68	2345	4090.43	2345
contig_131	7	0	NZ_CM002803	Planktothrix agardhii NIVA-CYA 126/8 chromosome, whole genome shotgun sequence.	94.67	94.67	2609	4081.41	2602
contig_158	9	0	NZ_CM002803	Planktothrix agardhii NIVA-CYA 126/8 chromosome, whole genome shotgun sequence.	99.65	99.65	2273	4062.47	2274
contig_154	2	0	NZ_CM002803	Planktothrix agardhii NIVA-CYA 126/8 chromosome, whole genome shotgun sequence.	98.2	98.2	2327	4008.37	2327
contig_126	3	0	NZ_KE734735	Planktothrix agardhii NIVA-CYA 56/3 scaffold00015, whole genome shotgun sequence.	96	96	2645	3964.19	2646
contig_148	5	0	NZ_KE734722	Planktothrix agardhii NIVA-CYA 56/3 scaffold00001, whole genome shotgun sequence.	96.77	96.77	2384	3943.45	2381
contig_156	7	0	AP017993	Planktothrix agardhii NIES-204 plasmid plasmid2 DNA, complete sequence.	97.44	97.44	2309	3899.27	2309
contig_128	5	0	NZ_KE734732	Planktothrix agardhii NIVA-CYA 56/3 scaffold00012, whole genome shotgun sequence.	99.59	99.59	2175	3883.04	2625
contig_150	10	0	NZ_CM002803	Planktothrix agardhii NIVA-CYA 126/8 chromosome, whole genome shotgun sequence.	98.05	98.05	2343	3883.04	2346
contig_146	7	0	NZ_KE734729	Planktothrix agardhii NIVA-CYA 56/3 scaffold00008, whole genome shotgun sequence.	95.34	95.34	2345	3861.4	2402
contig_160	4	0	AP017991	Planktothrix agardhii NIES-204 DNA, complete genome.	98.6	98.6	2144	3732.46	2245
contig_169	6	0	NZ_CM002803	Planktothrix agardhii NIVA-CYA 126/8 chromosome, whole genome shotgun sequence.	100	100	2060	3716.23	2060
contig_137	8	0	AP017991	Planktothrix agardhii NIES-204 DNA, complete genome.	100	100	2187	3706.31	2528
contig_170	3	0	AP017991	Planktothrix agardhii NIES-204 DNA, complete genome.	100	100	2054	3705.41	2054
contig_035	11	0	AP017991	Planktothrix agardhii NIES-204 DNA, complete genome.	98.95	98.95	2122	3661.22	6696
contig_147	10	0	NZ_KE734722	Planktothrix agardhii NIVA-CYA 56/3 scaffold00001, whole genome shotgun sequence.	100	100	2214	3647.7	2382
contig_065	14	0	NZ_CM002803	Planktothrix agardhii NIVA-CYA 126/8 chromosome, whole genome shotgun sequence.	97.16	97.16	2291	3600.81	4480
contig_032	12	0	NZ_CM002803	Planktothrix agardhii NIVA-CYA 126/8 chromosome, whole genome shotgun sequence.	97.55	97.55	2735	3571.05	7262
contig_144	3	0	NZ_CM002803	Planktothrix agardhii NIVA-CYA 126/8 chromosome, whole genome shotgun sequence.	99.95	99.95	1950	3513.35	2424
contig_168	7	0	AP017991	Planktothrix agardhii NIES-204 DNA, complete genome.	96.22	96.22	2062	3368.18	2062
contig_036	20	0	NZ_KE734728	Planktothrix agardhii NIVA-CYA 56/3 scaffold00007, whole genome shotgun sequence.	98.83	98.83	2474	3367.27	6501
contig_165	1	0	AP017991	Planktothrix agardhii NIES-204 DNA, complete genome.	94.71	94.71	2153	3362.77	2150
contig_163	2	0	NZ_CM002803	Planktothrix agardhii NIVA-CYA 126/8 chromosome, whole genome shotgun sequence.	97.82	97.82	1923	3295.14	2156
contig_166	7	0	AP017991	Planktothrix agardhii NIES-204 DNA, complete genome.	94.48	94.48	2062	3238.33	2084
contig_133	3	0	NZ_KE734694	Planktothrix agardhii NIVA-CYA 15 scaffold00001, whole genome shotgun sequence.	88.32	88.32	2526	3198.66	2551
contig_172	1	0	AP017991	Planktothrix agardhii NIES-204 DNA, complete genome.	94.31	94.31	2052	3185.13	2050
contig_091	18	0	AP017991	Planktothrix agardhii NIES-204 DNA, complete genome.	99.94	99.94	1756	3163.49	3670
contig_047	14	0	NZ_KE734723	Planktothrix agardhii NIVA-CYA 56/3 scaffold00002, whole genome shotgun sequence.	100	100	1975	3158.99	5416
contig_071	11	0	NZ_KE734722	Planktothrix agardhii NIVA-CYA 56/3 scaffold00001, whole genome shotgun sequence.	99.5	99.5	2476	3156.28	4401
contig_176	6	0	NZ_KE734694	Planktothrix agardhii NIVA-CYA 15 scaffold00001, whole genome shotgun sequence.	95.12	95.12	2005	3150.87	2008
contig_080	11	0	NZ_KE734729	Planktothrix agardhii NIVA-CYA 56/3 scaffold00008, whole genome shotgun sequence.	91.91	91.91	2215	3142.75	3971
contig_101	9	0	NZ_KE734695	Planktothrix agardhii NIVA-CYA 15 scaffold00002, whole genome shotgun sequence.	95.54	95.54	2137	3035.45	3252
contig_007	7	0	NZ_CM002803	Planktothrix agardhii NIVA-CYA 126/8 chromosome, whole genome shotgun sequence.	99.77	99.77	1644	2911.92	20385
contig_129	7	0	NZ_CM002803	Planktothrix agardhii NIVA-CYA 126/8 chromosome, whole genome shotgun sequence.	98.91	98.91	1652	2875.86	2619
contig_070	7	0	AP017991	Planktothrix agardhii NIES-204 DNA, complete genome.	98.07	98.07	1676	2847	4411
contig_105	8	0	NZ_KE734694	Planktothrix agardhii NIVA-CYA 15 scaffold00001, whole genome shotgun sequence.	98.19	98.19	1758	2783.88	3142
contig_167	2	0	NZ_CM002807	Planktothrix agardhii NIVA-CYA 126/8 plasmid pPA50, whole genome shotgun sequence.	100	100	1538	2774.87	2080
contig_103	7	0	AP017991	Planktothrix agardhii NIES-204 DNA, complete genome.	97.84	97.84	1617	2757.74	3175
contig_054	12	0	NZ_CM002803	Planktothrix agardhii NIVA-CYA 126/8 chromosome, whole genome shotgun sequence.	95.28	95.28	1883	2669.37	5073
contig_090	18	0	NZ_KE734695	Planktothrix agardhii NIVA-CYA 15 scaffold00002, whole genome shotgun sequence.	99.16	99.16	1715	2656.75	3680
contig_092	9	0	NZ_KE734724	Planktothrix agardhii NIVA-CYA 56/3 scaffold00003, whole genome shotgun sequence.	99.6	99.6	1487	2648.63	3592
contig_132	5	0	AP017994	Planktothrix agardhii NIES-204 plasmid plasmid3 DNA, complete sequence.	99.68	99.68	2192	2637.81	2583
contig_018	2	0	NZ_KE734735	Planktothrix agardhii NIVA-CYA 56/3 scaffold00015, whole genome shotgun sequence.	96.56	96.56	1595	2635.11	10828
contig_106	7	0	AP017991	Planktothrix agardhii NIES-204 DNA, complete genome.	94.1	94.1	1713	2631.5	3084
contig_029	7	0	NZ_KE734694	Planktothrix agardhii NIVA-CYA 15 scaffold00001, whole genome shotgun sequence.	98.11	98.11	1873	2590.02	7689
contig_152	15	0	AP017991	Planktothrix agardhii NIES-204 DNA, complete genome.	99.93	99.93	1435	2584.61	2342
contig_173	2	0	NZ_KE734696	Planktothrix agardhii NIVA-CYA 15 scaffold00003, whole genome shotgun sequence.	87.45	87.45	2088	2542.23	2048
contig_120	19	0	NZ_KE734725	Planktothrix agardhii NIVA-CYA 56/3 scaffold00004, whole genome shotgun sequence.	100	100	1480	2517.89	2775
contig_174	14	0	NZ_KE734695	Planktothrix agardhii NIVA-CYA 15 scaffold00002, whole genome shotgun sequence.	100	100	1377	2484.53	2036
contig_060	9	0	NZ_KE734694	Planktothrix agardhii NIVA-CYA 15 scaffold00001, whole genome shotgun sequence.	98.73	98.73	1468	2482.72	4665
contig_022	10	0	AP017991	Planktothrix agardhii NIES-204 DNA, complete genome.	100	100	1366	2410.59	9178
contig_122	9	0	AP017991	Planktothrix agardhii NIES-204 DNA, complete genome.	95.04	95.04	1781	2402.47	2750
contig_069	5	0	NZ_KE734694	Planktothrix agardhii NIVA-CYA 15 scaffold00001, whole genome shotgun sequence.	96.24	96.24	1720	2362.8	4413
contig_115	14	0	AP017991	Planktothrix agardhii NIES-204 DNA, complete genome.	99.17	99.17	1387	2325.83	2855
contig_094	7	0	NZ_KE734724	Planktothrix agardhii NIVA-CYA 56/3 scaffold00003, whole genome shotgun sequence.	96.11	96.11	1714	2295.17	3531
contig_059	10	0	NZ_KE734694	Planktothrix agardhii NIVA-CYA 15 scaffold00001, whole genome shotgun sequence.	100	100	1458	2285.25	4740
contig_112	11	0	NZ_KE734695	Planktothrix agardhii NIVA-CYA 15 scaffold00002, whole genome shotgun sequence.	97.03	97.03	1569	2232.05	2969
contig_140	6	0	NZ_KE734695	Planktothrix agardhii NIVA-CYA 15 scaffold00002, whole genome shotgun sequence.	95.99	95.99	1623	2224.84	2486
contig_141	4	0	NZ_KE734722	Planktothrix agardhii NIVA-CYA 56/3 scaffold00001, whole genome shotgun sequence.	86.47	86.47	2009	2202.3	2449
contig_086	8	0	AP017991	Planktothrix agardhii NIES-204 DNA, complete genome.	93.92	93.92	1360	2091.39	3833
contig_058	1	0	AP017991	Planktothrix agardhii NIES-204 DNA, complete genome.	94.67	94.67	1332	2083.28	4768
contig_142	12	0	NZ_CM002803	Planktothrix agardhii NIVA-CYA 126/8 chromosome, whole genome shotgun sequence.	97.49	97.49	1236	1944.42	2447
contig_159	8	0	AP017991	Planktothrix agardhii NIES-204 DNA, complete genome.	100	100	1176	1910.15	2248
contig_085	7	0	AP017991	Planktothrix agardhii NIES-204 DNA, complete genome.	100	100	1016	1833.51	3835
contig_164	7	0	NZ_KE734735	Planktothrix agardhii NIVA-CYA 56/3 scaffold00015, whole genome shotgun sequence.	97.59	97.59	1261	1799.24	2151
contig_108	10	0	NZ_KE734728	Planktothrix agardhii NIVA-CYA 56/3 scaffold00007, whole genome shotgun sequence.	100	100	1085	1786.62	3052
contig_041	9	0	NZ_KE734726	Planktothrix agardhii NIVA-CYA 56/3 scaffold00005, whole genome shotgun sequence.	100	100	1035	1764.08	5871
contig_010	4	0	AP017995	Planktothrix agardhii NIES-204 plasmid plasmid4 DNA, complete sequence.	85.36	85.36	1558	1681.12	17395
contig_014	7	0	NZ_KE734723	Planktothrix agardhii NIVA-CYA 56/3 scaffold00002, whole genome shotgun sequence.	97.77	97.77	940	1601.78	15118
contig_099	4	0	NZ_KE734726	Planktothrix agardhii NIVA-CYA 56/3 scaffold00005, whole genome shotgun sequence.	93.87	93.87	1044	1601.78	3343
contig_155	9	0	NZ_KE734724	Planktothrix agardhii NIVA-CYA 56/3 scaffold00003, whole genome shotgun sequence.	94.65	94.65	1200	1517.92	2312
contig_114	12	0	AP017991	Planktothrix agardhii NIES-204 DNA, complete genome.	99.15	99.15	850	1430.46	2878
contig_136	11	0	NZ_KE734723	Planktothrix agardhii NIVA-CYA 56/3 scaffold00002, whole genome shotgun sequence.	97.59	97.59	933	1422.34	2534
contig_043	5	0	NZ_KE734725	Planktothrix agardhii NIVA-CYA 56/3 scaffold00004, whole genome shotgun sequence.	97.49	97.49	851	1315.04	5715
contig_171	6	0	NZ_KE734734	Planktothrix agardhii NIVA-CYA 56/3 scaffold00014, whole genome shotgun sequence.	90.86	90.86	927	1277.17	2053
contig_021	8	0	AP017992	Planktothrix agardhii NIES-204 plasmid plasmid1 DNA, complete sequence.	98.48	98.48	1036	1209.54	9672
contig_107	1	0	AP017991	Planktothrix agardhii NIES-204 DNA, complete genome.	95.99	95.99	699	1135.61	3061
contig_127	4	0	NZ_KE734723	Planktothrix agardhii NIVA-CYA 56/3 scaffold00002, whole genome shotgun sequence.	93.13	93.13	728	1085.11	2626
contig_051	5	0	NZ_CM002803	Planktothrix agardhii NIVA-CYA 126/8 chromosome, whole genome shotgun sequence.	96.92	96.92	671	1044.54	5250
contig_175	4	0	NZ_KE734725	Planktothrix agardhii NIVA-CYA 56/3 scaffold00004, whole genome shotgun sequence.	83.21	83.21	941	986.83	2035
contig_153	4	0	NZ_CM002803	Planktothrix agardhii NIVA-CYA 126/8 chromosome, whole genome shotgun sequence.	96.36	96.36	550	899.36	2338
contig_162	2	0	NZ_KE734722	Planktothrix agardhii NIVA-CYA 56/3 scaffold00001, whole genome shotgun sequence.	96.23	96.23	530	879.53	2206
contig_161	10	0	NZ_CM002803	Planktothrix agardhii NIVA-CYA 126/8 chromosome, whole genome shotgun sequence.	99.3	99.3	1082	873.22	2221
contig_061	2	0	NZ_KE734694	Planktothrix agardhii NIVA-CYA 15 scaffold00001, whole genome shotgun sequence.	97.3	97.3	514	867.8	4650
contig_139	4	0	NZ_KE734725	Planktothrix agardhii NIVA-CYA 56/3 scaffold00004, whole genome shotgun sequence.	95.84	95.84	457	736.16	2511
contig_077	16	0	NZ_KE734737	Planktothrix agardhii NIVA-CYA 56/3 scaffold00020, whole genome shotgun sequence.	92.83	92.83	507	734.36	4122
contig_031	10	0	AP017994	Planktothrix agardhii NIES-204 plasmid plasmid3 DNA, complete sequence.	100	100	398	719.03	7266
contig_015	14	0	AP017993	Planktothrix agardhii NIES-204 plasmid plasmid2 DNA, complete sequence.	99.62	99.62	410	678.45	13485
contig_134	3	0	AP017991	Planktothrix agardhii NIES-204 DNA, complete genome.	94.09	94.09	423	651.4	2549
contig_109	3	3.27e-131	NZ_CM002803	Planktothrix agardhii NIVA-CYA 126/8 chromosome, whole genome shotgun sequence.	89.52	89.52	353	471.06	3034
contig_072	1	8.63e-90	AP017994	Planktothrix agardhii NIES-204 plasmid plasmid3 DNA, complete sequence.	88.72	88.72	257	334.01	4374
contig_097	1	4.54e-73	AP017991	Planktothrix agardhii NIES-204 DNA, complete genome.	98.73	98.73	158	328.6	3439
contig_096	19	1.23e-67	NZ_CM002803	Planktothrix agardhii NIVA-CYA 126/8 chromosome, whole genome shotgun sequence.	100	100	143	277.2	3471

## Sheet: 1801
Name	Number of HSPs	Lowest E-value	Accession (E-value)	Description (E-value)	Greatest identity %	Greatest positive %	Greatest HSP length	Greatest bit score	Size
Scaffold_001	4252	0	NZ_CM002803	Planktothrix agardhii NIVA-CYA 126/8 chromosome, whole genome shotgun sequence.	100	100	67003	117933	4235098
contig_001	163	0	AP017991	Planktothrix agardhii NIES-204 DNA, complete genome.	100	100	36315	64911.7	136343
contig_002	211	0	AP017991	Planktothrix agardhii NIES-204 DNA, complete genome.	100	100	28951	51641.7	130347
contig_005	53	0	AP017991	Planktothrix agardhii NIES-204 DNA, complete genome.	100	100	27718	49482.1	47535
contig_003	124	0	AP017991	Planktothrix agardhii NIES-204 DNA, complete genome.	100	100	21319	38070.4	64088
contig_004	89	0	NZ_CM002803	Planktothrix agardhii NIVA-CYA 126/8 chromosome, whole genome shotgun sequence.	100	100	19008	33890.2	57131
Scaffold_003	30	0	AP017991	Planktothrix agardhii NIES-204 DNA, complete genome.	99.5	99.5	13589	21349.6	27492
Scaffold_002	58	0	NZ_AVFY01000129	Planktothrix agardhii NIVA-CYA 56/3 contig00158, whole genome shotgun sequence.	100	100	7483	13426.5	76893
Scaffold_005	28	0	AP017994	Planktothrix agardhii NIES-204 plasmid plasmid3 DNA, complete sequence.	98.65	98.65	7310	12798	19725
Scaffold_006	6	0	AP017994	Planktothrix agardhii NIES-204 plasmid plasmid3 DNA, complete sequence.	100	100	5329	9349.95	10816
contig_008	4	0	AP017992	Planktothrix agardhii NIES-204 plasmid plasmid1 DNA, complete sequence.	94.53	94.53	2743	4271.66	2743
contig_007	22	0	AP017991	Planktothrix agardhii NIES-204 DNA, complete genome.	98.75	98.75	2059	3565.64	3753
contig_011	21	0	NZ_KE734694	Planktothrix agardhii NIVA-CYA 15 scaffold00001, whole genome shotgun sequence.	95.45	95.45	2134	3413.26	2129
Scaffold_004	57	0	NZ_CM002807	Planktothrix agardhii NIVA-CYA 126/8 plasmid pPA50, whole genome shotgun sequence.	100	100	2527	3244.65	22990
contig_006	9	0	NZ_CM002807	Planktothrix agardhii NIVA-CYA 126/8 plasmid pPA50, whole genome shotgun sequence.	90.93	90.93	2357	3060.7	7656
contig_010	4	0	AP017992	Planktothrix agardhii NIES-204 plasmid plasmid1 DNA, complete sequence.	88.94	88.94	2173	2837.99	2142
contig_009	31	0	AP017991	Planktothrix agardhii NIES-204 DNA, complete genome.	100	100	1324	2388.95	2361
Scaffold_007	6	0	AP017993	Planktothrix agardhii NIES-204 plasmid plasmid2 DNA, complete sequence.	97.69	97.69	1355	2205.9	6922

## Sheet: 1803
Name	Number of HSPs	Lowest E-value	Accession (E-value)	Description (E-value)	Greatest identity %	Greatest positive %	Greatest HSP length	Greatest bit score	Size
Scaffold_002	1082	0	NZ_CM002803	Planktothrix agardhii NIVA-CYA 126/8 chromosome, whole genome shotgun sequence.	100	100	88600	157427	852702
Scaffold_001	2556	0	NZ_CM002803	Planktothrix agardhii NIVA-CYA 126/8 chromosome, whole genome shotgun sequence.	100	100	76574	134385	3053913
contig_001	302	0	NZ_CM002803	Planktothrix agardhii NIVA-CYA 126/8 chromosome, whole genome shotgun sequence.	100	100	62599	110243	213354
contig_002	306	0	AP017991	Planktothrix agardhii NIES-204 DNA, complete genome.	100	100	42530	75781.5	193470
Scaffold_003	302	0	AP017991	Planktothrix agardhii NIES-204 DNA, complete genome.	100	100	39272	67943.2	246603
Scaffold_004	57	0	NZ_CM002808	Planktothrix agardhii NIVA-CYA 126/8 plasmid pPA79, whole genome shotgun sequence.	100	100	30001	53793.1	71599
contig_006	2	0	AP017992	Planktothrix agardhii NIES-204 plasmid plasmid1 DNA, complete sequence.	99.97	99.97	27789	50074.5	28807
contig_007	25	0	AP017991	Planktothrix agardhii NIES-204 DNA, complete genome.	99.72	99.72	27604	49520	28492
contig_003	155	0	NZ_CM002803	Planktothrix agardhii NIVA-CYA 126/8 chromosome, whole genome shotgun sequence.	100	100	26198	46649.9	75002
contig_004	87	0	AP017991	Planktothrix agardhii NIES-204 DNA, complete genome.	100	100	19216	34371.7	63177
contig_005	58	0	AP017991	Planktothrix agardhii NIES-204 DNA, complete genome.	99.94	99.94	17973	32350.1	34075
contig_008	58	0	NZ_CM002803	Planktothrix agardhii NIVA-CYA 126/8 chromosome, whole genome shotgun sequence.	100	100	17404	30068.9	17629
Scaffold_005	50	0	NZ_KE734735	Planktothrix agardhii NIVA-CYA 56/3 scaffold00015, whole genome shotgun sequence.	100	100	10731	18952	57863
contig_012	11	0	NZ_CM002803	Planktothrix agardhii NIVA-CYA 126/8 chromosome, whole genome shotgun sequence.	99.96	99.96	6222	11200.2	6221
contig_015	5	0	AP017993	Planktothrix agardhii NIES-204 plasmid plasmid2 DNA, complete sequence.	99.29	99.29	2665	4721.6	2761
contig_009	12	0	AP017991	Planktothrix agardhii NIES-204 DNA, complete genome.	99.68	99.68	2939	4617.91	12733
contig_017	4	0	AP017991	Planktothrix agardhii NIES-204 DNA, complete genome.	97.24	97.24	2335	3281.61	2652
contig_014	33	0	NZ_KE734726	Planktothrix agardhii NIVA-CYA 56/3 scaffold00005, whole genome shotgun sequence.	100	100	1585	2594.53	2797
contig_016	11	0	NZ_KE734722	Planktothrix agardhii NIVA-CYA 56/3 scaffold00001, whole genome shotgun sequence.	99.77	99.77	1177	2040.9	2658
contig_013	16	0	NZ_CM002803	Planktothrix agardhii NIVA-CYA 126/8 chromosome, whole genome shotgun sequence.	89.15	89.15	1299	1590.05	5322
contig_010	1	0	AP017995	Planktothrix agardhii NIES-204 plasmid plasmid4 DNA, complete sequence.	81.64	81.64	1243	1206.84	11399
contig_011	1	0	AP017995	Planktothrix agardhii NIES-204 plasmid plasmid4 DNA, complete sequence.	76.52	76.52	1539	1158.15	8703

[truncated: 10 more sheets: 1804, 1805, 1806, 1807, 1808, 1809, 1810, 1811, 1812, 1813]
