# Supplementary material for: Genomic comparison of Planktothrix agardhii isolates from a Lake Erie embayment
Source: PLoS One. 2022 Aug 23;17(8):e0273454. doi: 10.1371/journal.pone.0273454 (PMC9398003; doi:10.1371/journal.pone.0273454)
Supplement: S2 Table — (XLSX) [file pone.0273454.s002.xlsx]

## Sheet: 1025
Sequence	Start	End	Accession	Score	E-value	Description
1025_scaffold001 CDS cds_001909_1025_scaffold001	147	371	PF09334.11	209.9	4.9e-62	tRNA synthetases class I (M)
1025_scaffold001 CDS cds_001909_1025_scaffold001	10	158	PF09334.11	145.9	1.4e-42	tRNA synthetases class I (M)
1025_scaffold001 CDS cds_001909_1025_scaffold001	400	505	PF08264.13	30.4	3.3e-07	Anticodon-binding domain of tRNA
1025_scaffold001 CDS cds_000997_1025_scaffold001	23	448	PF00148.19	137.8	4.1e-40	Nitrogenase component 1 type Oxidoreductase
1025_scaffold001 CDS cds_000001_1025_scaffold001	94	196	PF02777.18	135.4	6.7e-40	Iron/manganese superoxide dismutases, C-terminal domain
1025_scaffold001 CDS cds_000001_1025_scaffold001	1	88	PF00081.22	94.9	3e-27	Iron/manganese superoxide dismutases, alpha-hairpin domain
1025_scaffold001 CDS cds_000004_1025_scaffold001	19	466	PF01425.21	563.6	3.3e-169	Amidase
1025_scaffold001 CDS cds_000007_1025_scaffold001	206	377	PF05729.12	44.6	1.4e-11	NACHT domain
1025_scaffold001 CDS cds_000009_1025_scaffold001	23	141	PF10881.8	28.5	1.1e-06	Protein of unknown function (DUF2726)
1025_scaffold001 CDS cds_000010_1025_scaffold001	4	72	PF03840.14	67.6	7.6e-19	Preprotein translocase SecG subunit
1025_scaffold001 CDS cds_000011_1025_scaffold001	6	504	PF01676.18	288.2	4.7e-86	Metalloenzyme superfamily
1025_scaffold001 CDS cds_000011_1025_scaffold001	84	295	PF06415.13	268.1	4.7e-80	BPG-independent PGAM N-terminus (iPGM_N)
1025_scaffold001 CDS cds_000012_1025_scaffold001	36	318	PF03706.13	40.1	3e-10	Lysylphosphatidylglycerol synthase TM region
1025_scaffold001 CDS cds_000013_1025_scaffold001	30	227	PF04131.14	177.5	1.6e-52	Putative N-acetylmannosamine-6-phosphate epimerase
1025_scaffold001 CDS cds_000014_1025_scaffold001	124	184	PF09832.9	57.1	1.4e-15	Uncharacterized protein conserved in bacteria (DUF2059)
1025_scaffold001 CDS cds_000015_1025_scaffold001	147	319	PF04055.21	103.2	1.9e-29	Radical SAM superfamily
1025_scaffold001 CDS cds_000015_1025_scaffold001	5	100	PF00919.20	90.2	6.7e-26	Uncharacterized protein family UPF0004
1025_scaffold001 CDS cds_000015_1025_scaffold001	374	437	PF18693.1	60.5	1.3e-16	TRAM domain
1025_scaffold001 CDS cds_000016_1025_scaffold001	26	193	PF00270.29	168.7	1e-49	DEAD/DEAH box helicase
1025_scaffold001 CDS cds_000016_1025_scaffold001	227	337	PF00271.31	98.2	3.4e-28	Helicase conserved C-terminal domain
1025_scaffold001 CDS cds_000018_1025_scaffold001	168	349	PF00211.20	225.3	4.1e-67	Adenylate and Guanylate cyclase catalytic domain
1025_scaffold001 CDS cds_000018_1025_scaffold001	7	120	PF00072.24	106.8	6.7e-31	Response regulator receiver domain
1025_scaffold001 CDS cds_000019_1025_scaffold001	3	116	PF00072.24	91.5	3.8e-26	Response regulator receiver domain
1025_scaffold001 CDS cds_000020_1025_scaffold001	823	952	PF02518.26	99.2	1.9e-28	Histidine kinase-, DNA gyrase B-, and HSP90-like ATPase
1025_scaffold001 CDS cds_000020_1025_scaffold001	990	1100	PF00072.24	78.2	4.8e-22	Response regulator receiver domain
1025_scaffold001 CDS cds_000020_1025_scaffold001	1116	1230	PF00072.24	64.3	1e-17	Response regulator receiver domain
1025_scaffold001 CDS cds_000020_1025_scaffold001	708	777	PF00512.25	62.2	3.6e-17	His Kinase A (phospho-acceptor) domain
1025_scaffold001 CDS cds_000020_1025_scaffold001	582	688	PF13426.7	42.7	5.5e-11	PAS domain
1025_scaffold001 CDS cds_000020_1025_scaffold001	246	361	PF12860.7	31.8	1.3e-07	PAS fold
1025_scaffold001 CDS cds_000020_1025_scaffold001	105	226	PF00989.25	28.4	1.3e-06	PAS fold
1025_scaffold001 CDS cds_000022_1025_scaffold001	569	765	PF00534.20	62.6	3.2e-17	Glycosyl transferases group 1
1025_scaffold001 CDS cds_000022_1025_scaffold001	166	362	PF00534.20	51.6	7.6e-14	Glycosyl transferases group 1
1025_scaffold001 CDS cds_000023_1025_scaffold001	20	199	PF02492.19	188.4	8.1e-56	CobW/HypB/UreG, nucleotide-binding domain
1025_scaffold001 CDS cds_000023_1025_scaffold001	270	359	PF07683.14	78.9	2e-22	Cobalamin synthesis protein cobW C-terminal domain
1025_scaffold001 CDS cds_000024_1025_scaffold001	1	147	PF02580.16	191.8	8.1e-57	D-Tyr-tRNA(Tyr) deacylase
1025_scaffold001 CDS cds_000025_1025_scaffold001	221	386	PF00012.20	61	6.1e-17	Hsp70 protein
1025_scaffold001 CDS cds_000025_1025_scaffold001	1	198	PF00012.20	36.4	1.7e-09	Hsp70 protein
1025_scaffold001 CDS cds_000026_1025_scaffold001	36	114	PF02470.20	43.3	3.4e-11	MlaD protein
1025_scaffold001 CDS cds_000027_1025_scaffold001	19	583	PF00133.22	701.2	9.4e-211	tRNA synthetases class I (I, L, M and V)
1025_scaffold001 CDS cds_000027_1025_scaffold001	634	778	PF08264.13	131.9	1.7e-38	Anticodon-binding domain of tRNA
1025_scaffold001 CDS cds_000027_1025_scaffold001	778	863	PF14159.6	96.2	7.7e-28	CAAD domains of cyanobacterial aminoacyl-tRNA synthetase
1025_scaffold001 CDS cds_000027_1025_scaffold001	987	1053	PF10458.9	60.1	1.8e-16	Valyl tRNA synthetase tRNA binding arm
1025_scaffold001 CDS cds_000029_1025_scaffold001	4	116	PF00072.24	92.9	1.3e-26	Response regulator receiver domain
1025_scaffold001 CDS cds_000030_1025_scaffold001	1304	1380	PF07568.12	95.8	1.2e-27	Histidine kinase
1025_scaffold001 CDS cds_000030_1025_scaffold001	492	639	PF01590.26	65.4	7.9e-18	GAF domain
1025_scaffold001 CDS cds_000030_1025_scaffold001	791	896	PF13426.7	58.6	5.9e-16	PAS domain
1025_scaffold001 CDS cds_000030_1025_scaffold001	908	1036	PF00989.25	50.8	1.4e-13	PAS fold
1025_scaffold001 CDS cds_000030_1025_scaffold001	1072	1162	PF08447.12	50.3	2.1e-13	PAS fold
1025_scaffold001 CDS cds_000030_1025_scaffold001	337	448	PF08448.10	47.6	1.7e-12	PAS fold
1025_scaffold001 CDS cds_000030_1025_scaffold001	1185	1284	PF13426.7	46	5.1e-12	PAS domain
1025_scaffold001 CDS cds_000030_1025_scaffold001	664	768	PF13426.7	32.6	7.4e-08	PAS domain
1025_scaffold001 CDS cds_000030_1025_scaffold001	227	284	PF00571.28	32.1	1.1e-07	CBS domain
1025_scaffold001 CDS cds_000030_1025_scaffold001	160	218	PF00571.28	31.9	1.3e-07	CBS domain
1025_scaffold001 CDS cds_000030_1025_scaffold001	7	86	PF00571.28	29.5	7.8e-07	CBS domain
1025_scaffold001 CDS cds_000030_1025_scaffold001	94	152	PF00571.28	29	1.1e-06	CBS domain
1025_scaffold001 CDS cds_000030_1025_scaffold001	1402	1499	PF02518.26	27.9	2.6e-06	Histidine kinase-, DNA gyrase B-, and HSP90-like ATPase
1025_scaffold001 CDS cds_000031_1025_scaffold001	255	451	PF07685.14	142.4	1.3e-41	CobB/CobQ-like glutamine amidotransferase domain
1025_scaffold001 CDS cds_000031_1025_scaffold001	2	193	PF01656.23	63.4	2e-17	CobQ/CobB/MinD/ParA nucleotide binding domain
1025_scaffold001 CDS cds_000032_1025_scaffold001	17	247	PF01940.16	184.2	2.5e-54	Integral membrane protein DUF92
1025_scaffold001 CDS cds_000033_1025_scaffold001	3	121	PF00903.25	35.7	8.7e-09	Glyoxalase/Bleomycin resistance protein/Dioxygenase superfamily
1025_scaffold001 CDS cds_000034_1025_scaffold001	8	132	PF02089.15	49.9	3.6e-13	Palmitoyl protein thioesterase
1025_scaffold001 CDS cds_000036_1025_scaffold001	53	202	PF03574.15	263.5	5.8e-79	Peptidase family S48
1025_scaffold001 CDS cds_000036_1025_scaffold001	218	297	PF18460.1	154	7.4e-46	Heterocyst differentiation regulator C-terminal Hood domain
1025_scaffold001 CDS cds_000037_1025_scaffold001	129	214	PF00639.21	43.8	3.9e-11	PPIC-type PPIASE domain
1025_scaffold001 CDS cds_000042_1025_scaffold001	4	108	PF02452.17	36.1	6.8e-09	PemK-like, MazF-like toxin of type II toxin-antitoxin system
1025_scaffold001 CDS cds_000044_1025_scaffold001	496	591	PF02559.16	84	8.8e-24	CarD-like/TRCF domain
1025_scaffold001 CDS cds_000044_1025_scaffold001	1023	1114	PF03461.15	75.1	4.3e-21	TRCF domain
1025_scaffold001 CDS cds_000044_1025_scaffold001	144	233	PF17757.1	70.8	8.2e-20	UvrB interaction domain
1025_scaffold001 CDS cds_000044_1025_scaffold001	620	784	PF00270.29	61.2	1e-16	DEAD/DEAH box helicase
1025_scaffold001 CDS cds_000044_1025_scaffold001	812	926	PF00271.31	56.5	3.1e-15	Helicase conserved C-terminal domain
1025_scaffold001 CDS cds_000045_1025_scaffold001	0	179	PF01595.20	143.8	4.4e-42	Cyclin M transmembrane N-terminal domain
1025_scaffold001 CDS cds_000045_1025_scaffold001	327	410	PF03471.17	75.5	2.4e-21	Transporter associated domain
1025_scaffold001 CDS cds_000045_1025_scaffold001	257	314	PF00571.28	34.8	1.6e-08	CBS domain
1025_scaffold001 CDS cds_000046_1025_scaffold001	252	393	PF16822.5	41	1.7e-10	SGNH hydrolase-like domain, acetyltransferase AlgX
1025_scaffold001 CDS cds_000047_1025_scaffold001	187	354	PF16822.5	33.3	3.9e-08	SGNH hydrolase-like domain, acetyltransferase AlgX
1025_scaffold001 CDS cds_000048_1025_scaffold001	300	428	PF00852.19	57.7	1.2e-15	Glycosyltransferase family 10 (fucosyltransferase) C-term
1025_scaffold001 CDS cds_000048_1025_scaffold001	53	95	PF13414.6	45.2	5.4e-12	TPR repeat
1025_scaffold001 CDS cds_000048_1025_scaffold001	12	46	PF07719.17	24.3	2.1e-05	Tetratricopeptide repeat
1025_scaffold001 CDS cds_000049_1025_scaffold001	11	184	PF02776.18	193.8	1.6e-57	Thiamine pyrophosphate enzyme, N-terminal TPP binding domain
1025_scaffold001 CDS cds_000049_1025_scaffold001	206	342	PF00205.22	182.1	3.9e-54	Thiamine pyrophosphate enzyme, central domain
1025_scaffold001 CDS cds_000049_1025_scaffold001	412	561	PF02775.21	172.3	5.6e-51	Thiamine pyrophosphate enzyme, C-terminal TPP binding domain
1025_scaffold001 CDS cds_000049_1025_scaffold001	597	620	PF13240.6	27.9	1.3e-06	zinc-ribbon domain
1025_scaffold001 CDS cds_000050_1025_scaffold001	3	105	PF00543.22	138.2	1.2e-40	Nitrogen regulatory protein P-II
1025_scaffold001 CDS cds_000051_1025_scaffold001	0	230	PF07690.16	66.7	1.7e-18	Major Facilitator Superfamily
1025_scaffold001 CDS cds_000052_1025_scaffold001	5	187	PF01725.16	196.1	5e-58	Ham1 family
1025_scaffold001 CDS cds_000053_1025_scaffold001	3	143	PF02878.16	102.5	1.5e-29	Phosphoglucomutase/phosphomannomutase, alpha/beta/alpha domain I
1025_scaffold001 CDS cds_000053_1025_scaffold001	268	380	PF02880.16	75.2	4.5e-21	Phosphoglucomutase/phosphomannomutase, alpha/beta/alpha domain III
1025_scaffold001 CDS cds_000053_1025_scaffold001	157	265	PF02879.16	69.6	2.8e-19	Phosphoglucomutase/phosphomannomutase, alpha/beta/alpha domain II
1025_scaffold001 CDS cds_000053_1025_scaffold001	398	468	PF00408.20	40.2	2.9e-10	Phosphoglucomutase/phosphomannomutase, C-terminal domain
1025_scaffold001 CDS cds_000054_1025_scaffold001	44	223	PF01227.22	264.8	2.6e-79	GTP cyclohydrolase I
1025_scaffold001 CDS cds_000055_1025_scaffold001	2	197	PF00106.25	194.4	1.3e-57	short chain dehydrogenase
1025_scaffold001 CDS cds_000056_1025_scaffold001	0	148	PF00015.21	131.9	2e-38	Methyl-accepting chemotaxis protein (MCP) signalling domain
1025_scaffold001 CDS cds_000058_1025_scaffold001	11	155	PF03255.14	200.7	9.4e-60	Acetyl co-enzyme A carboxylase carboxyltransferase alpha subunit
1025_scaffold001 CDS cds_000059_1025_scaffold001	0	128	PF01451.21	102.9	1.8e-29	Low molecular weight phosphotyrosine protein phosphatase
1025_scaffold001 CDS cds_000060_1025_scaffold001	23	113	PF02575.16	87.5	5.1e-25	YbaB/EbfC DNA-binding family
1025_scaffold001 CDS cds_000061_1025_scaffold001	186	286	PF02873.16	105.4	1.9e-30	UDP-N-acetylenolpyruvoylglucosamine reductase, C-terminal domain
1025_scaffold001 CDS cds_000061_1025_scaffold001	19	152	PF01565.23	89	2.2e-25	FAD binding domain
1025_scaffold001 CDS cds_000062_1025_scaffold001	160	335	PF08245.12	78.3	7.1e-22	Mur ligase middle domain
1025_scaffold001 CDS cds_000062_1025_scaffold001	354	451	PF02875.21	69.8	1.8e-19	Mur ligase family, glutamate ligase domain
1025_scaffold001 CDS cds_000062_1025_scaffold001	10	157	PF01225.25	56.4	2.8e-15	Mur ligase family, catalytic domain
1025_scaffold001 CDS cds_000063_1025_scaffold001	82	388	PF00291.25	232.6	6.6e-69	Pyridoxal-phosphate dependent enzyme
1025_scaffold001 CDS cds_000064_1025_scaffold001	4	91	PF02597.20	63.3	2.4e-17	ThiS family
1025_scaffold001 CDS cds_000065_1025_scaffold001	27	224	PF02527.15	152.8	6.3e-45	rRNA small subunit methyltransferase G
1025_scaffold001 CDS cds_000066_1025_scaffold001	18	157	PF00005.27	105.7	2.7e-30	ABC transporter
1025_scaffold001 CDS cds_000067_1025_scaffold001	210	256	PF13428.6	24.4	3.2e-05	Tetratricopeptide repeat
1025_scaffold001 CDS cds_000067_1025_scaffold001	61	83	PF13181.6	12.4	0.15	Tetratricopeptide repeat
1025_scaffold001 CDS cds_000068_1025_scaffold001	0	143	PF12049.8	226.6	9.3e-68	Protein of unknown function (DUF3531)
1025_scaffold001 CDS cds_000069_1025_scaffold001	3	158	PF01018.22	199.2	2.8e-59	GTP1/OBG
1025_scaffold001 CDS cds_000069_1025_scaffold001	160	281	PF01926.23	87.5	6.4e-25	50S ribosome-binding GTPase
1025_scaffold001 CDS cds_000070_1025_scaffold001	53	180	PF04536.14	89.5	1.8e-25	TPM domain
1025_scaffold001 CDS cds_000071_1025_scaffold001	336	491	PF00005.27	120.8	5.7e-35	ABC transporter
1025_scaffold001 CDS cds_000071_1025_scaffold001	24	182	PF00005.27	95.1	4.9e-27	ABC transporter
1025_scaffold001 CDS cds_000071_1025_scaffold001	541	573	PF08352.12	32	1.3e-07	Oligopeptide/dipeptide transporter, C-terminal region
1025_scaffold001 CDS cds_000071_1025_scaffold001	232	279	PF08352.12	27.1	4.6e-06	Oligopeptide/dipeptide transporter, C-terminal region
1025_scaffold001 CDS cds_000072_1025_scaffold001	1	313	PF07992.14	103.7	1.1e-29	Pyridine nucleotide-disulphide oxidoreductase
1025_scaffold001 CDS cds_000074_1025_scaffold001	63	289	PF12974.7	91.6	5.7e-26	ABC transporter, phosphonate, periplasmic substrate-binding protein
1025_scaffold001 CDS cds_000075_1025_scaffold001	3	91	PF12159.8	135.7	4e-40	Protein of unknown function (DUF3593)
1025_scaffold001 CDS cds_000076_1025_scaffold001	2	91	PF10693.9	140.5	1.6e-41	Protein of unknown function (DUF2499)
1025_scaffold001 CDS cds_000077_1025_scaffold001	13	282	PF04230.13	114	1.2e-32	Polysaccharide pyruvyl transferase
1025_scaffold001 CDS cds_000078_1025_scaffold001	33	205	PF02390.17	162.1	8.2e-48	Putative methyltransferase
1025_scaffold001 CDS cds_000079_1025_scaffold001	15	125	PF00072.24	109.6	8.8e-32	Response regulator receiver domain
1025_scaffold001 CDS cds_000079_1025_scaffold001	161	241	PF00486.28	87.2	5.5e-25	Transcriptional regulatory protein, C terminal
1025_scaffold001 CDS cds_000081_1025_scaffold001	43	102	PF00462.24	67.4	9.4e-19	Glutaredoxin
1025_scaffold001 CDS cds_000082_1025_scaffold001	6	83	PF02597.20	58.3	9.2e-16	ThiS family
1025_scaffold001 CDS cds_000083_1025_scaffold001	2	37	PF06298.11	61.4	5.5e-17	Photosystem II protein Y (PsbY)
1025_scaffold001 CDS cds_000084_1025_scaffold001	196	611	PF04966.12	229.1	1.1e-67	Carbohydrate-selective porin, OprB family
1025_scaffold001 CDS cds_000084_1025_scaffold001	128	173	PF00395.20	38.8	6.9e-10	S-layer homology domain
1025_scaffold001 CDS cds_000086_1025_scaffold001	35	335	PF04166.12	338.9	2.4e-101	Pyridoxal phosphate biosynthetic protein PdxA
1025_scaffold001 CDS cds_000088_1025_scaffold001	6	144	PF14464.6	94	5.1e-27	Prokaryotic homologs of the JAB domain
1025_scaffold001 CDS cds_000089_1025_scaffold001	1	235	PF00899.21	201.5	1.4e-59	ThiF family
1025_scaffold001 CDS cds_000089_1025_scaffold001	262	360	PF00581.20	46.6	4e-12	Rhodanese-like domain
1025_scaffold001 CDS cds_000090_1025_scaffold001	5	327	PF01653.18	447.4	2.4e-134	NAD-dependent DNA ligase adenylation domain
1025_scaffold001 CDS cds_000090_1025_scaffold001	329	408	PF03120.16	116.2	4.5e-34	NAD-dependent DNA ligase OB-fold domain
1025_scaffold001 CDS cds_000090_1025_scaffold001	517	581	PF12826.7	70.1	1.2e-19	Helix-hairpin-helix motif
1025_scaffold001 CDS cds_000090_1025_scaffold001	602	679	PF00533.26	61.7	6.4e-17	BRCA1 C Terminus (BRCT) domain
1025_scaffold001 CDS cds_000090_1025_scaffold001	415	442	PF03119.16	38.4	9.3e-10	NAD-dependent DNA ligase C4 zinc finger domain
1025_scaffold001 CDS cds_000090_1025_scaffold001	452	510	PF14520.6	36.1	7.3e-09	Helix-hairpin-helix domain
1025_scaffold001 CDS cds_000092_1025_scaffold001	110	146	PF00353.19	36.6	3.1e-09	RTX calcium-binding nonapeptide repeat (4 copies)
1025_scaffold001 CDS cds_000092_1025_scaffold001	174	210	PF00353.19	32.6	5.9e-08	RTX calcium-binding nonapeptide repeat (4 copies)
1025_scaffold001 CDS cds_000092_1025_scaffold001	74	110	PF00353.19	27.4	2.4e-06	RTX calcium-binding nonapeptide repeat (4 copies)
1025_scaffold001 CDS cds_000093_1025_scaffold001	22	173	PF01509.18	180.2	2.9e-53	TruB family pseudouridylate synthase (N terminal domain)
1025_scaffold001 CDS cds_000093_1025_scaffold001	173	244	PF16198.5	34.9	1.2e-08	tRNA pseudouridylate synthase B C-terminal domain
1025_scaffold001 CDS cds_000093_1025_scaffold001	233	293	PF09157.11	28.1	1.5e-06	Pseudouridine synthase II TruB, C-terminal
1025_scaffold001 CDS cds_000094_1025_scaffold001	2	69	PF01809.18	105.4	9.9e-31	Putative membrane protein insertion efficiency factor
1025_scaffold001 CDS cds_000095_1025_scaffold001	133	169	PF00353.19	42.6	4.2e-11	RTX calcium-binding nonapeptide repeat (4 copies)
1025_scaffold001 CDS cds_000095_1025_scaffold001	97	133	PF00353.19	40.7	1.7e-10	RTX calcium-binding nonapeptide repeat (4 copies)
1025_scaffold001 CDS cds_000095_1025_scaffold001	169	205	PF00353.19	36.6	3.2e-09	RTX calcium-binding nonapeptide repeat (4 copies)
1025_scaffold001 CDS cds_000095_1025_scaffold001	56	75	PF00353.19	9	1.4	RTX calcium-binding nonapeptide repeat (4 copies)
1025_scaffold001 CDS cds_000096_1025_scaffold001	64	216	PF07602.11	120.1	9.6e-35	Protein of unknown function (DUF1565)
1025_scaffold001 CDS cds_000097_1025_scaffold001	16	88	PF11998.8	106.8	4.6e-31	Low psii accumulation1 / Rep27
1025_scaffold001 CDS cds_000098_1025_scaffold001	14	409	PF04286.12	240.2	5.7e-71	Protein of unknown function (DUF445)
1025_scaffold001 CDS cds_000099_1025_scaffold001	0	233	PF01209.18	176.4	5.6e-52	ubiE/COQ5 methyltransferase family
1025_scaffold001 CDS cds_000100_1025_scaffold001	0	112	PF00072.24	67.4	1.1e-18	Response regulator receiver domain
1025_scaffold001 CDS cds_000100_1025_scaffold001	147	283	PF13185.6	35.3	1.2e-08	GAF domain
1025_scaffold001 CDS cds_000102_1025_scaffold001	2	102	PF00436.25	87.2	6.3e-25	Single-strand binding protein family
1025_scaffold001 CDS cds_000103_1025_scaffold001	0	251	PF00069.25	98.3	4.7e-28	Protein kinase domain
1025_scaffold001 CDS cds_000103_1025_scaffold001	469	508	PF00400.32	39	9e-10	WD domain, G-beta repeat
1025_scaffold001 CDS cds_000103_1025_scaffold001	511	550	PF00400.32	36	8e-09	WD domain, G-beta repeat
1025_scaffold001 CDS cds_000103_1025_scaffold001	593	632	PF00400.32	31.5	2.1e-07	WD domain, G-beta repeat
1025_scaffold001 CDS cds_000103_1025_scaffold001	386	424	PF00400.32	30.9	3.2e-07	WD domain, G-beta repeat
1025_scaffold001 CDS cds_000103_1025_scaffold001	427	464	PF00400.32	23.9	5.5e-05	WD domain, G-beta repeat
1025_scaffold001 CDS cds_000104_1025_scaffold001	235	650	PF04966.12	213.9	4.6e-63	Carbohydrate-selective porin, OprB family
1025_scaffold001 CDS cds_000104_1025_scaffold001	167	212	PF00395.20	39.6	3.7e-10	S-layer homology domain
1025_scaffold001 CDS cds_000105_1025_scaffold001	78	683	PF05787.13	370.6	1.8e-110	Bacterial protein of unknown function (DUF839)
1025_scaffold001 CDS cds_000106_1025_scaffold001	168	245	PF00486.28	92.3	1.5e-26	Transcriptional regulatory protein, C terminal
1025_scaffold001 CDS cds_000106_1025_scaffold001	20	134	PF00072.24	57.3	1.5e-15	Response regulator receiver domain
1025_scaffold001 CDS cds_000107_1025_scaffold001	3	241	PF02633.14	215.9	5.6e-64	Creatinine amidohydrolase
1025_scaffold001 CDS cds_000108_1025_scaffold001	100	190	PF13975.6	53.1	3.5e-14	gag-polyprotein putative aspartyl protease
1025_scaffold001 CDS cds_000110_1025_scaffold001	0	476	PF00421.19	819.4	1.1e-246	Photosystem II protein
1025_scaffold001 CDS cds_000111_1025_scaffold001	48	137	PF03477.16	71.1	8.4e-20	ATP cone domain
1025_scaffold001 CDS cds_000112_1025_scaffold001	192	265	PF00575.23	79.5	1.7e-22	S1 RNA binding domain
1025_scaffold001 CDS cds_000112_1025_scaffold001	114	183	PF00575.23	44.2	1.9e-11	S1 RNA binding domain
1025_scaffold001 CDS cds_000112_1025_scaffold001	27	101	PF00575.23	41.6	1.1e-10	S1 RNA binding domain
1025_scaffold001 CDS cds_000113_1025_scaffold001	16	216	PF13419.6	61.4	1.1e-16	Haloacid dehalogenase-like hydrolase
1025_scaffold001 CDS cds_000114_1025_scaffold001	13	164	PF09150.10	224.1	6.5e-67	Orange carotenoid protein, N-terminal
1025_scaffold001 CDS cds_000114_1025_scaffold001	195	310	PF02136.20	54.7	1.4e-14	Nuclear transport factor 2 (NTF2) domain
1025_scaffold001 CDS cds_000115_1025_scaffold001	7	106	PF18032.1	135.3	9.2e-40	Photoprotection regulator fluorescence recovery protein
1025_scaffold001 CDS cds_000116_1025_scaffold001	253	400	PF02773.16	215.6	2.1e-64	S-adenosylmethionine synthetase, C-terminal domain
1025_scaffold001 CDS cds_000116_1025_scaffold001	124	252	PF02772.16	152.1	7.3e-45	S-adenosylmethionine synthetase, central domain
1025_scaffold001 CDS cds_000116_1025_scaffold001	3	102	PF00438.20	136.3	4.6e-40	S-adenosylmethionine synthetase, N-terminal domain
1025_scaffold001 CDS cds_000117_1025_scaffold001	1	54	PF08814.10	53.6	2.4e-14	XisH protein
1025_scaffold001 CDS cds_000119_1025_scaffold001	51	136	PF05838.12	68.4	5.8e-19	Glycosyl hydrolase 108
1025_scaffold001 CDS cds_000120_1025_scaffold001	31	427	PF00202.21	231.9	1e-68	Aminotransferase class-III
1025_scaffold001 CDS cds_000121_1025_scaffold001	104	190	PF01503.17	53.6	2.3e-14	Phosphoribosyl-ATP pyrophosphohydrolase
1025_scaffold001 CDS cds_000122_1025_scaffold001	6	212	PF13301.6	166	5.1e-49	Protein of unknown function (DUF4079)
1025_scaffold001 CDS cds_000123_1025_scaffold001	47	187	PF01565.23	91.8	3e-26	FAD binding domain
1025_scaffold001 CDS cds_000124_1025_scaffold001	351	437	PF02754.16	59.1	3.7e-16	Cysteine-rich domain
1025_scaffold001 CDS cds_000124_1025_scaffold001	218	302	PF02754.16	48.1	1e-12	Cysteine-rich domain
1025_scaffold001 CDS cds_000124_1025_scaffold001	45	114	PF13183.6	43.2	3.9e-11	4Fe-4S dicluster domain
1025_scaffold001 CDS cds_000125_1025_scaffold001	9	269	PF00069.25	113	1.5e-32	Protein kinase domain
1025_scaffold001 CDS cds_000125_1025_scaffold001	760	798	PF00400.32	39.6	5.7e-10	WD domain, G-beta repeat
1025_scaffold001 CDS cds_000125_1025_scaffold001	718	757	PF00400.32	37.7	2.4e-09	WD domain, G-beta repeat
1025_scaffold001 CDS cds_000125_1025_scaffold001	676	715	PF00400.32	34.4	2.6e-08	WD domain, G-beta repeat
1025_scaffold001 CDS cds_000125_1025_scaffold001	634	673	PF00400.32	30.6	4e-07	WD domain, G-beta repeat
1025_scaffold001 CDS cds_000125_1025_scaffold001	509	548	PF00400.32	27.8	3.1e-06	WD domain, G-beta repeat
1025_scaffold001 CDS cds_000125_1025_scaffold001	591	631	PF00400.32	26.1	1.1e-05	WD domain, G-beta repeat
1025_scaffold001 CDS cds_000126_1025_scaffold001	68	125	PF01471.18	65.6	3.4e-18	Putative peptidoglycan binding domain
1025_scaffold001 CDS cds_000126_1025_scaffold001	158	215	PF01471.18	63.6	1.4e-17	Putative peptidoglycan binding domain
1025_scaffold001 CDS cds_000127_1025_scaffold001	3	243	PF00370.21	72.4	4e-20	FGGY family of carbohydrate kinases, N-terminal domain
1025_scaffold001 CDS cds_000127_1025_scaffold001	251	428	PF02782.16	27.7	1.9e-06	FGGY family of carbohydrate kinases, C-terminal domain
1025_scaffold001 CDS cds_000129_1025_scaffold001	12	180	PF05685.12	110.7	5.3e-32	Putative restriction endonuclease
1025_scaffold001 CDS cds_000131_1025_scaffold001	6	136	PF01850.21	50.9	2e-13	PIN domain
1025_scaffold001 CDS cds_000132_1025_scaffold001	4	121	PF00535.26	113.4	9.7e-33	Glycosyl transferase family 2
1025_scaffold001 CDS cds_000134_1025_scaffold001	312	473	PF00535.26	99.4	1.9e-28	Glycosyl transferase family 2
1025_scaffold001 CDS cds_000134_1025_scaffold001	118	262	PF13692.6	35.3	1.3e-08	Glycosyl transferases group 1
1025_scaffold001 CDS cds_000136_1025_scaffold001	31	202	PF05050.12	47.5	2e-12	Methyltransferase FkbM domain
1025_scaffold001 CDS cds_000138_1025_scaffold001	50	237	PF05050.12	47.8	1.6e-12	Methyltransferase FkbM domain
1025_scaffold001 CDS cds_000139_1025_scaffold001	121	356	PF00685.27	68.7	5.2e-19	Sulfotransferase domain
1025_scaffold001 CDS cds_000140_1025_scaffold001	702	841	PF13692.6	77	1.7e-21	Glycosyl transferases group 1
1025_scaffold001 CDS cds_000140_1025_scaffold001	165	207	PF13414.6	52.2	3.4e-14	TPR repeat
1025_scaffold001 CDS cds_000140_1025_scaffold001	63	105	PF13414.6	45.2	5.3e-12	TPR repeat
1025_scaffold001 CDS cds_000140_1025_scaffold001	370	404	PF13181.6	32.8	4.2e-08	Tetratricopeptide repeat
1025_scaffold001 CDS cds_000140_1025_scaffold001	124	158	PF00515.28	29.5	4.1e-07	Tetratricopeptide repeat
1025_scaffold001 CDS cds_000140_1025_scaffold001	23	56	PF07719.17	24.3	2.1e-05	Tetratricopeptide repeat
1025_scaffold001 CDS cds_000140_1025_scaffold001	406	438	PF13181.6	21.7	0.00015	Tetratricopeptide repeat
1025_scaffold001 CDS cds_000141_1025_scaffold001	531	739	PF04577.14	190.6	3.6e-56	Protein of unknown function (DUF563)
1025_scaffold001 CDS cds_000141_1025_scaffold001	1156	1221	PF13432.6	47.5	2.1e-12	Tetratricopeptide repeat
1025_scaffold001 CDS cds_000141_1025_scaffold001	150	192	PF13414.6	43.1	2.5e-11	TPR repeat
1025_scaffold001 CDS cds_000141_1025_scaffold001	17	56	PF13414.6	41.3	8.9e-11	TPR repeat
1025_scaffold001 CDS cds_000141_1025_scaffold001	1055	1097	PF13414.6	37.7	1.2e-09	TPR repeat
1025_scaffold001 CDS cds_000141_1025_scaffold001	1604	1667	PF13432.6	36.7	4.8e-09	Tetratricopeptide repeat
1025_scaffold001 CDS cds_000141_1025_scaffold001	842	884	PF13414.6	31.9	7.8e-08	TPR repeat
1025_scaffold001 CDS cds_000141_1025_scaffold001	73	142	PF13424.6	31.4	1.7e-07	Tetratricopeptide repeat
1025_scaffold001 CDS cds_000141_1025_scaffold001	1104	1138	PF13431.6	25	1.5e-05	Tetratricopeptide repeat
1025_scaffold001 CDS cds_000141_1025_scaffold001	1552	1586	PF13431.6	22.5	9.9e-05	Tetratricopeptide repeat
1025_scaffold001 CDS cds_000141_1025_scaffold001	1371	1428	PF13432.6	20.8	0.00044	Tetratricopeptide repeat
1025_scaffold001 CDS cds_000141_1025_scaffold001	294	371	PF13432.6	17	0.0071	Tetratricopeptide repeat
1025_scaffold001 CDS cds_000141_1025_scaffold001	1668	1698	PF13181.6	13.6	0.06	Tetratricopeptide repeat
1025_scaffold001 CDS cds_000141_1025_scaffold001	942	972	PF13181.6	12.6	0.12	Tetratricopeptide repeat
1025_scaffold001 CDS cds_000142_1025_scaffold001	152	188	PF00353.19	44	1.6e-11	RTX calcium-binding nonapeptide repeat (4 copies)
1025_scaffold001 CDS cds_000142_1025_scaffold001	215	251	PF00353.19	39.9	3e-10	RTX calcium-binding nonapeptide repeat (4 copies)
1025_scaffold001 CDS cds_000142_1025_scaffold001	116	152	PF00353.19	38.3	9.3e-10	RTX calcium-binding nonapeptide repeat (4 copies)
1025_scaffold001 CDS cds_000142_1025_scaffold001	260	296	PF00353.19	36.7	3e-09	RTX calcium-binding nonapeptide repeat (4 copies)
1025_scaffold001 CDS cds_000142_1025_scaffold001	80	116	PF00353.19	29	7.8e-07	RTX calcium-binding nonapeptide repeat (4 copies)
1025_scaffold001 CDS cds_000142_1025_scaffold001	47	80	PF00353.19	17.1	0.004	RTX calcium-binding nonapeptide repeat (4 copies)
1025_scaffold001 CDS cds_000143_1025_scaffold001	7	395	PF00764.19	591.3	1e-177	Arginosuccinate synthase
1025_scaffold001 CDS cds_000144_1025_scaffold001	3	165	PF00535.26	94.9	4.6e-27	Glycosyl transferase family 2
1025_scaffold001 CDS cds_000146_1025_scaffold001	2	115	PF00072.24	98.6	2.2e-28	Response regulator receiver domain
1025_scaffold001 CDS cds_000146_1025_scaffold001	153	231	PF00486.28	95.5	1.4e-27	Transcriptional regulatory protein, C terminal
1025_scaffold001 CDS cds_000149_1025_scaffold001	38	340	PF01547.25	131.2	7.6e-38	Bacterial extracellular solute-binding protein
1025_scaffold001 CDS cds_000150_1025_scaffold001	86	296	PF00528.22	75.7	3.8e-21	Binding-protein-dependent transport system inner membrane component
1025_scaffold001 CDS cds_000151_1025_scaffold001	92	282	PF00528.22	66.4	2.7e-18	Binding-protein-dependent transport system inner membrane component
1025_scaffold001 CDS cds_000152_1025_scaffold001	19	163	PF00005.27	119.4	1.5e-34	ABC transporter
1025_scaffold001 CDS cds_000152_1025_scaffold001	235	280	PF17912.1	35.5	1.3e-08	MalK OB fold domain
1025_scaffold001 CDS cds_000153_1025_scaffold001	3	63	PF05421.11	94.1	6.3e-27	Protein of unknown function (DUF751)
1025_scaffold001 CDS cds_000154_1025_scaffold001	35	158	PF00578.21	131.3	1.7e-38	AhpC/TSA family
1025_scaffold001 CDS cds_000155_1025_scaffold001	11	196	PF00160.21	122	2.6e-35	Cyclophilin type peptidyl-prolyl cis-trans isomerase/CLD
1025_scaffold001 CDS cds_000155_1025_scaffold001	296	332	PF00353.19	42.7	4.1e-11	RTX calcium-binding nonapeptide repeat (4 copies)
1025_scaffold001 CDS cds_000155_1025_scaffold001	251	287	PF00353.19	30.7	2.3e-07	RTX calcium-binding nonapeptide repeat (4 copies)
1025_scaffold001 CDS cds_000157_1025_scaffold001	25	448	PF11850.8	676.9	1.1e-203	Protein of unknown function (DUF3370)
1025_scaffold001 CDS cds_000158_1025_scaffold001	0	140	PF05991.11	120.2	7.9e-35	YacP-like NYN domain
1025_scaffold001 CDS cds_000159_1025_scaffold001	171	279	PF13640.6	63.9	1.9e-17	2OG-Fe(II) oxygenase superfamily
1025_scaffold001 CDS cds_000160_1025_scaffold001	50	297	PF00350.23	55.7	6e-15	Dynamin family
1025_scaffold001 CDS cds_000161_1025_scaffold001	13	406	PF01134.22	517.6	2.2e-155	Glucose inhibited division protein A
1025_scaffold001 CDS cds_000161_1025_scaffold001	407	622	PF13932.6	228.6	8.6e-68	GidA associated domain
1025_scaffold001 CDS cds_000162_1025_scaffold001	50	191	PF01926.23	42.6	5.2e-11	50S ribosome-binding GTPase
1025_scaffold001 CDS cds_000164_1025_scaffold001	4	140	PF01724.16	174.8	1e-51	Domain of unknown function DUF29
1025_scaffold001 CDS cds_000165_1025_scaffold001	5	162	PF05685.12	97.8	4.9e-28	Putative restriction endonuclease
1025_scaffold001 CDS cds_000166_1025_scaffold001	26	154	PF10722.9	66.6	2.1e-18	Putative bacterial sensory transduction regulator
1025_scaffold001 CDS cds_000167_1025_scaffold001	57	187	PF03099.19	58.5	6.3e-16	Biotin/lipoate A/B protein ligase family
1025_scaffold001 CDS cds_000168_1025_scaffold001	56	393	PF02401.18	280.2	1.4e-83	LytB protein
1025_scaffold001 CDS cds_000169_1025_scaffold001	10	195	PF05685.12	118.9	1.7e-34	Putative restriction endonuclease
1025_scaffold001 CDS cds_000170_1025_scaffold001	3	61	PF16277.5	70.5	5.3e-20	Domain of unknown function (DUF4926)
1025_scaffold001 CDS cds_000171_1025_scaffold001	6	180	PF12565.8	224.3	6.5e-67	Protein of unknown function (DUF3747)
1025_scaffold001 CDS cds_000172_1025_scaffold001	62	267	PF12706.7	85.6	3e-24	Beta-lactamase superfamily domain
1025_scaffold001 CDS cds_000173_1025_scaffold001	8	353	PF01264.21	483.6	2e-145	Chorismate synthase
1025_scaffold001 CDS cds_000174_1025_scaffold001	0	43	PF02468.15	83.5	6.4e-24	Photosystem II reaction centre N protein (psbN)
1025_scaffold001 CDS cds_000175_1025_scaffold001	3	55	PF00737.20	110.6	2.1e-32	Photosystem II 10 kDa phosphoprotein
1025_scaffold001 CDS cds_000176_1025_scaffold001	5	70	PF02416.16	74.7	2.6e-21	mttA/Hcf106 family
1025_scaffold001 CDS cds_000177_1025_scaffold001	15	204	PF01195.19	200.7	1.6e-59	Peptidyl-tRNA hydrolase
1025_scaffold001 CDS cds_000178_1025_scaffold001	0	75	PF11344.8	128.6	5.1e-38	Protein of unknown function (DUF3146)
1025_scaffold001 CDS cds_000179_1025_scaffold001	6	404	PF03065.15	167.8	3.3e-49	Glycosyl hydrolase family 57
1025_scaffold001 CDS cds_000179_1025_scaffold001	426	526	PF09210.11	129.5	5.4e-38	Domain of unknown function (DUF1957)
1025_scaffold001 CDS cds_000184_1025_scaffold001	2	121	PF01850.21	51.9	9.6e-14	PIN domain
1025_scaffold001 CDS cds_000186_1025_scaffold001	52	368	PF00128.24	236.3	6.7e-70	Alpha amylase, catalytic domain
1025_scaffold001 CDS cds_000187_1025_scaffold001	178	459	PF00082.22	59.9	2.4e-16	Subtilase family
1025_scaffold001 CDS cds_000188_1025_scaffold001	480	639	PF05729.12	40.1	3.3e-10	NACHT domain
1025_scaffold001 CDS cds_000189_1025_scaffold001	4	275	PF00483.23	246.3	3.2e-73	Nucleotidyl transferase
1025_scaffold001 CDS cds_000190_1025_scaffold001	27	205	PF01595.20	135	2.1e-39	Cyclin M transmembrane N-terminal domain
1025_scaffold001 CDS cds_000190_1025_scaffold001	288	344	PF00571.28	37.6	2.2e-09	CBS domain
1025_scaffold001 CDS cds_000190_1025_scaffold001	216	278	PF00571.28	22.8	9.6e-05	CBS domain
1025_scaffold001 CDS cds_000191_1025_scaffold001	284	386	PF04455.12	109.6	8e-32	LOR/SDH bifunctional enzyme conserved region
1025_scaffold001 CDS cds_000191_1025_scaffold001	31	270	PF02274.17	60	2.1e-16	Amidinotransferase
1025_scaffold001 CDS cds_000193_1025_scaffold001	10	75	PF15919.5	46	4.9e-12	HicB_like antitoxin of bacterial toxin-antitoxin system
1025_scaffold001 CDS cds_000194_1025_scaffold001	21	442	PF00310.21	656.6	1.3e-197	Glutamine amidotransferases class-II
1025_scaffold001 CDS cds_000194_1025_scaffold001	814	1185	PF01645.17	520.4	2.7e-156	Conserved region in glutamate synthase
1025_scaffold001 CDS cds_000194_1025_scaffold001	469	754	PF04898.14	392	1.5e-117	Glutamate synthase central domain
1025_scaffold001 CDS cds_000194_1025_scaffold001	1264	1453	PF01493.19	282.3	1.5e-84	GXGXG motif
1025_scaffold001 CDS cds_000195_1025_scaffold001	21	192	PF05685.12	105.2	2.7e-30	Putative restriction endonuclease
1025_scaffold001 CDS cds_000196_1025_scaffold001	914	953	PF00400.32	43	4.9e-11	WD domain, G-beta repeat
1025_scaffold001 CDS cds_000196_1025_scaffold001	646	685	PF00400.32	42.4	7.9e-11	WD domain, G-beta repeat
1025_scaffold001 CDS cds_000196_1025_scaffold001	688	727	PF00400.32	41.2	1.8e-10	WD domain, G-beta repeat
1025_scaffold001 CDS cds_000196_1025_scaffold001	822	870	PF00400.32	32.3	1.2e-07	WD domain, G-beta repeat
1025_scaffold001 CDS cds_000196_1025_scaffold001	730	776	PF00400.32	27.5	3.7e-06	WD domain, G-beta repeat
1025_scaffold001 CDS cds_000196_1025_scaffold001	779	819	PF00400.32	25.6	1.5e-05	WD domain, G-beta repeat
1025_scaffold001 CDS cds_000196_1025_scaffold001	873	911	PF00400.32	20.4	0.00068	WD domain, G-beta repeat
1025_scaffold001 CDS cds_000199_1025_scaffold001	4	84	PF05016.15	37.8	2.2e-09	ParE toxin of type II toxin-antitoxin system, parDE
1025_scaffold001 CDS cds_000202_1025_scaffold001	4	443	PF00067.22	296.8	2.5e-88	Cytochrome P450
1025_scaffold001 CDS cds_000203_1025_scaffold001	389	557	PF03894.15	48.6	7.3e-13	D-xylulose 5-phosphate/D-fructose 6-phosphate phosphoketolase
1025_scaffold001 CDS cds_000203_1025_scaffold001	70	304	PF09364.10	31.9	6.1e-08	XFP N-terminal domain
1025_scaffold001 CDS cds_000204_1025_scaffold001	11	240	PF11209.8	103.2	2.2e-29	Protein of unknown function (DUF2993)
1025_scaffold001 CDS cds_000206_1025_scaffold001	243	386	PF01326.19	97.3	1e-27	Pyruvate phosphate dikinase, PEP/pyruvate binding domain
1025_scaffold001 CDS cds_000206_1025_scaffold001	868	941	PF00391.23	67.2	7.9e-19	PEP-utilising enzyme, mobile domain
1025_scaffold001 CDS cds_000206_1025_scaffold001	11	199	PF02660.15	51.3	1.4e-13	Glycerol-3-phosphate acyltransferase
1025_scaffold001 CDS cds_000206_1025_scaffold001	378	450	PF01326.19	29.6	4e-07	Pyruvate phosphate dikinase, PEP/pyruvate binding domain
1025_scaffold001 CDS cds_000207_1025_scaffold001	0	188	PF09499.10	313.7	3.8e-94	ApaLI-like restriction endonuclease
1025_scaffold001 CDS cds_000208_1025_scaffold001	30	278	PF01555.18	167.8	3.1e-49	DNA methylase
1025_scaffold001 CDS cds_000210_1025_scaffold001	381	746	PF03068.15	295.8	4.8e-88	Protein-arginine deiminase (PAD)
1025_scaffold001 CDS cds_000211_1025_scaffold001	40	357	PF00501.28	117.5	5.6e-34	AMP-binding enzyme
1025_scaffold001 CDS cds_000211_1025_scaffold001	364	439	PF13193.6	49.2	7.8e-13	AMP-binding enzyme C-terminal domain
1025_scaffold001 CDS cds_000212_1025_scaffold001	4	87	PF07681.12	67.9	8.7e-19	DoxX
1025_scaffold001 CDS cds_000213_1025_scaffold001	25	290	PF01040.18	97.5	7.4e-28	UbiA prenyltransferase family
1025_scaffold001 CDS cds_000214_1025_scaffold001	229	484	PF00425.18	233.2	3.6e-69	chorismate binding enzyme
1025_scaffold001 CDS cds_000215_1025_scaffold001	25	138	PF00586.24	83.4	1.3e-23	AIR synthase related protein, N-terminal domain
1025_scaffold001 CDS cds_000215_1025_scaffold001	149	313	PF02769.22	38.1	1.6e-09	AIR synthase related protein, C-terminal domain
1025_scaffold001 CDS cds_000216_1025_scaffold001	159	316	PF02800.20	234.1	5.3e-70	Glyceraldehyde 3-phosphate dehydrogenase, C-terminal domain
1025_scaffold001 CDS cds_000216_1025_scaffold001	1	105	PF00044.24	119.2	7.9e-35	Glyceraldehyde 3-phosphate dehydrogenase, NAD binding domain
1025_scaffold001 CDS cds_000217_1025_scaffold001	49	93	PF02163.22	27.5	1.7e-06	Peptidase family M50
1025_scaffold001 CDS cds_000218_1025_scaffold001	19	164	PF00005.27	99.7	1.9e-28	ABC transporter
1025_scaffold001 CDS cds_000219_1025_scaffold001	28	244	PF01061.24	106.8	9.6e-31	ABC-2 type transporter
1025_scaffold001 CDS cds_000221_1025_scaffold001	1	172	PF09367.10	245.4	2.7e-73	CpeS-like protein
1025_scaffold001 CDS cds_000222_1025_scaffold001	5	55	PF04485.12	71.5	5.7e-20	Phycobilisome degradation protein nblA
1025_scaffold001 CDS cds_000223_1025_scaffold001	30	188	PF00005.27	95.3	4.2e-27	ABC transporter
1025_scaffold001 CDS cds_000224_1025_scaffold001	99	296	PF00528.22	70.5	1.5e-19	Binding-protein-dependent transport system inner membrane component
1025_scaffold001 CDS cds_000225_1025_scaffold001	141	363	PF00528.22	58.5	7e-16	Binding-protein-dependent transport system inner membrane component
1025_scaffold001 CDS cds_000226_1025_scaffold001	34	351	PF12849.7	189.8	7.6e-56	PBP superfamily domain
1025_scaffold001 CDS cds_000227_1025_scaffold001	250	341	PF06968.13	56.9	1.8e-15	Biotin and Thiamin Synthesis associated domain
1025_scaffold001 CDS cds_000227_1025_scaffold001	73	242	PF04055.21	57.2	2.7e-15	Radical SAM superfamily
1025_scaffold001 CDS cds_000228_1025_scaffold001	40	190	PF02632.14	99.1	2.1e-28	BioY family
1025_scaffold001 CDS cds_000229_1025_scaffold001	0	132	PF01252.18	125.6	1.7e-36	Signal peptidase (SPase) II
1025_scaffold001 CDS cds_000230_1025_scaffold001	203	384	PF00912.22	179.6	3.6e-53	Transglycosylase
1025_scaffold001 CDS cds_000230_1025_scaffold001	475	752	PF00905.22	118.2	4.1e-34	Penicillin binding protein transpeptidase domain
1025_scaffold001 CDS cds_000230_1025_scaffold001	63	137	PF00498.26	40.9	2e-10	FHA domain
1025_scaffold001 CDS cds_000231_1025_scaffold001	15	202	PF05685.12	117.3	5e-34	Putative restriction endonuclease
1025_scaffold001 CDS cds_000232_1025_scaffold001	33	320	PF00069.25	135.5	2e-39	Protein kinase domain
1025_scaffold001 CDS cds_000232_1025_scaffold001	380	419	PF00400.32	46.8	3e-12	WD domain, G-beta repeat
1025_scaffold001 CDS cds_000232_1025_scaffold001	464	503	PF00400.32	40.1	4.1e-10	WD domain, G-beta repeat
1025_scaffold001 CDS cds_000232_1025_scaffold001	422	461	PF00400.32	37.6	2.4e-09	WD domain, G-beta repeat
1025_scaffold001 CDS cds_000232_1025_scaffold001	634	673	PF00400.32	36.8	4.3e-09	WD domain, G-beta repeat
1025_scaffold001 CDS cds_000232_1025_scaffold001	506	545	PF00400.32	34.8	1.9e-08	WD domain, G-beta repeat
1025_scaffold001 CDS cds_000232_1025_scaffold001	548	587	PF00400.32	31.4	2.2e-07	WD domain, G-beta repeat
1025_scaffold001 CDS cds_000232_1025_scaffold001	592	631	PF00400.32	15.2	0.03	WD domain, G-beta repeat
1025_scaffold001 CDS cds_000233_1025_scaffold001	6	96	PF01909.23	45.8	5.6e-12	Nucleotidyltransferase domain
1025_scaffold001 CDS cds_000234_1025_scaffold001	2	88	PF18480.1	35.2	7.5e-09	Domain of unknown function (DUF5615)
1025_scaffold001 CDS cds_000235_1025_scaffold001	11	60	PF04255.14	39.6	3.5e-10	Protein of unknown function (DUF433)
1025_scaffold001 CDS cds_000237_1025_scaffold001	2	39	PF04255.14	24.1	2.4e-05	Protein of unknown function (DUF433)
1025_scaffold001 CDS cds_000238_1025_scaffold001	1563	1640	PF04539.16	84.1	5.2e-24	Sigma-70 region 3
1025_scaffold001 CDS cds_000238_1025_scaffold001	1484	1555	PF04542.14	76.8	7.9e-22	Sigma-70 region 2
1025_scaffold001 CDS cds_000238_1025_scaffold001	1651	1705	PF04545.16	67.3	6e-19	Sigma-70, region 4
1025_scaffold001 CDS cds_000238_1025_scaffold001	1406	1440	PF00140.20	44.3	1.3e-11	Sigma-70 factor, region 1.2
1025_scaffold001 CDS cds_000238_1025_scaffold001	197	236	PF00400.32	38.8	1e-09	WD domain, G-beta repeat
1025_scaffold001 CDS cds_000238_1025_scaffold001	1370	1401	PF00140.20	34.8	1.2e-08	Sigma-70 factor, region 1.2
1025_scaffold001 CDS cds_000238_1025_scaffold001	155	194	PF00400.32	29.9	6.8e-07	WD domain, G-beta repeat
1025_scaffold001 CDS cds_000238_1025_scaffold001	239	278	PF00400.32	26.2	1e-05	WD domain, G-beta repeat
1025_scaffold001 CDS cds_000238_1025_scaffold001	113	152	PF00400.32	24.9	2.6e-05	WD domain, G-beta repeat
1025_scaffold001 CDS cds_000238_1025_scaffold001	361	399	PF00400.32	16.2	0.01	WD domain, G-beta repeat
1025_scaffold001 CDS cds_000239_1025_scaffold001	6	82	PF01169.19	67.6	8.8e-19	Uncharacterized protein family UPF0016
1025_scaffold001 CDS cds_000240_1025_scaffold001	28	104	PF01169.19	79.3	2e-22	Uncharacterized protein family UPF0016
1025_scaffold001 CDS cds_000241_1025_scaffold001	4	92	PF03692.15	41.8	1.3e-10	Putative zinc- or iron-chelating domain
1025_scaffold001 CDS cds_000242_1025_scaffold001	0	36	PF07444.11	36.9	3e-09	Ycf66 protein N-terminus
1025_scaffold001 CDS cds_000244_1025_scaffold001	108	249	PF05419.12	200.6	1e-59	GUN4-like
1025_scaffold001 CDS cds_000244_1025_scaffold001	17	102	PF16416.5	66.6	1.4e-18	ARM-like repeat domain, GUN4-N terminal
1025_scaffold001 CDS cds_000245_1025_scaffold001	26	158	PF01467.26	50.4	2.6e-13	Cytidylyltransferase-like
1025_scaffold001 CDS cds_000247_1025_scaffold001	2	160	PF00535.26	52.9	3.7e-14	Glycosyl transferase family 2
1025_scaffold001 CDS cds_000248_1025_scaffold001	17	459	PF00421.19	517.3	4.1e-155	Photosystem II protein
1025_scaffold001 CDS cds_000249_1025_scaffold001	0	157	PF02392.16	263.7	6e-79	Ycf4
1025_scaffold001 CDS cds_000250_1025_scaffold001	65	249	PF00160.21	149.3	1.1e-43	Cyclophilin type peptidyl-prolyl cis-trans isomerase/CLD
1025_scaffold001 CDS cds_000251_1025_scaffold001	233	346	PF02801.22	92.8	1.4e-26	Beta-ketoacyl synthase, C-terminal domain
1025_scaffold001 CDS cds_000251_1025_scaffold001	53	226	PF00109.26	85.3	4.8e-24	Beta-ketoacyl synthase, N-terminal domain
1025_scaffold001 CDS cds_000252_1025_scaffold001	16	335	PF00145.17	253.7	2.9e-75	C-5 cytosine-specific DNA methylase
1025_scaffold001 CDS cds_000253_1025_scaffold001	15	153	PF01724.16	171.2	1.3e-50	Domain of unknown function DUF29
1025_scaffold001 CDS cds_000254_1025_scaffold001	19	124	PF13664.6	29.6	6.7e-07	Domain of unknown function (DUF4149)
1025_scaffold001 CDS cds_000255_1025_scaffold001	1	216	PF06508.13	256.4	1.8e-76	Queuosine biosynthesis protein QueC
1025_scaffold001 CDS cds_000256_1025_scaffold001	4	299	PF01112.18	328.3	3.8e-98	Asparaginase
1025_scaffold001 CDS cds_000257_1025_scaffold001	11	161	PF00588.19	116.9	7.7e-34	SpoU rRNA Methylase family
1025_scaffold001 CDS cds_000258_1025_scaffold001	242	445	PF13354.6	209.1	5.1e-62	Beta-lactamase enzyme family
1025_scaffold001 CDS cds_000264_1025_scaffold001	1	88	PF00111.27	30.3	2.9e-07	2Fe-2S iron-sulfur cluster binding domain
1025_scaffold001 CDS cds_000265_1025_scaffold001	4	283	PF00682.19	134.7	4.2e-39	HMGL-like
1025_scaffold001 CDS cds_000265_1025_scaffold001	381	524	PF08502.10	107.9	3.4e-31	LeuA allosteric (dimerisation) domain
1025_scaffold001 CDS cds_000266_1025_scaffold001	192	400	PF01078.21	314.5	2.5e-94	Magnesium chelatase, subunit ChlI
1025_scaffold001 CDS cds_000266_1025_scaffold001	19	142	PF13541.6	155.7	4.4e-46	Subunit ChlI of Mg-chelatase
1025_scaffold001 CDS cds_000266_1025_scaffold001	405	503	PF13335.6	112.6	1.1e-32	Magnesium chelatase, subunit ChlI C-terminal
1025_scaffold001 CDS cds_000268_1025_scaffold001	127	212	PF00639.21	35.8	1.2e-08	PPIC-type PPIASE domain
1025_scaffold001 CDS cds_000269_1025_scaffold001	318	354	PF00353.19	35.2	9e-09	RTX calcium-binding nonapeptide repeat (4 copies)
1025_scaffold001 CDS cds_000273_1025_scaffold001	410	527	PF13437.6	80.1	1.7e-22	HlyD family secretion protein
1025_scaffold001 CDS cds_000273_1025_scaffold001	136	186	PF13533.6	29.6	4.5e-07	Biotin-lipoyl like
1025_scaffold001 CDS cds_000274_1025_scaffold001	469	739	PF00664.23	158.9	1.9e-46	ABC transporter transmembrane region
1025_scaffold001 CDS cds_000274_1025_scaffold001	313	444	PF03412.15	136.7	4e-40	Peptidase C39 family
1025_scaffold001 CDS cds_000274_1025_scaffold001	802	952	PF00005.27	128.2	3e-37	ABC transporter
1025_scaffold001 CDS cds_000275_1025_scaffold001	47	213	PF02698.17	42.7	5.2e-11	DUF218 domain
1025_scaffold001 CDS cds_000277_1025_scaffold001	193	518	PF00873.19	273.9	2.4e-81	AcrB/AcrD/AcrF family
1025_scaffold001 CDS cds_000277_1025_scaffold001	681	903	PF00873.19	187.3	3.3e-55	AcrB/AcrD/AcrF family
1025_scaffold001 CDS cds_000277_1025_scaffold001	15	211	PF00873.19	87.9	3.6e-25	AcrB/AcrD/AcrF family
1025_scaffold001 CDS cds_000277_1025_scaffold001	543	686	PF00873.19	30.7	6.8e-08	AcrB/AcrD/AcrF family
1025_scaffold001 CDS cds_000278_1025_scaffold001	2	227	PF01370.21	105.3	3.5e-30	NAD dependent epimerase/dehydratase family
1025_scaffold001 CDS cds_000279_1025_scaffold001	194	330	PF11946.8	183.2	1.7e-54	Domain of unknown function (DUF3463)
1025_scaffold001 CDS cds_000279_1025_scaffold001	31	187	PF04055.21	72.1	6.9e-20	Radical SAM superfamily
1025_scaffold001 CDS cds_000279_1025_scaffold001	33	136	PF13394.6	23.5	4.7e-05	4Fe-4S single cluster domain
1025_scaffold001 CDS cds_000280_1025_scaffold001	9	267	PF00950.17	277.6	9.5e-83	ABC 3 transport family
1025_scaffold001 CDS cds_000282_1025_scaffold001	754	921	PF08148.12	132.8	8.7e-39	DSHCT (NUC185) domain
1025_scaffold001 CDS cds_000282_1025_scaffold001	49	208	PF00270.29	66.9	1.9e-18	DEAD/DEAH box helicase
1025_scaffold001 CDS cds_000282_1025_scaffold001	310	423	PF00271.31	24.8	2.2e-05	Helicase conserved C-terminal domain
1025_scaffold001 CDS cds_000283_1025_scaffold001	30	376	PF04952.14	104.3	6.2e-30	Succinylglutamate desuccinylase / Aspartoacylase family
1025_scaffold001 CDS cds_000284_1025_scaffold001	21	168	PF01613.18	113.9	6.8e-33	Flavin reductase like domain
1025_scaffold001 CDS cds_000285_1025_scaffold001	480	613	PF02518.26	79.4	2.6e-22	Histidine kinase-, DNA gyrase B-, and HSP90-like ATPase
1025_scaffold001 CDS cds_000285_1025_scaffold001	367	435	PF00512.25	55.6	3.9e-15	His Kinase A (phospho-acceptor) domain
1025_scaffold001 CDS cds_000286_1025_scaffold001	5	112	PF00072.24	94	6.3e-27	Response regulator receiver domain
1025_scaffold001 CDS cds_000286_1025_scaffold001	146	225	PF00486.28	81.8	2.8e-23	Transcriptional regulatory protein, C terminal
1025_scaffold001 CDS cds_000287_1025_scaffold001	68	145	PF00486.28	87.3	5.3e-25	Transcriptional regulatory protein, C terminal
1025_scaffold001 CDS cds_000289_1025_scaffold001	16	268	PF05690.14	368.5	1.4e-110	Thiazole biosynthesis protein ThiG
1025_scaffold001 CDS cds_000290_1025_scaffold001	8	132	PF00581.20	71.2	9.2e-20	Rhodanese-like domain
1025_scaffold001 CDS cds_000290_1025_scaffold001	158	271	PF00581.20	41.5	1.5e-10	Rhodanese-like domain
1025_scaffold001 CDS cds_000291_1025_scaffold001	190	415	PF07662.13	276	2e-82	Na+ dependent nucleoside transporter C-terminus
1025_scaffold001 CDS cds_000291_1025_scaffold001	7	80	PF01773.20	92.1	2.5e-26	Na+ dependent nucleoside transporter N-terminus
1025_scaffold001 CDS cds_000291_1025_scaffold001	87	188	PF07670.14	34.4	2.1e-08	Nucleoside recognition
1025_scaffold001 CDS cds_000292_1025_scaffold001	353	435	PF14714.6	104.1	3.6e-30	KH-domain-like of EngA bacterial GTPase enzymes, C-terminal
1025_scaffold001 CDS cds_000292_1025_scaffold001	177	296	PF01926.23	95.4	2.2e-27	50S ribosome-binding GTPase
1025_scaffold001 CDS cds_000292_1025_scaffold001	4	121	PF01926.23	81.9	3.4e-23	50S ribosome-binding GTPase
1025_scaffold001 CDS cds_000293_1025_scaffold001	646	976	PF18135.1	314.2	9.5e-94	Type ISP C-terminal specificity domain
1025_scaffold001 CDS cds_000293_1025_scaffold001	277	629	PF02384.16	46	4e-12	N-6 DNA Methylase
1025_scaffold001 CDS cds_000294_1025_scaffold001	13	97	PF13319.6	143.7	1.5e-42	Protein of unknown function (DUF4090)
1025_scaffold001 CDS cds_000296_1025_scaffold001	50	90	PF00805.22	49.5	2.3e-13	Pentapeptide repeats (8 copies)
1025_scaffold001 CDS cds_000296_1025_scaffold001	95	132	PF00805.22	21.5	0.00013	Pentapeptide repeats (8 copies)
1025_scaffold001 CDS cds_000298_1025_scaffold001	49	284	PF00497.20	135.1	2.3e-39	Bacterial extracellular solute-binding proteins, family 3
1025_scaffold001 CDS cds_000299_1025_scaffold001	17	86	PF01809.18	46.3	2.9e-12	Putative membrane protein insertion efficiency factor
1025_scaffold001 CDS cds_000300_1025_scaffold001	624	793	PF17874.1	34.1	1.9e-08	MalT-like TPR region
1025_scaffold001 CDS cds_000300_1025_scaffold001	114	221	PF00931.22	26.2	4e-06	NB-ARC domain
1025_scaffold001 CDS cds_000300_1025_scaffold001	582	614	PF13174.6	17.9	0.0035	Tetratricopeptide repeat
1025_scaffold001 CDS cds_000301_1025_scaffold001	25	115	PF05257.16	43.9	2.7e-11	CHAP domain
1025_scaffold001 CDS cds_000301_1025_scaffold001	152	187	PF00353.19	38.5	8e-10	RTX calcium-binding nonapeptide repeat (4 copies)
1025_scaffold001 CDS cds_000301_1025_scaffold001	187	223	PF00353.19	36	4.9e-09	RTX calcium-binding nonapeptide repeat (4 copies)
1025_scaffold001 CDS cds_000301_1025_scaffold001	230	250	PF00353.19	7.9	3	RTX calcium-binding nonapeptide repeat (4 copies)
1025_scaffold001 CDS cds_000302_1025_scaffold001	2	94	PF08869.11	106.3	1.1e-30	XisI protein
1025_scaffold001 CDS cds_000303_1025_scaffold001	4	317	PF07992.14	197.8	2.2e-58	Pyridine nucleotide-disulphide oxidoreductase
1025_scaffold001 CDS cds_000303_1025_scaffold001	336	445	PF02852.22	95.4	2.3e-27	Pyridine nucleotide-disulphide oxidoreductase, dimerisation domain
1025_scaffold001 CDS cds_000304_1025_scaffold001	177	320	PF00128.24	55.5	6.6e-15	Alpha amylase, catalytic domain
1025_scaffold001 CDS cds_000304_1025_scaffold001	11	104	PF02922.18	53.7	1.9e-14	Carbohydrate-binding module 48 (Isoamylase N-terminal domain)
1025_scaffold001 CDS cds_000305_1025_scaffold001	95	408	PF12770.7	55.7	4.8e-15	CHAT domain
1025_scaffold001 CDS cds_000305_1025_scaffold001	459	535	PF00498.26	40.4	2.9e-10	FHA domain
1025_scaffold001 CDS cds_000307_1025_scaffold001	12	185	PF05685.12	116.3	1e-33	Putative restriction endonuclease
1025_scaffold001 CDS cds_000308_1025_scaffold001	1	346	PF00145.17	254.5	1.6e-75	C-5 cytosine-specific DNA methylase
1025_scaffold001 CDS cds_000312_1025_scaffold001	564	958	PF00476.20	466.1	8.3e-140	DNA polymerase family A
1025_scaffold001 CDS cds_000312_1025_scaffold001	4	179	PF02739.16	157.8	1.9e-46	5'-3' exonuclease, N-terminal resolvase-like domain
1025_scaffold001 CDS cds_000312_1025_scaffold001	179	275	PF01367.20	109.1	1.3e-31	5'-3' exonuclease, C-terminal SAM fold
1025_scaffold001 CDS cds_000312_1025_scaffold001	344	533	PF01612.20	108.8	2.3e-31	3'-5' exonuclease
1025_scaffold001 CDS cds_000313_1025_scaffold001	11	115	PF02452.17	81.2	6.7e-23	PemK-like, MazF-like toxin of type II toxin-antitoxin system
1025_scaffold001 CDS cds_000316_1025_scaffold001	441	810	PF04685.13	440.3	5.6e-132	Glycosyl-hydrolase family 116, catalytic region
1025_scaffold001 CDS cds_000316_1025_scaffold001	64	393	PF12215.8	345.7	2.8e-103	beta-glucosidase 2, glycosyl-hydrolase family 116 N-term
1025_scaffold001 CDS cds_000317_1025_scaffold001	22	293	PF00664.23	165.7	1.7e-48	ABC transporter transmembrane region
1025_scaffold001 CDS cds_000317_1025_scaffold001	363	513	PF00005.27	118.9	2.2e-34	ABC transporter
1025_scaffold001 CDS cds_000319_1025_scaffold001	28	115	PF00027.29	53.6	1.8e-14	Cyclic nucleotide-binding domain
1025_scaffold001 CDS cds_000320_1025_scaffold001	48	477	PF03209.15	401.9	3e-120	PUCC protein
1025_scaffold001 CDS cds_000321_1025_scaffold001	131	308	PF01339.17	190.5	1.8e-56	CheB methylesterase
1025_scaffold001 CDS cds_000322_1025_scaffold001	708	822	PF00072.24	78.4	4.2e-22	Response regulator receiver domain
1025_scaffold001 CDS cds_000322_1025_scaffold001	6	101	PF01627.23	63.9	1.3e-17	Hpt domain
1025_scaffold001 CDS cds_000322_1025_scaffold001	373	515	PF02518.26	48.9	7.7e-13	Histidine kinase-, DNA gyrase B-, and HSP90-like ATPase
1025_scaffold001 CDS cds_000322_1025_scaffold001	519	682	PF01584.19	41.2	1.1e-10	CheW-like domain
1025_scaffold001 CDS cds_000322_1025_scaffold001	206	328	PF02895.14	27	4.2e-06	Signal transducing histidine kinase, homodimeric domain
1025_scaffold001 CDS cds_000323_1025_scaffold001	283	461	PF00015.21	119.5	1.3e-34	Methyl-accepting chemotaxis protein (MCP) signalling domain
1025_scaffold001 CDS cds_000323_1025_scaffold001	38	175	PF05227.13	31.5	1.4e-07	CHASE3 domain
1025_scaffold001 CDS cds_000324_1025_scaffold001	242	435	PF00015.21	116.3	1.3e-33	Methyl-accepting chemotaxis protein (MCP) signalling domain
1025_scaffold001 CDS cds_000324_1025_scaffold001	20	155	PF05227.13	49.6	3.6e-13	CHASE3 domain
1025_scaffold001 CDS cds_000325_1025_scaffold001	0	135	PF01584.19	86.6	1.1e-24	CheW-like domain
1025_scaffold001 CDS cds_000325_1025_scaffold001	205	343	PF01584.19	82.2	2.5e-23	CheW-like domain
1025_scaffold001 CDS cds_000326_1025_scaffold001	72	270	PF01739.18	161.9	1.2e-47	CheR methyltransferase, SAM binding domain
1025_scaffold001 CDS cds_000326_1025_scaffold001	389	421	PF00515.28	32.8	3.9e-08	Tetratricopeptide repeat
1025_scaffold001 CDS cds_000326_1025_scaffold001	459	492	PF13176.6	18.1	0.0019	Tetratricopeptide repeat
1025_scaffold001 CDS cds_000327_1025_scaffold001	518	578	PF01424.22	42.9	3.6e-11	R3H domain
1025_scaffold001 CDS cds_000327_1025_scaffold001	125	229	PF00004.29	23.2	7.5e-05	ATPase family associated with various cellular activities (AAA)
1025_scaffold001 CDS cds_000328_1025_scaffold001	167	413	PF12617.8	250.7	7.3e-75	Iron-Sulfur binding protein C terminal
1025_scaffold001 CDS cds_000328_1025_scaffold001	131	154	PF00037.27	21.8	0.00011	4Fe-4S binding domain
1025_scaffold001 CDS cds_000329_1025_scaffold001	0	132	PF11909.8	224.3	5.3e-67	NADH-quinone oxidoreductase cyanobacterial subunit N
1025_scaffold001 CDS cds_000330_1025_scaffold001	76	192	PF00297.22	51	1.1e-13	Ribosomal protein L3
1025_scaffold001 CDS cds_000331_1025_scaffold001	16	207	PF00573.22	219.9	2.3e-65	Ribosomal protein L4/L1 family
1025_scaffold001 CDS cds_000332_1025_scaffold001	9	94	PF00276.20	96.4	9.4e-28	Ribosomal protein L23
1025_scaffold001 CDS cds_000333_1025_scaffold001	124	251	PF03947.18	189.4	2.4e-56	Ribosomal Proteins L2, C-terminal domain
1025_scaffold001 CDS cds_000333_1025_scaffold001	41	118	PF00181.23	106.8	4e-31	Ribosomal Proteins L2, RNA binding domain
1025_scaffold001 CDS cds_000334_1025_scaffold001	2	83	PF00203.21	127.6	1.2e-37	Ribosomal protein S19
1025_scaffold001 CDS cds_000335_1025_scaffold001	10	114	PF00237.19	118.3	1.5e-34	Ribosomal protein L22p/L17e
1025_scaffold001 CDS cds_000336_1025_scaffold001	121	204	PF00189.20	129.1	6.5e-38	Ribosomal protein S3, C-terminal domain
1025_scaffold001 CDS cds_000336_1025_scaffold001	37	113	PF07650.17	68.4	3.6e-19	KH domain
1025_scaffold001 CDS cds_000337_1025_scaffold001	3	132	PF00252.18	180.8	1.1e-53	Ribosomal protein L16p/L10e
1025_scaffold001 CDS cds_000338_1025_scaffold001	6	63	PF00831.23	65.7	2.6e-18	Ribosomal L29 protein
1025_scaffold001 CDS cds_000339_1025_scaffold001	7	75	PF00366.20	116	5.8e-34	Ribosomal protein S17
1025_scaffold001 CDS cds_000340_1025_scaffold001	0	122	PF00238.19	180	1.5e-53	Ribosomal protein L14p/L23e
1025_scaffold001 CDS cds_000341_1025_scaffold001	51	116	PF17136.4	81.9	3.2e-23	Ribosomal proteins 50S L24/mitochondrial 39S L24
1025_scaffold001 CDS cds_000341_1025_scaffold001	18	50	PF00467.29	24.6	1.7e-05	KOW motif
1025_scaffold001 CDS cds_000343_1025_scaffold001	67	161	PF00673.21	136.6	2.4e-40	ribosomal L5P family C-terminus
1025_scaffold001 CDS cds_000343_1025_scaffold001	7	64	PF00281.19	83	1.3e-23	Ribosomal protein L5
1025_scaffold001 CDS cds_000344_1025_scaffold001	0	115	PF00410.19	144.3	1.8e-42	Ribosomal protein S8
1025_scaffold001 CDS cds_000345_1025_scaffold001	10	82	PF00347.23	65.2	6.5e-18	Ribosomal protein L6
1025_scaffold001 CDS cds_000345_1025_scaffold001	89	165	PF00347.23	62.6	4e-17	Ribosomal protein L6
1025_scaffold001 CDS cds_000346_1025_scaffold001	2	120	PF00861.22	168.3	6.9e-50	Ribosomal L18 of archaea, bacteria, mitoch. and chloroplast
1025_scaffold001 CDS cds_000347_1025_scaffold001	99	171	PF03719.15	96	6.3e-28	Ribosomal protein S5, C-terminal domain
1025_scaffold001 CDS cds_000347_1025_scaffold001	23	88	PF00333.20	77.4	5.9e-22	Ribosomal protein S5, N-terminal domain
1025_scaffold001 CDS cds_000348_1025_scaffold001	0	112	PF00828.19	103.5	1.2e-29	Ribosomal proteins 50S-L15, 50S-L18e, 60S-L27A
1025_scaffold001 CDS cds_000349_1025_scaffold001	61	400	PF00344.20	371.5	3e-111	SecY translocase
1025_scaffold001 CDS cds_000350_1025_scaffold001	2	164	PF00406.22	168.9	7.7e-50	Adenylate kinase
1025_scaffold001 CDS cds_000351_1025_scaffold001	6	70	PF01176.19	95.4	1.3e-27	Translation initiation factor 1A / IF-1
1025_scaffold001 CDS cds_000352_1025_scaffold001	2	108	PF00416.22	97.8	5.8e-28	Ribosomal protein S13/S18
1025_scaffold001 CDS cds_000353_1025_scaffold001	19	129	PF00411.19	162.7	3.1e-48	Ribosomal protein S11
1025_scaffold001 CDS cds_000354_1025_scaffold001	233	300	PF03118.15	88.8	1.4e-25	Bacterial RNA polymerase, alpha chain C terminal domain
1025_scaffold001 CDS cds_000354_1025_scaffold001	54	178	PF01000.26	82.6	2.4e-23	RNA polymerase Rpb3/RpoA insert domain
1025_scaffold001 CDS cds_000354_1025_scaffold001	25	221	PF01193.24	76.3	8.7e-22	RNA polymerase Rpb3/Rpb11 dimerisation domain
1025_scaffold001 CDS cds_000355_1025_scaffold001	19	116	PF01196.19	119.6	8e-35	Ribosomal protein L17
1025_scaffold001 CDS cds_000356_1025_scaffold001	146	249	PF01416.20	56.8	2.6e-15	tRNA pseudouridine synthase
1025_scaffold001 CDS cds_000356_1025_scaffold001	8	107	PF01416.20	40.8	2.4e-10	tRNA pseudouridine synthase
1025_scaffold001 CDS cds_000357_1025_scaffold001	15	140	PF00572.18	189	3e-56	Ribosomal protein L13
1025_scaffold001 CDS cds_000358_1025_scaffold001	14	136	PF00380.19	143.4	4.6e-42	Ribosomal protein S9/S16
1025_scaffold001 CDS cds_000359_1025_scaffold001	1	66	PF01197.18	80.7	6.8e-23	Ribosomal protein L31
1025_scaffold001 CDS cds_000360_1025_scaffold001	12	208	PF03462.18	230.4	1.6e-68	PCRF domain
1025_scaffold001 CDS cds_000360_1025_scaffold001	214	325	PF00472.20	131	1.9e-38	RF-1 domain
1025_scaffold001 CDS cds_000361_1025_scaffold001	0	113	PF00072.24	57.5	1.3e-15	Response regulator receiver domain
1025_scaffold001 CDS cds_000362_1025_scaffold001	16	189	PF00005.27	98.4	4.7e-28	ABC transporter
1025_scaffold001 CDS cds_000362_1025_scaffold001	227	314	PF12848.7	95.8	1.1e-27	ABC transporter
1025_scaffold001 CDS cds_000362_1025_scaffold001	341	472	PF00005.27	81.4	8.2e-23	ABC transporter
1025_scaffold001 CDS cds_000363_1025_scaffold001	24	196	PF05685.12	68.7	4.4e-19	Putative restriction endonuclease
1025_scaffold001 CDS cds_000364_1025_scaffold001	70	282	PF02481.15	257.4	7e-77	DNA recombination-mediator protein A
1025_scaffold001 CDS cds_000364_1025_scaffold001	309	371	PF17782.1	61.9	4.6e-17	DprA winged helix domain
1025_scaffold001 CDS cds_000366_1025_scaffold001	111	300	PF02826.19	189.2	4e-56	D-isomer specific 2-hydroxyacid dehydrogenase, NAD binding domain
1025_scaffold001 CDS cds_000366_1025_scaffold001	2	332	PF00389.30	100.2	6.9e-29	D-isomer specific 2-hydroxyacid dehydrogenase, catalytic domain
1025_scaffold001 CDS cds_000367_1025_scaffold001	174	289	PF16734.5	89.1	2.4e-25	Type IV pilin-like G and H, putative
1025_scaffold001 CDS cds_000368_1025_scaffold001	3	105	PF00085.20	88	3.5e-25	Thioredoxin
1025_scaffold001 CDS cds_000368_1025_scaffold001	181	272	PF14561.6	56	3.8e-15	Tetratricopeptide repeat
1025_scaffold001 CDS cds_000368_1025_scaffold001	109	190	PF14559.6	36.1	6.7e-09	Tetratricopeptide repeat
1025_scaffold001 CDS cds_000370_1025_scaffold001	61	249	PF01145.25	91.3	7.3e-26	SPFH domain / Band 7 family
1025_scaffold001 CDS cds_000371_1025_scaffold001	88	285	PF03466.20	107.2	6.9e-31	LysR substrate binding domain
1025_scaffold001 CDS cds_000371_1025_scaffold001	5	65	PF00126.27	74.7	3.9e-21	Bacterial regulatory helix-turn-helix protein, lysR family
1025_scaffold001 CDS cds_000372_1025_scaffold001	117	186	PF13545.6	54.1	1.2e-14	Crp-like helix-turn-helix domain
1025_scaffold001 CDS cds_000373_1025_scaffold001	21	152	PF02308.16	119.5	9.8e-35	MgtC family
1025_scaffold001 CDS cds_000374_1025_scaffold001	14	214	PF03596.13	105.6	2.9e-30	Cadmium resistance transporter
1025_scaffold001 CDS cds_000375_1025_scaffold001	36	108	PF02656.15	67.3	1.2e-18	Domain of unknown function (DUF202)
1025_scaffold001 CDS cds_000376_1025_scaffold001	58	195	PF04087.14	113.1	1.1e-32	Domain of unknown function (DUF389)
1025_scaffold001 CDS cds_000377_1025_scaffold001	27	368	PF02350.19	365.5	2.2e-109	UDP-N-acetylglucosamine 2-epimerase
1025_scaffold001 CDS cds_000378_1025_scaffold001	3	460	PF09818.9	638.4	5.9e-192	Predicted ATPase of the ABC class
1025_scaffold001 CDS cds_000379_1025_scaffold001	96	216	PF04389.17	98.8	3.2e-28	Peptidase family M28
1025_scaffold001 CDS cds_000379_1025_scaffold001	240	331	PF04389.17	26.9	3.4e-06	Peptidase family M28
1025_scaffold001 CDS cds_000381_1025_scaffold001	89	265	PF00551.19	123	1.1e-35	Formyl transferase
1025_scaffold001 CDS cds_000381_1025_scaffold001	5	53	PF01842.25	32.4	5.6e-08	ACT domain
1025_scaffold001 CDS cds_000382_1025_scaffold001	0	162	PF02113.15	150.7	5.2e-44	D-Ala-D-Ala carboxypeptidase 3 (S13) family
1025_scaffold001 CDS cds_000384_1025_scaffold001	156	312	PF02684.15	23.8	1.8e-05	Lipid-A-disaccharide synthetase
1025_scaffold001 CDS cds_000385_1025_scaffold001	5	238	PF04029.14	284	5.9e-85	2-phosphosulpholactate phosphatase
1025_scaffold001 CDS cds_000386_1025_scaffold001	261	377	PF05866.11	58.3	1.1e-15	Endodeoxyribonuclease RusA
1025_scaffold001 CDS cds_000387_1025_scaffold001	3	37	PF01370.21	22.5	6.4e-05	NAD dependent epimerase/dehydratase family
1025_scaffold001 CDS cds_000388_1025_scaffold001	574	693	PF02518.26	46.6	4.2e-12	Histidine kinase-, DNA gyrase B-, and HSP90-like ATPase
1025_scaffold001 CDS cds_000388_1025_scaffold001	431	529	PF00512.25	42.7	4.2e-11	His Kinase A (phospho-acceptor) domain
1025_scaffold001 CDS cds_000388_1025_scaffold001	24	135	PF08448.10	38.5	1.1e-09	PAS fold
1025_scaffold001 CDS cds_000388_1025_scaffold001	151	245	PF13426.7	33.1	5.2e-08	PAS domain
1025_scaffold001 CDS cds_000389_1025_scaffold001	10	195	PF05685.12	129.9	6.6e-38	Putative restriction endonuclease
1025_scaffold001 CDS cds_000390_1025_scaffold001	435	544	PF04480.12	102.7	9e-30	Protein of unknown function (DUF559)
1025_scaffold001 CDS cds_000390_1025_scaffold001	148	274	PF01555.18	41.5	1.2e-10	DNA methylase
1025_scaffold001 CDS cds_000391_1025_scaffold001	5	118	PF08848.11	158.4	5.9e-47	Domain of unknown function (DUF1818)
1025_scaffold001 CDS cds_000393_1025_scaffold001	18	71	PF01192.22	28	1.6e-06	RNA polymerase Rpb6
1025_scaffold001 CDS cds_000394_1025_scaffold001	186	282	PF01551.22	98.2	2.4e-28	Peptidase family M23
1025_scaffold001 CDS cds_000394_1025_scaffold001	54	98	PF01476.20	26.4	5.3e-06	LysM domain
1025_scaffold001 CDS cds_000395_1025_scaffold001	121	259	PF13365.6	118.6	4.4e-34	Trypsin-like peptidase domain
1025_scaffold001 CDS cds_000395_1025_scaffold001	294	392	PF13180.6	63.3	2e-17	PDZ domain
1025_scaffold001 CDS cds_000396_1025_scaffold001	18	101	PF05542.11	94.3	4.3e-27	Protein of unknown function (DUF760)
1025_scaffold001 CDS cds_000397_1025_scaffold001	4	157	PF04079.16	130.5	4.1e-38	Segregation and condensation complex subunit ScpB
1025_scaffold001 CDS cds_000399_1025_scaffold001	59	276	PF04389.17	112.1	2.6e-32	Peptidase family M28
1025_scaffold001 CDS cds_000400_1025_scaffold001	125	168	PF12799.7	41.6	1.1e-10	Leucine Rich repeats (2 copies)
1025_scaffold001 CDS cds_000401_1025_scaffold001	5	179	PF01183.20	172.3	1.1e-50	Glycosyl hydrolases family 25
1025_scaffold001 CDS cds_000401_1025_scaffold001	195	252	PF01471.18	52.6	3.9e-14	Putative peptidoglycan binding domain
1025_scaffold001 CDS cds_000402_1025_scaffold001	113	149	PF00132.24	37	1.7e-09	Bacterial transferase hexapeptide (six repeats)
1025_scaffold001 CDS cds_000403_1025_scaffold001	12	438	PF00067.22	249.7	5.2e-74	Cytochrome P450
1025_scaffold001 CDS cds_000404_1025_scaffold001	4	57	PF05532.12	57.1	1.2e-15	CsbD-like
1025_scaffold001 CDS cds_000406_1025_scaffold001	14	220	PF03596.13	79.2	3.5e-22	Cadmium resistance transporter
1025_scaffold001 CDS cds_000407_1025_scaffold001	109	307	PF00497.20	42.2	5.8e-11	Bacterial extracellular solute-binding proteins, family 3
1025_scaffold001 CDS cds_000409_1025_scaffold001	80	270	PF03924.13	202.1	7.3e-60	CHASE domain
1025_scaffold001 CDS cds_000409_1025_scaffold001	859	987	PF02518.26	102.1	2.4e-29	Histidine kinase-, DNA gyrase B-, and HSP90-like ATPase
1025_scaffold001 CDS cds_000409_1025_scaffold001	1018	1137	PF00072.24	62.8	3.1e-17	Response regulator receiver domain
1025_scaffold001 CDS cds_000409_1025_scaffold001	747	814	PF00512.25	58.5	5e-16	His Kinase A (phospho-acceptor) domain
1025_scaffold001 CDS cds_000409_1025_scaffold001	492	611	PF08448.10	41.9	9.5e-11	PAS fold
1025_scaffold001 CDS cds_000409_1025_scaffold001	631	727	PF13426.7	33.9	3e-08	PAS domain
1025_scaffold001 CDS cds_000409_1025_scaffold001	372	474	PF13426.7	18.4	0.002	PAS domain
1025_scaffold001 CDS cds_000410_1025_scaffold001	209	298	PF13167.6	106.8	6.6e-31	GTP-binding GTPase N-terminal
1025_scaffold001 CDS cds_000410_1025_scaffold001	299	378	PF16360.5	94.3	4.9e-27	GTP-binding GTPase Middle Region
1025_scaffold001 CDS cds_000410_1025_scaffold001	384	509	PF01926.23	67.7	8.4e-19	50S ribosome-binding GTPase
1025_scaffold001 CDS cds_000411_1025_scaffold001	45	198	PF00005.27	112.8	1.7e-32	ABC transporter
1025_scaffold001 CDS cds_000411_1025_scaffold001	248	316	PF08352.12	60.3	1.9e-16	Oligopeptide/dipeptide transporter, C-terminal region
1025_scaffold001 CDS cds_000412_1025_scaffold001	4	119	PF01797.16	96.6	1.1e-27	Transposase IS200 like
1025_scaffold001 CDS cds_000414_1025_scaffold001	17	287	PF12770.7	180.1	6.4e-53	CHAT domain
1025_scaffold001 CDS cds_000418_1025_scaffold001	188	1309	PF02514.16	1170.1	0	CobN/Magnesium Chelatase
1025_scaffold001 CDS cds_000418_1025_scaffold001	23	186	PF11965.8	179.7	4.3e-53	Domain of unknown function (DUF3479)
1025_scaffold001 CDS cds_000420_1025_scaffold001	32	323	PF05140.14	221.2	2.4e-65	ResB-like family
1025_scaffold001 CDS cds_000420_1025_scaffold001	304	443	PF05140.14	49.9	2e-13	ResB-like family
1025_scaffold001 CDS cds_000421_1025_scaffold001	34	238	PF02683.15	177.6	3e-52	Cytochrome C biogenesis protein transmembrane region
1025_scaffold001 CDS cds_000422_1025_scaffold001	138	177	PF00805.22	43.9	1.3e-11	Pentapeptide repeats (8 copies)
1025_scaffold001 CDS cds_000422_1025_scaffold001	83	121	PF00805.22	43.2	2.1e-11	Pentapeptide repeats (8 copies)
1025_scaffold001 CDS cds_000422_1025_scaffold001	46	82	PF00805.22	40.5	1.5e-10	Pentapeptide repeats (8 copies)
1025_scaffold001 CDS cds_000422_1025_scaffold001	192	221	PF00805.22	22.1	8.5e-05	Pentapeptide repeats (8 copies)
1025_scaffold001 CDS cds_000423_1025_scaffold001	10	153	PF00502.19	48.2	1.1e-12	Phycobilisome protein
1025_scaffold001 CDS cds_000424_1025_scaffold001	12	139	PF00427.21	129.8	5.7e-38	Phycobilisome Linker polypeptide
1025_scaffold001 CDS cds_000425_1025_scaffold001	4	117	PF00903.25	32.6	7.5e-08	Glyoxalase/Bleomycin resistance protein/Dioxygenase superfamily
1025_scaffold001 CDS cds_000426_1025_scaffold001	150	234	PF07508.13	35	1.4e-08	Recombinase
1025_scaffold001 CDS cds_000426_1025_scaffold001	17	129	PF00239.21	25.7	1e-05	Resolvase, N terminal domain
1025_scaffold001 CDS cds_000428_1025_scaffold001	343	582	PF00563.20	254.3	1e-75	EAL domain
1025_scaffold001 CDS cds_000428_1025_scaffold001	166	325	PF00990.21	153.2	4.9e-45	Diguanylate cyclase, GGDEF domain
1025_scaffold001 CDS cds_000428_1025_scaffold001	13	126	PF00072.24	96	1.4e-27	Response regulator receiver domain
1025_scaffold001 CDS cds_000431_1025_scaffold001	115	311	PF07466.11	221	1.3e-65	Protein of unknown function (DUF1517)
1025_scaffold001 CDS cds_000432_1025_scaffold001	44	365	PF14234.6	497.7	1.3e-149	Domain of unknown function (DUF4336)
1025_scaffold001 CDS cds_000433_1025_scaffold001	67	211	PF13419.6	61.9	8.1e-17	Haloacid dehalogenase-like hydrolase
1025_scaffold001 CDS cds_000434_1025_scaffold001	5	312	PF07992.14	168.5	1.9e-49	Pyridine nucleotide-disulphide oxidoreductase
1025_scaffold001 CDS cds_000435_1025_scaffold001	16	84	PF01241.18	82.8	1.2e-23	Photosystem I psaG / psaK
1025_scaffold001 CDS cds_000437_1025_scaffold001	4	200	PF00300.22	110	1.1e-31	Histidine phosphatase superfamily (branch 1)
1025_scaffold001 CDS cds_000438_1025_scaffold001	161	370	PF01170.18	185.9	6.4e-55	Putative RNA methylase family UPF0020
1025_scaffold001 CDS cds_000438_1025_scaffold001	16	154	PF02926.17	50.9	1.7e-13	THUMP domain
1025_scaffold001 CDS cds_000439_1025_scaffold001	4	398	PF00909.21	364.1	7.3e-109	Ammonium Transporter Family
1025_scaffold001 CDS cds_000439_1025_scaffold001	748	876	PF02518.26	74.4	9.6e-21	Histidine kinase-, DNA gyrase B-, and HSP90-like ATPase
1025_scaffold001 CDS cds_000439_1025_scaffold001	606	704	PF00512.25	48	9.2e-13	His Kinase A (phospho-acceptor) domain
1025_scaffold001 CDS cds_000439_1025_scaffold001	455	557	PF13426.7	42.8	4.8e-11	PAS domain
1025_scaffold001 CDS cds_000440_1025_scaffold001	80	466	PF00909.21	407	6.6e-122	Ammonium Transporter Family
1025_scaffold001 CDS cds_000441_1025_scaffold001	64	230	PF13472.6	87.3	1.5e-24	GDSL-like Lipase/Acylhydrolase family
1025_scaffold001 CDS cds_000442_1025_scaffold001	2	345	PF01494.19	108.3	4.6e-31	FAD binding domain
1025_scaffold001 CDS cds_000443_1025_scaffold001	4	119	PF00576.21	117.2	5.2e-34	HIUase/Transthyretin family
1025_scaffold001 CDS cds_000444_1025_scaffold001	9	162	PF09349.10	143.3	8.2e-42	OHCU decarboxylase
1025_scaffold001 CDS cds_000446_1025_scaffold001	4	129	PF01850.21	50.2	3.4e-13	PIN domain
1025_scaffold001 CDS cds_000447_1025_scaffold001	66	437	PF01979.20	209.6	7.7e-62	Amidohydrolase family
1025_scaffold001 CDS cds_000449_1025_scaffold001	0	90	PF10726.9	116.5	7.5e-34	Protein of function (DUF2518)
1025_scaffold001 CDS cds_000450_1025_scaffold001	23	194	PF01145.25	116.3	1.5e-33	SPFH domain / Band 7 family
1025_scaffold001 CDS cds_000451_1025_scaffold001	15	400	PF01757.22	74.3	9e-21	Acyltransferase family
1025_scaffold001 CDS cds_000452_1025_scaffold001	4	406	PF01969.17	498.6	1.1e-149	Protein of unknown function DUF111
1025_scaffold001 CDS cds_000453_1025_scaffold001	21	209	PF01300.18	140.1	5e-41	Telomere recombination
1025_scaffold001 CDS cds_000458_1025_scaffold001	16	74	PF01383.21	89.5	1.2e-25	CpcD/allophycocyanin linker domain
1025_scaffold001 CDS cds_000459_1025_scaffold001	26	152	PF00427.21	165.9	3.8e-49	Phycobilisome Linker polypeptide
1025_scaffold001 CDS cds_000459_1025_scaffold001	236	288	PF01383.21	68.9	3.4e-19	CpcD/allophycocyanin linker domain
1025_scaffold001 CDS cds_000460_1025_scaffold001	26	152	PF00427.21	168.6	5.6e-50	Phycobilisome Linker polypeptide
1025_scaffold001 CDS cds_000460_1025_scaffold001	218	270	PF01383.21	62.3	3.7e-17	CpcD/allophycocyanin linker domain
1025_scaffold001 CDS cds_000461_1025_scaffold001	6	161	PF00502.19	162.9	5.1e-48	Phycobilisome protein
1025_scaffold001 CDS cds_000462_1025_scaffold001	6	171	PF00502.19	191.5	8.2e-57	Phycobilisome protein
1025_scaffold001 CDS cds_000463_1025_scaffold001	2	1205	PF02463.19	199.7	4e-59	RecF/RecN/SMC N terminal domain
1025_scaffold001 CDS cds_000463_1025_scaffold001	558	679	PF06470.13	94.9	3.8e-27	SMC proteins Flexible Hinge Domain
1025_scaffold001 CDS cds_000464_1025_scaffold001	12	416	PF13520.6	130.9	5.5e-38	Amino acid permease
1025_scaffold001 CDS cds_000466_1025_scaffold001	3	196	PF00106.25	170.5	2.9e-50	short chain dehydrogenase
1025_scaffold001 CDS cds_000467_1025_scaffold001	152	275	PF00903.25	53	3.7e-14	Glyoxalase/Bleomycin resistance protein/Dioxygenase superfamily
1025_scaffold001 CDS cds_000467_1025_scaffold001	3	109	PF13669.6	29.6	6.7e-07	Glyoxalase/Bleomycin resistance protein/Dioxygenase superfamily
1025_scaffold001 CDS cds_000469_1025_scaffold001	31	121	PF05257.16	45.4	8.8e-12	CHAP domain
1025_scaffold001 CDS cds_000470_1025_scaffold001	7	372	PF02547.15	427.1	4.1e-128	Queuosine biosynthesis protein
1025_scaffold001 CDS cds_000472_1025_scaffold001	10	108	PF02021.17	88.9	1.8e-25	Uncharacterised protein family UPF0102
1025_scaffold001 CDS cds_000473_1025_scaffold001	1	39	PF00805.22	34.9	8.3e-09	Pentapeptide repeats (8 copies)
1025_scaffold001 CDS cds_000474_1025_scaffold001	82	319	PF13343.6	92.6	2.5e-26	Bacterial extracellular solute-binding protein
1025_scaffold001 CDS cds_000475_1025_scaffold001	19	135	PF01926.23	84.2	6.5e-24	50S ribosome-binding GTPase
1025_scaffold001 CDS cds_000475_1025_scaffold001	218	295	PF07650.17	66.1	1.8e-18	KH domain
1025_scaffold001 CDS cds_000477_1025_scaffold001	9	77	PF14559.6	25	2e-05	Tetratricopeptide repeat
1025_scaffold001 CDS cds_000478_1025_scaffold001	180	350	PF00941.21	174	2.1e-51	FAD binding domain in molybdopterin dehydrogenase
1025_scaffold001 CDS cds_000478_1025_scaffold001	360	463	PF03450.17	102.7	1e-29	CO dehydrogenase flavoprotein C-terminal domain
1025_scaffold001 CDS cds_000478_1025_scaffold001	84	152	PF01799.20	87	6.4e-25	[2Fe-2S] binding domain
1025_scaffold001 CDS cds_000478_1025_scaffold001	7	76	PF00111.27	27.3	2.6e-06	2Fe-2S iron-sulfur cluster binding domain
1025_scaffold001 CDS cds_000479_1025_scaffold001	134	696	PF02738.18	668.7	5.6e-201	Molybdopterin-binding domain of aldehyde dehydrogenase
1025_scaffold001 CDS cds_000479_1025_scaffold001	20	128	PF01315.22	85.9	2.2e-24	Aldehyde oxidase and xanthine dehydrogenase, a/b hammerhead domain
1025_scaffold001 CDS cds_000480_1025_scaffold001	159	304	PF13478.6	116	1.5e-33	XdhC Rossmann domain
1025_scaffold001 CDS cds_000480_1025_scaffold001	11	77	PF02625.16	65.8	2.8e-18	XdhC and CoxI family
1025_scaffold001 CDS cds_000482_1025_scaffold001	1	216	PF08323.11	219.2	6.7e-65	Starch synthase catalytic domain
1025_scaffold001 CDS cds_000482_1025_scaffold001	259	419	PF00534.20	55.2	6e-15	Glycosyl transferases group 1
1025_scaffold001 CDS cds_000483_1025_scaffold001	11	136	PF08854.10	138.4	1.1e-40	Domain of unknown function (DUF1824)
1025_scaffold001 CDS cds_000486_1025_scaffold001	7	120	PF00072.24	101.9	2.1e-29	Response regulator receiver domain
1025_scaffold001 CDS cds_000486_1025_scaffold001	261	374	PF02518.26	94.8	4.3e-27	Histidine kinase-, DNA gyrase B-, and HSP90-like ATPase
1025_scaffold001 CDS cds_000486_1025_scaffold001	151	221	PF00512.25	47.2	1.7e-12	His Kinase A (phospho-acceptor) domain
1025_scaffold001 CDS cds_000487_1025_scaffold001	537	655	PF02518.26	99.7	1.3e-28	Histidine kinase-, DNA gyrase B-, and HSP90-like ATPase
1025_scaffold001 CDS cds_000487_1025_scaffold001	681	795	PF00072.24	86.1	1.8e-24	Response regulator receiver domain
1025_scaffold001 CDS cds_000487_1025_scaffold001	419	491	PF00512.25	62.5	2.9e-17	His Kinase A (phospho-acceptor) domain
1025_scaffold001 CDS cds_000487_1025_scaffold001	167	283	PF08448.10	56.4	3e-15	PAS fold
1025_scaffold001 CDS cds_000487_1025_scaffold001	56	143	PF08447.12	49.7	3.5e-13	PAS fold
1025_scaffold001 CDS cds_000487_1025_scaffold001	298	399	PF13426.7	27.5	2.9e-06	PAS domain
1025_scaffold001 CDS cds_000489_1025_scaffold001	13	243	PF01177.22	130.1	1.1e-37	Asp/Glu/Hydantoin racemase
1025_scaffold001 CDS cds_000490_1025_scaffold001	17	423	PF00375.18	240.4	3.2e-71	Sodium:dicarboxylate symporter family
1025_scaffold001 CDS cds_000491_1025_scaffold001	152	384	PF00497.20	100.3	1e-28	Bacterial extracellular solute-binding proteins, family 3
1025_scaffold001 CDS cds_000491_1025_scaffold001	60	117	PF01471.18	56.4	2.6e-15	Putative peptidoglycan binding domain
1025_scaffold001 CDS cds_000494_1025_scaffold001	37	389	PF03600.16	111	6.3e-32	Citrate transporter
1025_scaffold001 CDS cds_000495_1025_scaffold001	9	306	PF00999.21	120.1	9.5e-35	Sodium/hydrogen exchanger family
1025_scaffold001 CDS cds_000496_1025_scaffold001	73	247	PF01435.18	108.1	4.7e-31	Peptidase family M48
1025_scaffold001 CDS cds_000497_1025_scaffold001	353	446	PF03160.14	49.5	3.8e-13	Calx-beta domain
1025_scaffold001 CDS cds_000497_1025_scaffold001	121	157	PF00353.19	32.8	5e-08	RTX calcium-binding nonapeptide repeat (4 copies)
1025_scaffold001 CDS cds_000497_1025_scaffold001	157	193	PF00353.19	30	3.6e-07	RTX calcium-binding nonapeptide repeat (4 copies)
1025_scaffold001 CDS cds_000497_1025_scaffold001	85	121	PF00353.19	28.4	1.2e-06	RTX calcium-binding nonapeptide repeat (4 copies)
1025_scaffold001 CDS cds_000497_1025_scaffold001	51	85	PF00353.19	26	6.6e-06	RTX calcium-binding nonapeptide repeat (4 copies)
1025_scaffold001 CDS cds_000497_1025_scaffold001	748	781	PF06739.11	23.6	3.7e-05	Beta-propeller repeat
1025_scaffold001 CDS cds_000499_1025_scaffold001	79	130	PF03968.14	26.8	4.6e-06	OstA-like protein
1025_scaffold001 CDS cds_000500_1025_scaffold001	17	167	PF00005.27	102.3	3.1e-29	ABC transporter
1025_scaffold001 CDS cds_000502_1025_scaffold001	23	389	PF03739.14	304	1.2e-90	Lipopolysaccharide export system permease LptF/LptG
1025_scaffold001 CDS cds_000505_1025_scaffold001	204	402	PF00183.18	130.8	7e-38	Hsp90 protein
1025_scaffold001 CDS cds_000505_1025_scaffold001	24	163	PF13589.6	52.6	4.1e-14	Histidine kinase-, DNA gyrase B-, and HSP90-like ATPase
1025_scaffold001 CDS cds_000505_1025_scaffold001	418	658	PF00183.18	45.6	4.6e-12	Hsp90 protein
1025_scaffold001 CDS cds_000507_1025_scaffold001	4	252	PF10111.9	200.8	3e-59	Glycosyltransferase like family 2
1025_scaffold001 CDS cds_000508_1025_scaffold001	4	252	PF10111.9	190.8	3.4e-56	Glycosyltransferase like family 2
1025_scaffold001 CDS cds_000509_1025_scaffold001	4	179	PF00535.26	82.6	2.7e-23	Glycosyl transferase family 2
1025_scaffold001 CDS cds_000510_1025_scaffold001	4	175	PF00535.26	85.1	4.8e-24	Glycosyl transferase family 2
1025_scaffold001 CDS cds_000511_1025_scaffold001	630	796	PF07724.14	191.6	1.2e-56	AAA domain (Cdc48 subfamily)
1025_scaffold001 CDS cds_000511_1025_scaffold001	362	466	PF17871.1	117.6	2e-34	AAA lid domain
1025_scaffold001 CDS cds_000511_1025_scaffold001	801	882	PF10431.9	82.9	1.3e-23	C-terminal, D2-small domain, of ClpB protein
1025_scaffold001 CDS cds_000511_1025_scaffold001	220	359	PF00004.29	52.4	6.8e-14	ATPase family associated with various cellular activities (AAA)
1025_scaffold001 CDS cds_000511_1025_scaffold001	19	71	PF02861.20	36.9	2.9e-09	Clp amino terminal domain, pathogenicity island component
1025_scaffold001 CDS cds_000511_1025_scaffold001	94	130	PF02861.20	26	7.2e-06	Clp amino terminal domain, pathogenicity island component
1025_scaffold001 CDS cds_000513_1025_scaffold001	130	274	PF05746.15	27.3	3.2e-06	DALR anticodon binding domain
1025_scaffold001 CDS cds_000514_1025_scaffold001	156	235	PF13545.6	37.4	1.9e-09	Crp-like helix-turn-helix domain
1025_scaffold001 CDS cds_000516_1025_scaffold001	14	188	PF05685.12	47	2e-12	Putative restriction endonuclease
1025_scaffold001 CDS cds_000517_1025_scaffold001	10	179	PF05685.12	99.2	1.9e-28	Putative restriction endonuclease
1025_scaffold001 CDS cds_000518_1025_scaffold001	4	248	PF01048.20	135.3	1.9e-39	Phosphorylase superfamily
1025_scaffold001 CDS cds_000519_1025_scaffold001	98	417	PF02638.15	243.8	2.2e-72	Glycosyl hydrolase-like 10
1025_scaffold001 CDS cds_000520_1025_scaffold001	12	154	PF02878.16	117.4	3.8e-34	Phosphoglucomutase/phosphomannomutase, alpha/beta/alpha domain I
1025_scaffold001 CDS cds_000520_1025_scaffold001	294	408	PF02880.16	108.7	1.7e-31	Phosphoglucomutase/phosphomannomutase, alpha/beta/alpha domain III
1025_scaffold001 CDS cds_000520_1025_scaffold001	182	290	PF02879.16	44.2	2.3e-11	Phosphoglucomutase/phosphomannomutase, alpha/beta/alpha domain II
1025_scaffold001 CDS cds_000520_1025_scaffold001	418	524	PF00408.20	33.5	3.6e-08	Phosphoglucomutase/phosphomannomutase, C-terminal domain
1025_scaffold001 CDS cds_000521_1025_scaffold001	19	205	PF05685.12	74.1	9.1e-21	Putative restriction endonuclease
1025_scaffold001 CDS cds_000522_1025_scaffold001	397	552	PF08459.11	157.2	2.8e-46	UvrC Helix-hairpin-helix N-terminal
1025_scaffold001 CDS cds_000522_1025_scaffold001	569	619	PF12826.7	40.5	2.1e-10	Helix-hairpin-helix motif
1025_scaffold001 CDS cds_000522_1025_scaffold001	213	249	PF02151.19	39.1	4e-10	UvrB/uvrC motif
1025_scaffold001 CDS cds_000522_1025_scaffold001	25	103	PF01541.24	37.3	2.4e-09	GIY-YIG catalytic domain
1025_scaffold001 CDS cds_000523_1025_scaffold001	179	251	PF05406.15	58.3	5.8e-16	WGR domain
1025_scaffold001 CDS cds_000523_1025_scaffold001	298	528	PF09234.10	47.5	2.9e-12	Domain of unknown function (DUF1963)
1025_scaffold001 CDS cds_000527_1025_scaffold001	473	588	PF16258.5	136.8	3.6e-40	Domain of unknown function (DUF4912)
1025_scaffold001 CDS cds_000528_1025_scaffold001	0	74	PF11189.8	99.4	8.6e-29	Protein of unknown function (DUF2973)
1025_scaffold001 CDS cds_000529_1025_scaffold001	6	102	PF10792.9	145.1	4.4e-43	Protein of unknown function (DUF2605)
1025_scaffold001 CDS cds_000530_1025_scaffold001	0	57	PF14105.6	61.9	5.6e-17	Domain of unknown function (DUF4278)
1025_scaffold001 CDS cds_000531_1025_scaffold001	510	701	PF02321.18	93.5	1.4e-26	Outer membrane efflux protein
1025_scaffold001 CDS cds_000531_1025_scaffold001	275	488	PF02321.18	72.4	4.2e-20	Outer membrane efflux protein
1025_scaffold001 CDS cds_000532_1025_scaffold001	0	83	PF00111.27	38.3	9.8e-10	2Fe-2S iron-sulfur cluster binding domain
1025_scaffold001 CDS cds_000533_1025_scaffold001	202	389	PF04127.15	194.5	1.4e-57	DNA / pantothenate metabolism flavoprotein
1025_scaffold001 CDS cds_000533_1025_scaffold001	8	195	PF02441.19	137	4.6e-40	Flavoprotein
1025_scaffold001 CDS cds_000534_1025_scaffold001	7	62	PF10742.9	104.2	2.2e-30	Protein of unknown function (DUF2555)
1025_scaffold001 CDS cds_000535_1025_scaffold001	7	203	PF02230.16	101.2	6.9e-29	Phospholipase/Carboxylesterase
1025_scaffold001 CDS cds_000536_1025_scaffold001	0	96	PF05685.12	52.6	3.9e-14	Putative restriction endonuclease
1025_scaffold001 CDS cds_000537_1025_scaffold001	192	426	PF00208.21	240.5	2.1e-71	Glutamate/Leucine/Phenylalanine/Valine dehydrogenase
1025_scaffold001 CDS cds_000537_1025_scaffold001	46	175	PF02812.18	188.3	4.4e-56	Glu/Leu/Phe/Val dehydrogenase, dimerisation domain
1025_scaffold001 CDS cds_000538_1025_scaffold001	30	121	PF01638.17	109.2	6.9e-32	HxlR-like helix-turn-helix
1025_scaffold001 CDS cds_000539_1025_scaffold001	5	69	PF00391.23	67.1	8.3e-19	PEP-utilising enzyme, mobile domain
1025_scaffold001 CDS cds_000539_1025_scaffold001	82	157	PF02896.18	36.8	2.3e-09	PEP-utilising enzyme, TIM barrel domain
1025_scaffold001 CDS cds_000540_1025_scaffold001	1	79	PF01257.19	31.3	1.6e-07	Thioredoxin-like [2Fe-2S] ferredoxin
1025_scaffold001 CDS cds_000541_1025_scaffold001	38	289	PF12697.7	86.2	4.6e-24	Alpha/beta hydrolase family
1025_scaffold001 CDS cds_000549_1025_scaffold001	36	186	PF00005.27	104.6	5.9e-30	ABC transporter
1025_scaffold001 CDS cds_000550_1025_scaffold001	8	161	PF13302.7	91.4	7.9e-26	Acetyltransferase (GNAT) domain
1025_scaffold001 CDS cds_000551_1025_scaffold001	3	72	PF15919.5	28.3	1.5e-06	HicB_like antitoxin of bacterial toxin-antitoxin system
1025_scaffold001 CDS cds_000553_1025_scaffold001	7	137	PF10130.9	96.5	1.4e-27	PIN domain
1025_scaffold001 CDS cds_000554_1025_scaffold001	298	387	PF02687.21	31.1	2.4e-07	FtsX-like permease family
1025_scaffold001 CDS cds_000555_1025_scaffold001	68	139	PF13533.6	39.7	3.1e-10	Biotin-lipoyl like
1025_scaffold001 CDS cds_000555_1025_scaffold001	320	430	PF13437.6	25.7	1.4e-05	HlyD family secretion protein
1025_scaffold001 CDS cds_000556_1025_scaffold001	52	224	PF00092.28	78.9	5.2e-22	von Willebrand factor type A domain
1025_scaffold001 CDS cds_000557_1025_scaffold001	21	68	PF00440.23	58.5	4e-16	Bacterial regulatory proteins, tetR family
1025_scaffold001 CDS cds_000557_1025_scaffold001	94	205	PF14246.6	42.3	6.8e-11	AefR-like transcriptional repressor, C-terminal domain
1025_scaffold001 CDS cds_000558_1025_scaffold001	399	591	PF12452.8	276	1.5e-82	Protein of unknown function (DUF3685)
1025_scaffold001 CDS cds_000558_1025_scaffold001	7	135	PF00072.24	39.9	3.9e-10	Response regulator receiver domain
1025_scaffold001 CDS cds_000559_1025_scaffold001	18	275	PF01555.18	191.4	1.9e-56	DNA methylase
1025_scaffold001 CDS cds_000562_1025_scaffold001	94	152	PF00571.28	66.4	2.3e-18	CBS domain
1025_scaffold001 CDS cds_000562_1025_scaffold001	4	57	PF00571.28	53.4	2.6e-14	CBS domain
1025_scaffold001 CDS cds_000563_1025_scaffold001	134	217	PF13646.6	48.3	9.9e-13	HEAT repeats
1025_scaffold001 CDS cds_000563_1025_scaffold001	37	126	PF13646.6	34	2.8e-08	HEAT repeats
1025_scaffold001 CDS cds_000564_1025_scaffold001	402	574	PF00005.27	110.8	7e-32	ABC transporter
1025_scaffold001 CDS cds_000564_1025_scaffold001	24	238	PF00005.27	75.7	4.9e-21	ABC transporter
1025_scaffold001 CDS cds_000564_1025_scaffold001	288	337	PF08352.12	25	2e-05	Oligopeptide/dipeptide transporter, C-terminal region
1025_scaffold001 CDS cds_000564_1025_scaffold001	625	658	PF08352.12	14.3	0.04	Oligopeptide/dipeptide transporter, C-terminal region
1025_scaffold001 CDS cds_000565_1025_scaffold001	28	122	PF13274.6	68.1	1.2e-18	Protein of unknown function (DUF4065)
1025_scaffold001 CDS cds_000567_1025_scaffold001	8	64	PF07927.12	38.8	7e-10	HicA toxin of bacterial toxin-antitoxin,
1025_scaffold001 CDS cds_000568_1025_scaffold001	1060	1222	PF12950.7	66.2	2.6e-18	TaqI-like C-terminal specificity domain
1025_scaffold001 CDS cds_000568_1025_scaffold001	844	957	PF07669.11	59.3	4.2e-16	Eco57I restriction-modification methylase
1025_scaffold001 CDS cds_000570_1025_scaffold001	265	398	PF00004.29	86.4	2.1e-24	ATPase family associated with various cellular activities (AAA)
1025_scaffold001 CDS cds_000571_1025_scaffold001	19	114	PF06868.11	76.5	1.6e-21	Protein of unknown function (DUF1257)
1025_scaffold001 CDS cds_000572_1025_scaffold001	29	117	PF00027.29	67.3	9.4e-19	Cyclic nucleotide-binding domain
1025_scaffold001 CDS cds_000573_1025_scaffold001	19	188	PF17899.1	191.8	9.1e-57	Peptidase M61 N-terminal domain
1025_scaffold001 CDS cds_000573_1025_scaffold001	275	393	PF05299.12	147.7	1.8e-43	M61 glycyl aminopeptidase
1025_scaffold001 CDS cds_000573_1025_scaffold001	476	560	PF13180.6	46.3	3.9e-12	PDZ domain
1025_scaffold001 CDS cds_000577_1025_scaffold001	66	157	PF13662.6	83	1.5e-23	Toprim domain
1025_scaffold001 CDS cds_000577_1025_scaffold001	25	65	PF02132.15	58.1	4.6e-16	RecR protein
1025_scaffold001 CDS cds_000579_1025_scaffold001	71	235	PF02492.19	97	9e-28	CobW/HypB/UreG, nucleotide-binding domain
1025_scaffold001 CDS cds_000580_1025_scaffold001	0	106	PF01155.19	93.1	1e-26	Hydrogenase/urease nickel incorporation, metallochaperone, hypA
1025_scaffold001 CDS cds_000582_1025_scaffold001	12	152	PF13301.6	169.3	5.2e-50	Protein of unknown function (DUF4079)
1025_scaffold001 CDS cds_000583_1025_scaffold001	157	247	PF17757.1	111.9	1.2e-32	UvrB interaction domain
1025_scaffold001 CDS cds_000583_1025_scaffold001	549	592	PF12344.8	71.9	2.8e-20	Ultra-violet resistance protein B
1025_scaffold001 CDS cds_000583_1025_scaffold001	428	543	PF00271.31	65.4	5.4e-18	Helicase conserved C-terminal domain
1025_scaffold001 CDS cds_000583_1025_scaffold001	8	139	PF04851.15	41.9	1e-10	Type III restriction enzyme, res subunit
1025_scaffold001 CDS cds_000583_1025_scaffold001	626	661	PF02151.19	34.4	1.2e-08	UvrB/uvrC motif
1025_scaffold001 CDS cds_000584_1025_scaffold001	1	131	PF01724.16	36.6	4.7e-09	Domain of unknown function DUF29
1025_scaffold001 CDS cds_000585_1025_scaffold001	264	313	PF00395.20	33.3	3.4e-08	S-layer homology domain
1025_scaffold001 CDS cds_000586_1025_scaffold001	40	386	PF00155.21	203.4	5.8e-60	Aminotransferase class I and II
1025_scaffold001 CDS cds_000588_1025_scaffold001	0	203	PF00520.31	81.2	6.7e-23	Ion transport protein
1025_scaffold001 CDS cds_000589_1025_scaffold001	0	287	PF00579.25	284	1.3e-84	tRNA synthetases class I (W and Y)
1025_scaffold001 CDS cds_000590_1025_scaffold001	2	291	PF02219.17	186.6	6e-55	Methylenetetrahydrofolate reductase
1025_scaffold001 CDS cds_000593_1025_scaffold001	7	326	PF02322.15	307.2	1.2e-91	Cytochrome bd terminal oxidase subunit II
1025_scaffold001 CDS cds_000594_1025_scaffold001	9	447	PF01654.17	492.6	7.3e-148	Cytochrome bd terminal oxidase subunit I
1025_scaffold001 CDS cds_000596_1025_scaffold001	34	165	PF07726.11	207.9	4e-62	ATPase family associated with various cellular activities (AAA)
1025_scaffold001 CDS cds_000596_1025_scaffold001	226	299	PF17863.1	69.6	1.5e-19	AAA lid domain
1025_scaffold001 CDS cds_000597_1025_scaffold001	212	350	PF01687.17	135.8	7.1e-40	Riboflavin kinase
1025_scaffold001 CDS cds_000597_1025_scaffold001	67	196	PF06574.12	116.9	7.5e-34	FAD synthetase
1025_scaffold001 CDS cds_000597_1025_scaffold001	7	62	PF06574.12	32.1	9.1e-08	FAD synthetase
1025_scaffold001 CDS cds_000598_1025_scaffold001	42	248	PF12706.7	85.7	2.8e-24	Beta-lactamase superfamily domain
1025_scaffold001 CDS cds_000601_1025_scaffold001	37	284	PF12697.7	51.7	1.6e-13	Alpha/beta hydrolase family
1025_scaffold001 CDS cds_000602_1025_scaffold001	11	56	PF08369.10	61.9	4.9e-17	Proto-chlorophyllide reductase 57 kD subunit
1025_scaffold001 CDS cds_000603_1025_scaffold001	3	238	PF00121.18	283.6	1.1e-84	Triosephosphate isomerase
1025_scaffold001 CDS cds_000604_1025_scaffold001	22	269	PF00809.22	301	6.9e-90	Pterin binding enzyme
1025_scaffold001 CDS cds_000605_1025_scaffold001	5	237	PF01259.18	228.9	7.5e-68	SAICAR synthetase
1025_scaffold001 CDS cds_000607_1025_scaffold001	165	494	PF01103.23	207.6	3.2e-61	Surface antigen
1025_scaffold001 CDS cds_000607_1025_scaffold001	0	50	PF08479.11	37.3	1.7e-09	POTRA domain, ShlB-type
1025_scaffold001 CDS cds_000607_1025_scaffold001	68	139	PF07244.15	32.5	9.5e-08	Surface antigen variable number repeat
1025_scaffold001 CDS cds_000608_1025_scaffold001	8	300	PF02653.16	138.8	1.9e-40	Branched-chain amino acid transport system / permease component
1025_scaffold001 CDS cds_000609_1025_scaffold001	6	286	PF02653.16	99.6	1.6e-28	Branched-chain amino acid transport system / permease component
1025_scaffold001 CDS cds_000610_1025_scaffold001	24	186	PF00005.27	106.8	1.2e-30	ABC transporter
1025_scaffold001 CDS cds_000610_1025_scaffold001	234	257	PF12399.8	37.4	1.6e-09	Branched-chain amino acid ATP-binding cassette transporter
1025_scaffold001 CDS cds_000611_1025_scaffold001	16	163	PF00005.27	100.8	8.4e-29	ABC transporter
1025_scaffold001 CDS cds_000613_1025_scaffold001	203	236	PF00805.22	41.5	7.2e-11	Pentapeptide repeats (8 copies)
1025_scaffold001 CDS cds_000613_1025_scaffold001	0	63	PF00226.31	31.3	1.7e-07	DnaJ domain
1025_scaffold001 CDS cds_000613_1025_scaffold001	164	203	PF00805.22	30.5	2e-07	Pentapeptide repeats (8 copies)
1025_scaffold001 CDS cds_000614_1025_scaffold001	587	766	PF09992.9	102	3.8e-29	Phosphodiester glycosidase
1025_scaffold001 CDS cds_000614_1025_scaffold001	6	49	PF00395.20	55.4	4.3e-15	S-layer homology domain
1025_scaffold001 CDS cds_000614_1025_scaffold001	65	109	PF00395.20	49.3	3.5e-13	S-layer homology domain
1025_scaffold001 CDS cds_000616_1025_scaffold001	38	270	PF00497.20	141.5	2.6e-41	Bacterial extracellular solute-binding proteins, family 3
1025_scaffold001 CDS cds_000618_1025_scaffold001	24	197	PF04055.21	36.9	4.4e-09	Radical SAM superfamily
1025_scaffold001 CDS cds_000622_1025_scaffold001	95	287	PF00528.22	61.6	8e-17	Binding-protein-dependent transport system inner membrane component
1025_scaffold001 CDS cds_000623_1025_scaffold001	94	286	PF00528.22	65.6	4.7e-18	Binding-protein-dependent transport system inner membrane component
1025_scaffold001 CDS cds_000624_1025_scaffold001	49	325	PF13416.6	147.9	5e-43	Bacterial extracellular solute-binding protein
1025_scaffold001 CDS cds_000625_1025_scaffold001	24	168	PF00005.27	119.6	1.3e-34	ABC transporter
1025_scaffold001 CDS cds_000625_1025_scaffold001	283	369	PF08402.10	46.6	2.8e-12	TOBE domain
1025_scaffold001 CDS cds_000627_1025_scaffold001	10	383	PF00999.21	269.5	3.8e-80	Sodium/hydrogen exchanger family
1025_scaffold001 CDS cds_000627_1025_scaffold001	417	533	PF02254.18	92.2	2.5e-26	TrkA-N domain
1025_scaffold001 CDS cds_000627_1025_scaffold001	676	747	PF02080.21	49	4e-13	TrkA-C domain
1025_scaffold001 CDS cds_000627_1025_scaffold001	593	665	PF02080.21	47.8	9.2e-13	TrkA-C domain
1025_scaffold001 CDS cds_000628_1025_scaffold001	179	279	PF01551.22	98.9	1.4e-28	Peptidase family M23
1025_scaffold001 CDS cds_000629_1025_scaffold001	62	143	PF10719.9	78.3	3.5e-22	Late competence development protein ComFB
1025_scaffold001 CDS cds_000630_1025_scaffold001	0	188	PF11264.8	245.4	4.9e-73	Thylakoid formation protein
1025_scaffold001 CDS cds_000631_1025_scaffold001	281	352	PF07282.11	86.8	6.5e-25	Putative transposase DNA-binding domain
1025_scaffold001 CDS cds_000631_1025_scaffold001	154	270	PF01385.19	86.1	2e-24	Probable transposase
1025_scaffold001 CDS cds_000631_1025_scaffold001	0	37	PF12323.8	25.9	4.9e-06	Helix-turn-helix domain
1025_scaffold001 CDS cds_000632_1025_scaffold001	0	57	PF01740.21	27.4	2.1e-06	STAS domain
1025_scaffold001 CDS cds_000633_1025_scaffold001	0	311	PF01218.18	446.3	3.3e-134	Coproporphyrinogen III oxidase
1025_scaffold001 CDS cds_000634_1025_scaffold001	94	344	PF10609.9	315.3	2.5e-94	NUBPL iron-transfer P-loop NTPase
1025_scaffold001 CDS cds_000634_1025_scaffold001	3	77	PF01883.19	79.6	1.4e-22	Iron-sulfur cluster assembly protein
1025_scaffold001 CDS cds_000635_1025_scaffold001	8	106	PF01909.23	44.3	1.6e-11	Nucleotidyltransferase domain
1025_scaffold001 CDS cds_000638_1025_scaffold001	308	432	PF17874.1	35.2	8.5e-09	MalT-like TPR region
1025_scaffold001 CDS cds_000639_1025_scaffold001	8	186	PF06206.11	229.7	2.4e-68	CpeT/CpcT family (DUF1001)
1025_scaffold001 CDS cds_000640_1025_scaffold001	108	343	PF00078.27	157.2	4.2e-46	Reverse transcriptase (RNA-dependent DNA polymerase)
1025_scaffold001 CDS cds_000640_1025_scaffold001	12	95	PF13655.6	121.5	1.3e-35	N-terminal domain of reverse transcriptase
1025_scaffold001 CDS cds_000640_1025_scaffold001	374	458	PF08388.11	75.4	2.7e-21	Group II intron, maturase-specific domain
1025_scaffold001 CDS cds_000640_1025_scaffold001	520	567	PF01844.23	54.2	1.2e-14	HNH endonuclease
1025_scaffold001 CDS cds_000641_1025_scaffold001	0	272	PF01370.21	64	1.4e-17	NAD dependent epimerase/dehydratase family
1025_scaffold001 CDS cds_000645_1025_scaffold001	2	97	PF08872.10	41.8	1.3e-10	KGK domain
1025_scaffold001 CDS cds_000646_1025_scaffold001	67	336	PF01578.20	266.6	1.6e-79	Cytochrome C assembly protein
1025_scaffold001 CDS cds_000647_1025_scaffold001	68	148	PF13239.6	36.5	4.5e-09	2TM domain
1025_scaffold001 CDS cds_000650_1025_scaffold001	52	120	PF06146.12	73.2	1.6e-20	Phosphate-starvation-inducible E
1025_scaffold001 CDS cds_000651_1025_scaffold001	15	170	PF04893.17	30.9	1.9e-07	Yip1 domain
1025_scaffold001 CDS cds_000652_1025_scaffold001	229	253	PF07589.11	23.3	4.7e-05	PEP-CTERM motif
1025_scaffold001 CDS cds_000653_1025_scaffold001	229	253	PF07589.11	23.3	4.7e-05	PEP-CTERM motif
1025_scaffold001 CDS cds_000654_1025_scaffold001	12	69	PF17209.3	23.7	2.8e-05	Hfq protein
1025_scaffold001 CDS cds_000655_1025_scaffold001	159	276	PF01678.19	107.1	6e-31	Diaminopimelate epimerase
1025_scaffold001 CDS cds_000655_1025_scaffold001	4	130	PF01678.19	102.8	1.3e-29	Diaminopimelate epimerase
1025_scaffold001 CDS cds_000657_1025_scaffold001	9	102	PF00166.21	116.2	5e-34	Chaperonin 10 Kd subunit
1025_scaffold001 CDS cds_000658_1025_scaffold001	21	525	PF00118.24	360.1	1.7e-107	TCP-1/cpn60 chaperonin family
1025_scaffold001 CDS cds_000659_1025_scaffold001	1	69	PF01066.21	64.7	1e-17	CDP-alcohol phosphatidyltransferase
1025_scaffold001 CDS cds_000662_1025_scaffold001	24	113	PF00027.29	70.9	7e-20	Cyclic nucleotide-binding domain
1025_scaffold001 CDS cds_000662_1025_scaffold001	143	218	PF13545.6	55.3	4.7e-15	Crp-like helix-turn-helix domain
1025_scaffold001 CDS cds_000663_1025_scaffold001	58	245	PF09991.9	60.3	1.6e-16	Predicted membrane protein (DUF2232)
1025_scaffold001 CDS cds_000665_1025_scaffold001	192	348	PF00185.24	190.2	2.3e-56	Aspartate/ornithine carbamoyltransferase, Asp/Orn binding domain
1025_scaffold001 CDS cds_000665_1025_scaffold001	51	187	PF02729.21	161.6	1.3e-47	Aspartate/ornithine carbamoyltransferase, carbamoyl-P binding domain
1025_scaffold001 CDS cds_000666_1025_scaffold001	40	122	PF07689.12	104.5	1.7e-30	KaiB domain
1025_scaffold001 CDS cds_000666_1025_scaffold001	287	399	PF02518.26	92.7	2e-26	Histidine kinase-, DNA gyrase B-, and HSP90-like ATPase
1025_scaffold001 CDS cds_000667_1025_scaffold001	34	535	PF09852.9	456	1.4e-136	Predicted membrane protein (DUF2079)
1025_scaffold001 CDS cds_000668_1025_scaffold001	7	221	PF14103.6	181.5	1.8e-53	Domain of unknown function (DUF4276)
1025_scaffold001 CDS cds_000669_1025_scaffold001	22	316	PF13304.6	96.1	3.2e-27	AAA domain, putative AbiEii toxin, Type IV TA system
1025_scaffold001 CDS cds_000670_1025_scaffold001	13	93	PF13744.6	100.8	3e-29	Helix-turn-helix domain
1025_scaffold001 CDS cds_000672_1025_scaffold001	16	110	PF05973.14	67.8	6.9e-19	Phage derived protein Gp49-like (DUF891)
1025_scaffold001 CDS cds_000673_1025_scaffold001	256	331	PF17863.1	62.1	3.3e-17	AAA lid domain
1025_scaffold001 CDS cds_000673_1025_scaffold001	460	567	PF13519.6	56.8	3e-15	von Willebrand factor type A domain
1025_scaffold001 CDS cds_000673_1025_scaffold001	13	196	PF01078.21	46.3	3.2e-12	Magnesium chelatase, subunit ChlI
1025_scaffold001 CDS cds_000674_1025_scaffold001	61	100	PF00805.22	51.2	6.6e-14	Pentapeptide repeats (8 copies)
1025_scaffold001 CDS cds_000674_1025_scaffold001	126	166	PF00805.22	40	2.2e-10	Pentapeptide repeats (8 copies)
1025_scaffold001 CDS cds_000676_1025_scaffold001	64	145	PF14326.6	32.1	9.2e-08	Domain of unknown function (DUF4384)
1025_scaffold001 CDS cds_000677_1025_scaffold001	6	62	PF04255.14	93.6	4.9e-27	Protein of unknown function (DUF433)
1025_scaffold001 CDS cds_000678_1025_scaffold001	0	72	PF18480.1	61	6.7e-17	Domain of unknown function (DUF5615)
1025_scaffold001 CDS cds_000679_1025_scaffold001	548	941	PF12770.7	156.6	8.7e-46	CHAT domain
1025_scaffold001 CDS cds_000679_1025_scaffold001	144	222	PF13424.6	59.6	2.7e-16	Tetratricopeptide repeat
1025_scaffold001 CDS cds_000679_1025_scaffold001	62	137	PF13424.6	55.5	5.3e-15	Tetratricopeptide repeat
1025_scaffold001 CDS cds_000679_1025_scaffold001	229	307	PF13424.6	52.3	5.2e-14	Tetratricopeptide repeat
1025_scaffold001 CDS cds_000679_1025_scaffold001	20	61	PF13374.6	15.3	0.01	Tetratricopeptide repeat
1025_scaffold001 CDS cds_000681_1025_scaffold001	0	268	PF00437.20	151.1	3.2e-44	Type II/IV secretion system protein
1025_scaffold001 CDS cds_000682_1025_scaffold001	209	289	PF01882.18	49.1	5.1e-13	Protein of unknown function DUF58
1025_scaffold001 CDS cds_000683_1025_scaffold001	13	115	PF02943.15	146.4	2.5e-43	Ferredoxin thioredoxin reductase catalytic beta chain
1025_scaffold001 CDS cds_000684_1025_scaffold001	8	67	PF03745.14	82.7	1.1e-23	Domain of unknown function (DUF309)
1025_scaffold001 CDS cds_000685_1025_scaffold001	137	345	PF07478.13	261.1	5.9e-78	D-ala D-ala ligase C-terminus
1025_scaffold001 CDS cds_000685_1025_scaffold001	4	121	PF01820.21	100.1	8e-29	D-ala D-ala ligase N-terminus
1025_scaffold001 CDS cds_000686_1025_scaffold001	130	166	PF00132.24	30.6	1.8e-07	Bacterial transferase hexapeptide (six repeats)
1025_scaffold001 CDS cds_000687_1025_scaffold001	15	165	PF00535.26	62.4	4.5e-17	Glycosyl transferase family 2
1025_scaffold001 CDS cds_000688_1025_scaffold001	6	176	PF00535.26	98.4	3.9e-28	Glycosyl transferase family 2
1025_scaffold001 CDS cds_000689_1025_scaffold001	11	196	PF12263.8	178.1	1.4e-52	Protein of unknown function (DUF3611)
1025_scaffold001 CDS cds_000690_1025_scaffold001	4	333	PF01594.16	230.6	2.6e-68	AI-2E family transporter
1025_scaffold001 CDS cds_000691_1025_scaffold001	178	216	PF00400.32	35.5	1.1e-08	WD domain, G-beta repeat
1025_scaffold001 CDS cds_000691_1025_scaffold001	269	308	PF00400.32	35.3	1.4e-08	WD domain, G-beta repeat
1025_scaffold001 CDS cds_000691_1025_scaffold001	136	175	PF00400.32	32.3	1.2e-07	WD domain, G-beta repeat
1025_scaffold001 CDS cds_000691_1025_scaffold001	220	259	PF00400.32	31.3	2.5e-07	WD domain, G-beta repeat
1025_scaffold001 CDS cds_000691_1025_scaffold001	100	133	PF00400.32	24.3	4e-05	WD domain, G-beta repeat
1025_scaffold001 CDS cds_000691_1025_scaffold001	8	47	PF00400.32	12.5	0.21	WD domain, G-beta repeat
1025_scaffold001 CDS cds_000693_1025_scaffold001	2	267	PF06418.14	418.7	8.3e-126	CTP synthase N-terminus
1025_scaffold001 CDS cds_000693_1025_scaffold001	309	536	PF00117.28	186.2	5.1e-55	Glutamine amidotransferase class-I
1025_scaffold001 CDS cds_000695_1025_scaffold001	24	180	PF01789.16	188.2	9.6e-56	PsbP
1025_scaffold001 CDS cds_000696_1025_scaffold001	7	199	PF02545.14	169.1	7.2e-50	Maf-like protein
1025_scaffold001 CDS cds_000697_1025_scaffold001	38	311	PF01040.18	159	1.3e-46	UbiA prenyltransferase family
1025_scaffold001 CDS cds_000698_1025_scaffold001	3	171	PF12804.7	72	7.2e-20	MobA-like NTP transferase domain
1025_scaffold001 CDS cds_000698_1025_scaffold001	315	351	PF00132.24	26.4	3.8e-06	Bacterial transferase hexapeptide (six repeats)
1025_scaffold001 CDS cds_000698_1025_scaffold001	392	428	PF00132.24	26.2	4.4e-06	Bacterial transferase hexapeptide (six repeats)
1025_scaffold001 CDS cds_000698_1025_scaffold001	264	300	PF00132.24	19.8	0.00045	Bacterial transferase hexapeptide (six repeats)
1025_scaffold001 CDS cds_000699_1025_scaffold001	104	228	PF05430.11	107.6	3.8e-31	S-adenosyl-L-methionine-dependent methyltransferase
1025_scaffold001 CDS cds_000700_1025_scaffold001	23	345	PF05226.11	213.2	5e-63	CHASE2 domain
1025_scaffold001 CDS cds_000700_1025_scaffold001	443	637	PF00211.20	110.9	5.3e-32	Adenylate and Guanylate cyclase catalytic domain
1025_scaffold001 CDS cds_000701_1025_scaffold001	47	137	PF00636.26	62.4	5.3e-17	Ribonuclease III domain
1025_scaffold001 CDS cds_000701_1025_scaffold001	165	232	PF00035.26	44.7	1.6e-11	Double-stranded RNA binding motif
1025_scaffold001 CDS cds_000702_1025_scaffold001	1	124	PF01408.22	88.9	4.3e-25	Oxidoreductase family, NAD-binding Rossmann fold
1025_scaffold001 CDS cds_000703_1025_scaffold001	0	451	PF00171.22	454.6	3e-136	Aldehyde dehydrogenase family
1025_scaffold001 CDS cds_000704_1025_scaffold001	0	169	PF02776.18	183.3	2.9e-54	Thiamine pyrophosphate enzyme, N-terminal TPP binding domain
1025_scaffold001 CDS cds_000704_1025_scaffold001	377	524	PF02775.21	154.4	1.8e-45	Thiamine pyrophosphate enzyme, C-terminal TPP binding domain
1025_scaffold001 CDS cds_000704_1025_scaffold001	185	320	PF00205.22	116.4	7.3e-34	Thiamine pyrophosphate enzyme, central domain
1025_scaffold001 CDS cds_000705_1025_scaffold001	3	254	PF03372.23	74.3	9.7e-21	Endonuclease/Exonuclease/phosphatase family
1025_scaffold001 CDS cds_000708_1025_scaffold001	90	180	PF14579.6	95.8	1.3e-27	Helix-hairpin-helix motif
1025_scaffold001 CDS cds_000708_1025_scaffold001	277	355	PF01336.25	41.6	8.8e-11	OB-fold nucleic acid binding domain
1025_scaffold001 CDS cds_000709_1025_scaffold001	51	362	PF00580.21	100.9	9.7e-29	UvrD/REP helicase N-terminal domain
1025_scaffold001 CDS cds_000709_1025_scaffold001	594	767	PF13361.6	66.6	2.5e-18	UvrD-like helicase C-terminal domain
1025_scaffold001 CDS cds_000711_1025_scaffold001	211	349	PF18087.1	173.9	1.3e-51	Rubisco Assembly chaperone C-terminal domain
1025_scaffold001 CDS cds_000711_1025_scaffold001	92	198	PF18578.1	147.9	1.2e-43	Rubisco accumulation factor 1 alpha helical domain
1025_scaffold001 CDS cds_000711_1025_scaffold001	20	81	PF18579.1	104.9	1.2e-30	Rubisco accumulation factor 1 helix turn helix domain
1025_scaffold001 CDS cds_000713_1025_scaffold001	82	166	PF17774.1	45.6	6.6e-12	Putative RNA-binding domain in YlmH
1025_scaffold001 CDS cds_000713_1025_scaffold001	183	230	PF01479.25	38.9	5e-10	S4 domain
1025_scaffold001 CDS cds_000715_1025_scaffold001	104	281	PF02826.19	212.8	2.3e-63	D-isomer specific 2-hydroxyacid dehydrogenase, NAD binding domain
1025_scaffold001 CDS cds_000715_1025_scaffold001	3	313	PF00389.30	131.3	1.8e-38	D-isomer specific 2-hydroxyacid dehydrogenase, catalytic domain
1025_scaffold001 CDS cds_000715_1025_scaffold001	453	518	PF01842.25	34.8	1e-08	ACT domain
1025_scaffold001 CDS cds_000716_1025_scaffold001	3	296	PF06325.13	282.2	5e-84	Ribosomal protein L11 methyltransferase (PrmA)
1025_scaffold001 CDS cds_000717_1025_scaffold001	139	341	PF01070.18	73	2.2e-20	FMN-dependent dehydrogenase
1025_scaffold001 CDS cds_000717_1025_scaffold001	1	117	PF01070.18	28.5	7.3e-07	FMN-dependent dehydrogenase
1025_scaffold001 CDS cds_000718_1025_scaffold001	382	536	PF01343.18	169.9	3.5e-50	Peptidase family S49
1025_scaffold001 CDS cds_000718_1025_scaffold001	130	286	PF01343.18	106.3	1.3e-30	Peptidase family S49
1025_scaffold001 CDS cds_000719_1025_scaffold001	5	283	PF06485.11	364.7	2.9e-109	RNA-binding protein Tab2/Atab2
1025_scaffold001 CDS cds_000720_1025_scaffold001	5	41	PF01402.21	23.2	4.6e-05	Ribbon-helix-helix protein, copG family
1025_scaffold001 CDS cds_000721_1025_scaffold001	20	208	PF05685.12	93.9	7.9e-27	Putative restriction endonuclease
1025_scaffold001 CDS cds_000722_1025_scaffold001	20	208	PF05685.12	96.8	1e-27	Putative restriction endonuclease
1025_scaffold001 CDS cds_000723_1025_scaffold001	133	315	PF00122.20	161.1	2e-47	E1-E2 ATPase
1025_scaffold001 CDS cds_000723_1025_scaffold001	330	550	PF00702.26	151.4	4.1e-44	haloacid dehalogenase-like hydrolase
1025_scaffold001 CDS cds_000724_1025_scaffold001	42	298	PF01297.17	219	6.6e-65	Zinc-uptake complex component A periplasmic
1025_scaffold001 CDS cds_000725_1025_scaffold001	33	180	PF00005.27	101.8	4.1e-29	ABC transporter
1025_scaffold001 CDS cds_000726_1025_scaffold001	35	147	PF08869.11	140.6	2.3e-41	XisI protein
1025_scaffold001 CDS cds_000727_1025_scaffold001	0	135	PF08814.10	179.3	3.6e-53	XisH protein
1025_scaffold001 CDS cds_000728_1025_scaffold001	0	112	PF08869.11	150.1	2.5e-44	XisI protein
1025_scaffold001 CDS cds_000732_1025_scaffold001	11	51	PF09720.10	41.9	7.5e-11	Putative addiction module component
1025_scaffold001 CDS cds_000733_1025_scaffold001	4	180	PF02779.24	158.6	1.2e-46	Transketolase, pyrimidine binding domain
1025_scaffold001 CDS cds_000733_1025_scaffold001	192	315	PF02780.20	135.1	1.1e-39	Transketolase, C-terminal domain
1025_scaffold001 CDS cds_000734_1025_scaffold001	267	444	PF02355.16	55.9	3.5e-15	Protein export membrane protein
1025_scaffold001 CDS cds_000734_1025_scaffold001	18	47	PF07549.14	26.8	2.5e-06	SecD/SecF GG Motif
1025_scaffold001 CDS cds_000735_1025_scaffold001	117	310	PF02355.16	214	1.1e-63	Protein export membrane protein
1025_scaffold001 CDS cds_000735_1025_scaffold001	35	60	PF07549.14	20.9	0.00018	SecD/SecF GG Motif
1025_scaffold001 CDS cds_000736_1025_scaffold001	4	121	PF07736.11	159.6	3.6e-47	Chorismate mutase type I
1025_scaffold001 CDS cds_000737_1025_scaffold001	224	429	PF04459.12	242.2	2.9e-72	Protein of unknown function (DUF512)
1025_scaffold001 CDS cds_000737_1025_scaffold001	5	55	PF17820.1	32.1	7.7e-08	PDZ domain
1025_scaffold001 CDS cds_000738_1025_scaffold001	41	301	PF02673.18	255.8	4.9e-76	Bacitracin resistance protein BacA
1025_scaffold001 CDS cds_000739_1025_scaffold001	48	180	PF00814.25	54.4	1.5e-14	Glycoprotease family
1025_scaffold001 CDS cds_000740_1025_scaffold001	41	298	PF00069.25	127	8.3e-37	Protein kinase domain
1025_scaffold001 CDS cds_000741_1025_scaffold001	0	77	PF10718.9	132.6	6e-39	Hypothetical chloroplast protein Ycf34
1025_scaffold001 CDS cds_000742_1025_scaffold001	161	225	PF12627.7	56.3	2e-15	Probable RNA and SrmB- binding site of polymerase A
1025_scaffold001 CDS cds_000742_1025_scaffold001	254	410	PF13735.6	52.6	4.8e-14	tRNA nucleotidyltransferase domain 2 putative
1025_scaffold001 CDS cds_000742_1025_scaffold001	83	137	PF01743.20	42.6	7.2e-11	Poly A polymerase head domain
1025_scaffold001 CDS cds_000742_1025_scaffold001	24	97	PF01743.20	31.6	1.9e-07	Poly A polymerase head domain
1025_scaffold001 CDS cds_000744_1025_scaffold001	585	737	PF13614.6	42.5	6.5e-11	AAA domain
1025_scaffold001 CDS cds_000744_1025_scaffold001	40	133	PF02706.15	29.7	6e-07	Chain length determinant protein
1025_scaffold001 CDS cds_000745_1025_scaffold001	48	128	PF02563.16	65.3	4.4e-18	Polysaccharide biosynthesis/export protein
1025_scaffold001 CDS cds_000745_1025_scaffold001	393	450	PF10531.9	29.3	5.7e-07	SLBB domain
1025_scaffold001 CDS cds_000745_1025_scaffold001	299	343	PF10531.9	19.4	0.00071	SLBB domain
1025_scaffold001 CDS cds_000746_1025_scaffold001	6	479	PF12831.7	368.2	7.7e-110	FAD dependent oxidoreductase
1025_scaffold001 CDS cds_000749_1025_scaffold001	55	309	PF13531.6	134	6.8e-39	Bacterial extracellular solute-binding protein
1025_scaffold001 CDS cds_000750_1025_scaffold001	27	99	PF09383.10	51.7	5.7e-14	NIL domain
1025_scaffold001 CDS cds_000751_1025_scaffold001	104	303	PF00528.22	73.7	1.5e-20	Binding-protein-dependent transport system inner membrane component
1025_scaffold001 CDS cds_000752_1025_scaffold001	80	277	PF00528.22	67.6	1.1e-18	Binding-protein-dependent transport system inner membrane component
1025_scaffold001 CDS cds_000753_1025_scaffold001	17	161	PF00005.27	132.9	1.1e-38	ABC transporter
1025_scaffold001 CDS cds_000753_1025_scaffold001	277	330	PF03459.17	41	1.7e-10	TOBE domain
1025_scaffold001 CDS cds_000755_1025_scaffold001	68	217	PF00413.24	25.9	7.6e-06	Matrixin
1025_scaffold001 CDS cds_000756_1025_scaffold001	1	114	PF00990.21	128.5	1.9e-37	Diguanylate cyclase, GGDEF domain
1025_scaffold001 CDS cds_000757_1025_scaffold001	29	131	PF00596.21	43	4.7e-11	Class II Aldolase and Adducin N-terminal domain
1025_scaffold001 CDS cds_000758_1025_scaffold001	63	243	PF04055.21	32	1.5e-07	Radical SAM superfamily
1025_scaffold001 CDS cds_000759_1025_scaffold001	151	226	PF13424.6	59.1	3.8e-16	Tetratricopeptide repeat
1025_scaffold001 CDS cds_000759_1025_scaffold001	231	306	PF13424.6	57.5	1.2e-15	Tetratricopeptide repeat
1025_scaffold001 CDS cds_000759_1025_scaffold001	311	386	PF13424.6	45.6	6.4e-12	Tetratricopeptide repeat
1025_scaffold001 CDS cds_000759_1025_scaffold001	64	137	PF13424.6	36.2	5.4e-09	Tetratricopeptide repeat
1025_scaffold001 CDS cds_000760_1025_scaffold001	12	371	PF01702.18	468	1.9e-140	Queuine tRNA-ribosyltransferase
1025_scaffold001 CDS cds_000762_1025_scaffold001	22	257	PF02654.15	162.7	1.2e-47	Cobalamin-5-phosphate synthase
1025_scaffold001 CDS cds_000763_1025_scaffold001	15	188	PF05685.12	151.7	1.4e-44	Putative restriction endonuclease
1025_scaffold001 CDS cds_000764_1025_scaffold001	371	406	PF07538.11	39.1	5.3e-10	Clostridial hydrophobic W
1025_scaffold001 CDS cds_000764_1025_scaffold001	279	312	PF07538.11	29	7.2e-07	Clostridial hydrophobic W
1025_scaffold001 CDS cds_000765_1025_scaffold001	17	212	PF05685.12	90.8	6.9e-26	Putative restriction endonuclease
1025_scaffold001 CDS cds_000766_1025_scaffold001	272	422	PF07728.14	85.2	3.9e-24	AAA domain (dynein-related subfamily)
1025_scaffold001 CDS cds_000767_1025_scaffold001	49	351	PF10117.9	140.7	5.5e-41	McrBC 5-methylcytosine restriction system component
1025_scaffold001 CDS cds_000769_1025_scaffold001	132	466	PF12631.7	180.3	5.1e-53	MnmE helical domain
1025_scaffold001 CDS cds_000769_1025_scaffold001	9	130	PF10396.9	133.1	5.2e-39	GTP-binding protein TrmE N-terminus
1025_scaffold001 CDS cds_000769_1025_scaffold001	226	340	PF01926.23	88.9	2.4e-25	50S ribosome-binding GTPase
1025_scaffold001 CDS cds_000770_1025_scaffold001	10	210	PF00494.19	71.2	9.6e-20	Squalene/phytoene synthase
1025_scaffold001 CDS cds_000771_1025_scaffold001	34	178	PF00005.27	116.1	1.6e-33	ABC transporter
1025_scaffold001 CDS cds_000771_1025_scaffold001	302	380	PF08402.10	45.3	7.4e-12	TOBE domain
1025_scaffold001 CDS cds_000772_1025_scaffold001	91	180	PF13650.6	31.2	2.6e-07	Aspartyl protease
1025_scaffold001 CDS cds_000773_1025_scaffold001	42	84	PF13414.6	31.2	1.3e-07	TPR repeat
1025_scaffold001 CDS cds_000773_1025_scaffold001	240	274	PF07719.17	30	3e-07	Tetratricopeptide repeat
1025_scaffold001 CDS cds_000773_1025_scaffold001	385	419	PF13431.6	24.2	2.8e-05	Tetratricopeptide repeat
1025_scaffold001 CDS cds_000773_1025_scaffold001	280	343	PF13432.6	24.6	3e-05	Tetratricopeptide repeat
1025_scaffold001 CDS cds_000773_1025_scaffold001	175	241	PF13432.6	22.8	0.00011	Tetratricopeptide repeat
1025_scaffold001 CDS cds_000773_1025_scaffold001	466	498	PF13181.6	20.2	0.00046	Tetratricopeptide repeat
1025_scaffold001 CDS cds_000773_1025_scaffold001	103	133	PF13181.6	14.7	0.03	Tetratricopeptide repeat
1025_scaffold001 CDS cds_000773_1025_scaffold001	2	30	PF13181.6	13.3	0.07	Tetratricopeptide repeat
1025_scaffold001 CDS cds_000774_1025_scaffold001	33	69	PF00132.24	27.2	2.1e-06	Bacterial transferase hexapeptide (six repeats)
1025_scaffold001 CDS cds_000774_1025_scaffold001	0	33	PF00132.24	24	2.2e-05	Bacterial transferase hexapeptide (six repeats)
1025_scaffold001 CDS cds_000777_1025_scaffold001	8	50	PF13414.6	27.8	1.4e-06	TPR repeat
1025_scaffold001 CDS cds_000777_1025_scaffold001	68	101	PF13181.6	17.3	0.0039	Tetratricopeptide repeat
1025_scaffold001 CDS cds_000778_1025_scaffold001	1810	1972	PF00535.26	85.9	2.7e-24	Glycosyl transferase family 2
1025_scaffold001 CDS cds_000778_1025_scaffold001	1563	1716	PF00535.26	83.6	1.3e-23	Glycosyl transferase family 2
1025_scaffold001 CDS cds_000778_1025_scaffold001	1185	1353	PF00535.26	80.7	1e-22	Glycosyl transferase family 2
1025_scaffold001 CDS cds_000778_1025_scaffold001	0	167	PF00535.26	67.3	1.3e-18	Glycosyl transferase family 2
1025_scaffold001 CDS cds_000778_1025_scaffold001	680	900	PF13844.6	63.3	1.4e-17	Glycosyl transferase family 41
1025_scaffold001 CDS cds_000778_1025_scaffold001	976	1076	PF08241.12	33	7.3e-08	Methyltransferase domain
1025_scaffold001 CDS cds_000779_1025_scaffold001	276	318	PF13414.6	28.9	6.6e-07	TPR repeat
1025_scaffold001 CDS cds_000779_1025_scaffold001	21	83	PF13432.6	25.4	1.7e-05	Tetratricopeptide repeat
1025_scaffold001 CDS cds_000779_1025_scaffold001	148	182	PF07719.17	23	5.5e-05	Tetratricopeptide repeat
1025_scaffold001 CDS cds_000779_1025_scaffold001	187	243	PF13432.6	22	0.00019	Tetratricopeptide repeat
1025_scaffold001 CDS cds_000779_1025_scaffold001	337	363	PF13181.6	12.8	0.11	Tetratricopeptide repeat
1025_scaffold001 CDS cds_000780_1025_scaffold001	10	208	PF13469.6	103.4	2.3e-29	Sulfotransferase family
1025_scaffold001 CDS cds_000780_1025_scaffold001	390	432	PF13414.6	35	8.4e-09	TPR repeat
1025_scaffold001 CDS cds_000780_1025_scaffold001	349	383	PF00515.28	29.2	5.1e-07	Tetratricopeptide repeat
1025_scaffold001 CDS cds_000780_1025_scaffold001	452	485	PF13181.6	11.8	0.22	Tetratricopeptide repeat
1025_scaffold001 CDS cds_000783_1025_scaffold001	1	112	PF01850.21	36.5	6e-09	PIN domain
1025_scaffold001 CDS cds_000785_1025_scaffold001	0	30	PF04255.14	34.6	1.3e-08	Protein of unknown function (DUF433)
1025_scaffold001 CDS cds_000786_1025_scaffold001	0	78	PF18480.1	75	2.8e-21	Domain of unknown function (DUF5615)
1025_scaffold001 CDS cds_000787_1025_scaffold001	20	179	PF05685.12	73.8	1.2e-20	Putative restriction endonuclease
1025_scaffold001 CDS cds_000788_1025_scaffold001	5	143	PF01724.16	171.1	1.4e-50	Domain of unknown function DUF29
1025_scaffold001 CDS cds_000789_1025_scaffold001	31	120	PF18765.1	31.5	1.4e-07	Polymerase beta, Nucleotidyltransferase
1025_scaffold001 CDS cds_000791_1025_scaffold001	20	207	PF05685.12	117.6	4e-34	Putative restriction endonuclease
1025_scaffold001 CDS cds_000792_1025_scaffold001	34	202	PF05050.12	46.8	3.3e-12	Methyltransferase FkbM domain
1025_scaffold001 CDS cds_000793_1025_scaffold001	7	145	PF01724.16	159.9	4.1e-47	Domain of unknown function DUF29
1025_scaffold001 CDS cds_000795_1025_scaffold001	22	197	PF01145.25	118.2	3.8e-34	SPFH domain / Band 7 family
1025_scaffold001 CDS cds_000796_1025_scaffold001	395	610	PF00326.21	161.1	2.5e-47	Prolyl oligopeptidase family
1025_scaffold001 CDS cds_000797_1025_scaffold001	8	151	PF06799.11	206.1	2.3e-61	Conserved in the green lineage and diatoms 27
1025_scaffold001 CDS cds_000798_1025_scaffold001	13	316	PF06089.12	346.6	1.2e-103	L-asparaginase II
1025_scaffold001 CDS cds_000799_1025_scaffold001	29	509	PF01593.24	65.8	4.6e-18	Flavin containing amine oxidoreductase
1025_scaffold001 CDS cds_000800_1025_scaffold001	83	158	PF10369.9	88.9	1.8e-25	Small subunit of acetolactate synthase
1025_scaffold001 CDS cds_000800_1025_scaffold001	10	73	PF13710.6	59.7	1.8e-16	ACT domain
1025_scaffold001 CDS cds_000804_1025_scaffold001	2	368	PF01266.24	211.6	2.3e-62	FAD dependent oxidoreductase
1025_scaffold001 CDS cds_000805_1025_scaffold001	10	197	PF02190.16	116.6	1.4e-33	ATP-dependent protease La (LON) substrate-binding domain
1025_scaffold001 CDS cds_000806_1025_scaffold001	9	104	PF00338.22	121.7	1.1e-35	Ribosomal protein S10p/S20e
1025_scaffold001 CDS cds_000807_1025_scaffold001	9	212	PF00009.27	197.9	1.2e-58	Elongation factor Tu GTP binding domain
1025_scaffold001 CDS cds_000807_1025_scaffold001	307	408	PF03143.17	114.9	2.2e-33	Elongation factor Tu C-terminal domain
1025_scaffold001 CDS cds_000807_1025_scaffold001	234	304	PF03144.25	63.5	1.8e-17	Elongation factor Tu domain 2
1025_scaffold001 CDS cds_000808_1025_scaffold001	0	243	PF00009.27	179.6	4.6e-53	Elongation factor Tu GTP binding domain
1025_scaffold001 CDS cds_000808_1025_scaffold001	437	558	PF03764.18	163.1	2.1e-48	Elongation factor G, domain IV
1025_scaffold001 CDS cds_000808_1025_scaffold001	362	437	PF14492.6	115.7	7.4e-34	Elongation Factor G, domain II
1025_scaffold001 CDS cds_000808_1025_scaffold001	559	647	PF00679.24	107.8	2.1e-31	Elongation factor G C-terminus
1025_scaffold001 CDS cds_000808_1025_scaffold001	282	350	PF03144.25	54.4	1.2e-14	Elongation factor Tu domain 2
1025_scaffold001 CDS cds_000809_1025_scaffold001	0	149	PF00177.21	210	1.2e-62	Ribosomal protein S7p/S5e
1025_scaffold001 CDS cds_000810_1025_scaffold001	0	43	PF00164.25	35.8	4.9e-09	Ribosomal protein S12/S23
1025_scaffold001 CDS cds_000812_1025_scaffold001	0	62	PF01521.20	42.1	7.8e-11	Iron-sulphur cluster biosynthesis
1025_scaffold001 CDS cds_000813_1025_scaffold001	0	131	PF01050.18	167.3	2e-49	Mannose-6-phosphate isomerase
1025_scaffold001 CDS cds_000814_1025_scaffold001	476	667	PF09992.9	103.9	1e-29	Phosphodiester glycosidase
1025_scaffold001 CDS cds_000815_1025_scaffold001	39	465	PF00310.21	600	2e-180	Glutamine amidotransferases class-II
1025_scaffold001 CDS cds_000815_1025_scaffold001	837	1245	PF01645.17	525.2	9.2e-158	Conserved region in glutamate synthase
1025_scaffold001 CDS cds_000815_1025_scaffold001	490	781	PF04898.14	365.5	1.8e-109	Glutamate synthase central domain
1025_scaffold001 CDS cds_000815_1025_scaffold001	1323	1512	PF01493.19	256.9	9.7e-77	GXGXG motif
1025_scaffold001 CDS cds_000817_1025_scaffold001	5	128	PF01850.21	32.1	1.3e-07	PIN domain
1025_scaffold001 CDS cds_000819_1025_scaffold001	7	63	PF04255.14	85.3	1.9e-24	Protein of unknown function (DUF433)
1025_scaffold001 CDS cds_000820_1025_scaffold001	223	466	PF02913.19	219.2	6.8e-65	FAD linked oxidases, C-terminal domain
1025_scaffold001 CDS cds_000820_1025_scaffold001	49	189	PF01565.23	129.2	9e-38	FAD binding domain
1025_scaffold001 CDS cds_000821_1025_scaffold001	8	210	PF06966.12	38.7	7.8e-10	Protein of unknown function (DUF1295)
1025_scaffold001 CDS cds_000822_1025_scaffold001	10	186	PF05685.12	97.4	6.6e-28	Putative restriction endonuclease
1025_scaffold001 CDS cds_000823_1025_scaffold001	96	487	PF00587.25	156.4	7.1e-46	tRNA synthetase class II core domain (G, H, P, S and T)
1025_scaffold001 CDS cds_000823_1025_scaffold001	502	595	PF03129.20	69.4	2.1e-19	Anticodon binding domain
1025_scaffold001 CDS cds_000823_1025_scaffold001	258	405	PF04073.15	51	1.4e-13	Aminoacyl-tRNA editing domain
1025_scaffold001 CDS cds_000824_1025_scaffold001	37	240	PF00119.20	179.4	8.5e-53	ATP synthase A chain
1025_scaffold001 CDS cds_000825_1025_scaffold001	10	74	PF00137.21	67.6	9e-19	ATP synthase subunit C
1025_scaffold001 CDS cds_000826_1025_scaffold001	23	155	PF00430.18	100.4	7.8e-29	ATP synthase B/B' CF(0)
1025_scaffold001 CDS cds_000827_1025_scaffold001	21	153	PF00430.18	114.3	4.2e-33	ATP synthase B/B' CF(0)
1025_scaffold001 CDS cds_000828_1025_scaffold001	7	179	PF00213.18	169	9.9e-50	ATP synthase delta (OSCP) subunit
1025_scaffold001 CDS cds_000829_1025_scaffold001	149	365	PF00006.25	256.1	2.5e-76	ATP synthase alpha/beta family, nucleotide-binding domain
1025_scaffold001 CDS cds_000829_1025_scaffold001	371	497	PF00306.27	148.8	9.2e-44	ATP synthase alpha/beta chain, C terminal domain
1025_scaffold001 CDS cds_000829_1025_scaffold001	26	93	PF02874.23	62.6	3.7e-17	ATP synthase alpha/beta family, beta-barrel domain
1025_scaffold001 CDS cds_000830_1025_scaffold001	17	329	PF00231.19	305.5	4.3e-91	ATP synthase
1025_scaffold001 CDS cds_000831_1025_scaffold001	469	638	PF01520.18	177.7	2.1e-52	N-acetylmuramoyl-L-alanine amidase
1025_scaffold001 CDS cds_000831_1025_scaffold001	28	128	PF11741.8	71.5	4.8e-20	AMIN domain
1025_scaffold001 CDS cds_000833_1025_scaffold001	100	264	PF00174.19	109.1	1.7e-31	Oxidoreductase molybdopterin binding domain
1025_scaffold001 CDS cds_000834_1025_scaffold001	79	300	PF00069.25	80.9	9.2e-23	Protein kinase domain
1025_scaffold001 CDS cds_000834_1025_scaffold001	522	561	PF00400.32	42.3	8.1e-11	WD domain, G-beta repeat
1025_scaffold001 CDS cds_000834_1025_scaffold001	438	477	PF00400.32	30.1	5.7e-07	WD domain, G-beta repeat
1025_scaffold001 CDS cds_000834_1025_scaffold001	396	435	PF00400.32	25.8	1.3e-05	WD domain, G-beta repeat
1025_scaffold001 CDS cds_000834_1025_scaffold001	571	610	PF00400.32	25.9	1.3e-05	WD domain, G-beta repeat
1025_scaffold001 CDS cds_000834_1025_scaffold001	613	651	PF00400.32	22.3	0.00017	WD domain, G-beta repeat
1025_scaffold001 CDS cds_000834_1025_scaffold001	480	519	PF00400.32	21.1	0.0004	WD domain, G-beta repeat
1025_scaffold001 CDS cds_000834_1025_scaffold001	356	393	PF00400.32	13.8	0.08	WD domain, G-beta repeat
1025_scaffold001 CDS cds_000836_1025_scaffold001	4	119	PF01850.21	32.6	9.7e-08	PIN domain
1025_scaffold001 CDS cds_000837_1025_scaffold001	9	452	PF01593.24	274.7	1.9e-81	Flavin containing amine oxidoreductase
1025_scaffold001 CDS cds_000838_1025_scaffold001	26	293	PF00494.19	252.7	4.1e-75	Squalene/phytoene synthase
1025_scaffold001 CDS cds_000839_1025_scaffold001	15	365	PF01837.16	490.7	1.9e-147	Homocysteine biosynthesis enzyme, sulfur-incorporation
1025_scaffold001 CDS cds_000840_1025_scaffold001	227	678	PF01055.26	544.9	1.7e-163	Glycosyl hydrolases family 31
1025_scaffold001 CDS cds_000840_1025_scaffold001	26	121	PF16338.5	78.6	3.2e-22	Domain of unknown function (DUF4968)
1025_scaffold001 CDS cds_000840_1025_scaffold001	140	207	PF13802.6	58.9	4.7e-16	Galactose mutarotase-like
1025_scaffold001 CDS cds_000840_1025_scaffold001	693	762	PF17137.4	53.9	1.6e-14	Domain of unknown function (DUF5110)
1025_scaffold001 CDS cds_000842_1025_scaffold001	17	308	PF07690.16	140.5	6.1e-41	Major Facilitator Superfamily
1025_scaffold001 CDS cds_000843_1025_scaffold001	261	510	PF00795.22	79.3	2.8e-22	Carbon-nitrogen hydrolase
1025_scaffold001 CDS cds_000845_1025_scaffold001	129	261	PF05419.12	132.8	8.7e-39	GUN4-like
1025_scaffold001 CDS cds_000846_1025_scaffold001	156	272	PF08241.12	67	1.8e-18	Methyltransferase domain
1025_scaffold001 CDS cds_000848_1025_scaffold001	7	125	PF01597.19	136.3	4.6e-40	Glycine cleavage H-protein
1025_scaffold001 CDS cds_000849_1025_scaffold001	56	182	PF12146.8	43.1	3e-11	Serine aminopeptidase, S33
1025_scaffold001 CDS cds_000850_1025_scaffold001	138	429	PF00361.20	174.3	3.1e-51	Proton-conducting membrane transporter
1025_scaffold001 CDS cds_000850_1025_scaffold001	69	127	PF00662.20	46.3	3.2e-12	NADH-Ubiquinone oxidoreductase (complex I), chain 5 N-terminus
1025_scaffold001 CDS cds_000851_1025_scaffold001	91	230	PF00484.19	117.2	7.7e-34	Carbonic anhydrase
1025_scaffold001 CDS cds_000851_1025_scaffold001	8	35	PF10518.9	23.3	3.8e-05	TAT (twin-arginine translocation) pathway signal sequence
1025_scaffold001 CDS cds_000852_1025_scaffold001	125	419	PF00361.20	230.3	2.7e-68	Proton-conducting membrane transporter
1025_scaffold001 CDS cds_000853_1025_scaffold001	20	415	PF10216.9	582	4.3e-175	CO2 hydration protein (ChpXY)
1025_scaffold001 CDS cds_000855_1025_scaffold001	34	401	PF00145.17	253.7	2.9e-75	C-5 cytosine-specific DNA methylase
1025_scaffold001 CDS cds_000856_1025_scaffold001	11	132	PF02469.22	122.5	1.2e-35	Fasciclin domain
1025_scaffold001 CDS cds_000859_1025_scaffold001	23	235	PF02405.16	249.9	1.9e-74	Permease MlaE
1025_scaffold001 CDS cds_000860_1025_scaffold001	12	126	PF11317.8	134	3.5e-39	Protein of unknown function (DUF3119)
1025_scaffold001 CDS cds_000862_1025_scaffold001	9	192	PF00485.18	243	2.1e-72	Phosphoribulokinase / Uridine kinase family
1025_scaffold001 CDS cds_000863_1025_scaffold001	53	155	PF00085.20	62.8	2.4e-17	Thioredoxin
1025_scaffold001 CDS cds_000864_1025_scaffold001	2	71	PF09383.10	52.6	3e-14	NIL domain
1025_scaffold001 CDS cds_000864_1025_scaffold001	76	132	PF14697.6	35.8	6.2e-09	4Fe-4S dicluster domain
1025_scaffold001 CDS cds_000866_1025_scaffold001	31	90	PF01541.24	25.4	1.3e-05	GIY-YIG catalytic domain
1025_scaffold001 CDS cds_000868_1025_scaffold001	18	320	PF00248.21	198.5	1.3e-58	Aldo/keto reductase family
1025_scaffold001 CDS cds_000869_1025_scaffold001	46	336	PF05343.14	228.7	7.6e-68	M42 glutamyl aminopeptidase
1025_scaffold001 CDS cds_000872_1025_scaffold001	9	126	PF01408.22	94.3	8.6e-27	Oxidoreductase family, NAD-binding Rossmann fold
1025_scaffold001 CDS cds_000873_1025_scaffold001	18	289	PF00491.21	225.9	6.9e-67	Arginase family
1025_scaffold001 CDS cds_000874_1025_scaffold001	36	291	PF12697.7	85.1	1e-23	Alpha/beta hydrolase family
1025_scaffold001 CDS cds_000875_1025_scaffold001	63	245	PF00149.28	74.3	1.8e-20	Calcineurin-like phosphoesterase
1025_scaffold001 CDS cds_000877_1025_scaffold001	14	266	PF02086.15	241.3	1.3e-71	D12 class N6 adenine-specific DNA methyltransferase
1025_scaffold001 CDS cds_000879_1025_scaffold001	16	393	PF00890.24	320	2.6e-95	FAD binding domain
1025_scaffold001 CDS cds_000879_1025_scaffold001	444	568	PF02910.20	46.4	3.7e-12	Fumarate reductase flavoprotein C-term
1025_scaffold001 CDS cds_000880_1025_scaffold001	17	109	PF06514.11	123	3.8e-36	Photosystem II 12 kDa extrinsic protein (PsbU)
1025_scaffold001 CDS cds_000882_1025_scaffold001	463	591	PF01841.19	68.1	8.1e-19	Transglutaminase-like superfamily
1025_scaffold001 CDS cds_000882_1025_scaffold001	27	281	PF11992.8	41	1.1e-10	Domain of unknown function (DUF3488)
1025_scaffold001 CDS cds_000882_1025_scaffold001	697	766	PF13559.6	31.6	1.4e-07	Domain of unknown function (DUF4129)
1025_scaffold001 CDS cds_000886_1025_scaffold001	291	528	PF13672.6	37.8	1.5e-09	Protein phosphatase 2C
1025_scaffold001 CDS cds_000887_1025_scaffold001	10	198	PF13460.6	140.6	5.1e-41	NAD(P)H-binding
1025_scaffold001 CDS cds_000890_1025_scaffold001	12	71	PF09493.10	91.5	3.8e-26	Tryptophan-rich protein (DUF2389)
1025_scaffold001 CDS cds_000891_1025_scaffold001	3	116	PF00127.20	86.3	1.5e-24	Copper binding proteins, plastocyanin/azurin family
1025_scaffold001 CDS cds_000892_1025_scaffold001	26	163	PF14495.6	184.8	5.4e-55	Cytochrome c-550 domain
1025_scaffold001 CDS cds_000894_1025_scaffold001	72	259	PF01039.22	72.5	2.7e-20	Carboxyl transferase domain
1025_scaffold001 CDS cds_000894_1025_scaffold001	29	55	PF17848.1	37.3	2.1e-09	Acetyl-coA carboxylase zinc finger domain
1025_scaffold001 CDS cds_000896_1025_scaffold001	2	66	PF09413.10	27	3.6e-06	Putative prokaryotic signal transducing protein
1025_scaffold001 CDS cds_000897_1025_scaffold001	14	98	PF06750.13	113.4	3.9e-33	Bacterial Peptidase A24 N-terminal domain
1025_scaffold001 CDS cds_000897_1025_scaffold001	107	220	PF01478.18	82.3	2.9e-23	Type IV leader peptidase family
1025_scaffold001 CDS cds_000900_1025_scaffold001	226	318	PF08486.10	82.4	2.5e-23	Stage II sporulation protein
1025_scaffold001 CDS cds_000901_1025_scaffold001	0	85	PF03693.14	37.9	1.8e-09	Bacterial antitoxin of ParD toxin-antitoxin type II system and RHH
1025_scaffold001 CDS cds_000903_1025_scaffold001	2	99	PF00072.24	56	3.8e-15	Response regulator receiver domain
1025_scaffold001 CDS cds_000904_1025_scaffold001	15	150	PF07884.14	105.7	1.8e-30	Vitamin K epoxide reductase family
1025_scaffold001 CDS cds_000906_1025_scaffold001	0	99	PF01593.24	69.2	4.2e-19	Flavin containing amine oxidoreductase
1025_scaffold001 CDS cds_000907_1025_scaffold001	0	67	PF01593.24	37.5	1.7e-09	Flavin containing amine oxidoreductase
1025_scaffold001 CDS cds_000908_1025_scaffold001	26	256	PF01555.18	157.6	4.1e-46	DNA methylase
1025_scaffold001 CDS cds_000909_1025_scaffold001	119	341	PF00528.22	127.8	3.8e-37	Binding-protein-dependent transport system inner membrane component
1025_scaffold001 CDS cds_000912_1025_scaffold001	8	428	PF01977.16	494.7	1.9e-148	3-octaprenyl-4-hydroxybenzoate carboxy-lyase
1025_scaffold001 CDS cds_000913_1025_scaffold001	1537	1706	PF00535.26	90.4	1.1e-25	Glycosyl transferase family 2
1025_scaffold001 CDS cds_000913_1025_scaffold001	889	1054	PF00535.26	79.7	2.2e-22	Glycosyl transferase family 2
1025_scaffold001 CDS cds_000913_1025_scaffold001	71	218	PF13489.6	69.4	3.2e-19	Methyltransferase domain
1025_scaffold001 CDS cds_000913_1025_scaffold001	1161	1326	PF00535.26	68.9	4.5e-19	Glycosyl transferase family 2
1025_scaffold001 CDS cds_000913_1025_scaffold001	443	607	PF00534.20	64.5	8.2e-18	Glycosyl transferases group 1
1025_scaffold001 CDS cds_000913_1025_scaffold001	2229	2367	PF13844.6	25.6	3.8e-06	Glycosyl transferase family 41
1025_scaffold001 CDS cds_000913_1025_scaffold001	692	790	PF08241.12	27.4	4e-06	Methyltransferase domain
1025_scaffold001 CDS cds_000913_1025_scaffold001	2374	2465	PF13844.6	25.2	4.9e-06	Glycosyl transferase family 41
1025_scaffold001 CDS cds_000914_1025_scaffold001	405	600	PF01434.18	255.5	3.1e-76	Peptidase family M41
1025_scaffold001 CDS cds_000914_1025_scaffold001	192	326	PF00004.29	158	1.6e-46	ATPase family associated with various cellular activities (AAA)
1025_scaffold001 CDS cds_000914_1025_scaffold001	347	392	PF17862.1	60.7	8.6e-17	AAA+ lid domain
1025_scaffold001 CDS cds_000914_1025_scaffold001	7	98	PF06480.15	37.3	2.8e-09	FtsH Extracellular
1025_scaffold001 CDS cds_000916_1025_scaffold001	13	200	PF11833.8	226.2	2.9e-67	Protein CHAPERONE-LIKE PROTEIN OF POR1-like
1025_scaffold001 CDS cds_000917_1025_scaffold001	47	266	PF02578.15	158.9	1.4e-46	Multi-copper polyphenol oxidoreductase laccase
1025_scaffold001 CDS cds_000918_1025_scaffold001	39	164	PF03099.19	56.1	3.3e-15	Biotin/lipoate A/B protein ligase family
1025_scaffold001 CDS cds_000919_1025_scaffold001	353	454	PF01551.22	103.2	6.3e-30	Peptidase family M23
1025_scaffold001 CDS cds_000922_1025_scaffold001	140	248	PF00931.22	37.2	1.7e-09	NB-ARC domain
1025_scaffold001 CDS cds_000923_1025_scaffold001	76	112	PF00353.19	34.5	1.5e-08	RTX calcium-binding nonapeptide repeat (4 copies)
1025_scaffold001 CDS cds_000923_1025_scaffold001	40	76	PF00353.19	28.6	1e-06	RTX calcium-binding nonapeptide repeat (4 copies)
1025_scaffold001 CDS cds_000923_1025_scaffold001	360	435	PF04151.15	29.3	1.4e-06	Bacterial pre-peptidase C-terminal domain
1025_scaffold001 CDS cds_000923_1025_scaffold001	4	40	PF00353.19	23.2	4.9e-05	RTX calcium-binding nonapeptide repeat (4 copies)
1025_scaffold001 CDS cds_000924_1025_scaffold001	91	127	PF00353.19	39.3	4.5e-10	RTX calcium-binding nonapeptide repeat (4 copies)
1025_scaffold001 CDS cds_000924_1025_scaffold001	55	91	PF00353.19	34.8	1.1e-08	RTX calcium-binding nonapeptide repeat (4 copies)
1025_scaffold001 CDS cds_000926_1025_scaffold001	9	104	PF15738.5	43.4	3.1e-11	Bacterial toxin of type II toxin-antitoxin system, YafQ
1025_scaffold001 CDS cds_000929_1025_scaffold001	3	67	PF15919.5	42.4	6.6e-11	HicB_like antitoxin of bacterial toxin-antitoxin system
1025_scaffold001 CDS cds_000930_1025_scaffold001	5	63	PF07927.12	61.4	6.2e-17	HicA toxin of bacterial toxin-antitoxin,
1025_scaffold001 CDS cds_000931_1025_scaffold001	6	79	PF16277.5	42.6	2.9e-11	Domain of unknown function (DUF4926)
1025_scaffold001 CDS cds_000932_1025_scaffold001	10	196	PF05685.12	134	3.8e-39	Putative restriction endonuclease
1025_scaffold001 CDS cds_000933_1025_scaffold001	7	347	PF00465.19	211	2.2e-62	Iron-containing alcohol dehydrogenase
1025_scaffold001 CDS cds_000934_1025_scaffold001	10	242	PF01370.21	185.6	1e-54	NAD dependent epimerase/dehydratase family
1025_scaffold001 CDS cds_000935_1025_scaffold001	7	323	PF16363.5	478.7	1.1e-143	GDP-mannose 4,6 dehydratase
1025_scaffold001 CDS cds_000936_1025_scaffold001	44	237	PF02397.16	222.1	4e-66	Bacterial sugar transferase
1025_scaffold001 CDS cds_000937_1025_scaffold001	184	348	PF00534.20	85.1	3.8e-24	Glycosyl transferases group 1
1025_scaffold001 CDS cds_000937_1025_scaffold001	10	189	PF13439.6	35.7	8.2e-09	Glycosyltransferase Family 4
1025_scaffold001 CDS cds_000938_1025_scaffold001	552	668	PF02518.26	99.1	2e-28	Histidine kinase-, DNA gyrase B-, and HSP90-like ATPase
1025_scaffold001 CDS cds_000938_1025_scaffold001	438	507	PF00512.25	56.4	2.2e-15	His Kinase A (phospho-acceptor) domain
1025_scaffold001 CDS cds_000939_1025_scaffold001	131	335	PF07724.14	162.1	1.3e-47	AAA domain (Cdc48 subfamily)
1025_scaffold001 CDS cds_000939_1025_scaffold001	7	45	PF06689.13	76.2	1.3e-21	ClpX C4-type zinc finger
1025_scaffold001 CDS cds_000939_1025_scaffold001	340	424	PF10431.9	60	1.8e-16	C-terminal, D2-small domain, of ClpB protein
1025_scaffold001 CDS cds_000940_1025_scaffold001	287	539	PF02540.17	273.6	1e-81	NAD synthase
1025_scaffold001 CDS cds_000940_1025_scaffold001	1	269	PF00795.22	72.9	2.5e-20	Carbon-nitrogen hydrolase
1025_scaffold001 CDS cds_000941_1025_scaffold001	105	181	PF00936.19	85.8	1.4e-24	BMC domain
1025_scaffold001 CDS cds_000941_1025_scaffold001	1	77	PF00936.19	83.6	7.3e-24	BMC domain
1025_scaffold001 CDS cds_000943_1025_scaffold001	557	648	PF00101.20	63.7	1.2e-17	Ribulose bisphosphate carboxylase, small chain
1025_scaffold001 CDS cds_000943_1025_scaffold001	219	313	PF00101.20	58.2	6e-16	Ribulose bisphosphate carboxylase, small chain
1025_scaffold001 CDS cds_000943_1025_scaffold001	331	424	PF00101.20	54.6	8.1e-15	Ribulose bisphosphate carboxylase, small chain
1025_scaffold001 CDS cds_000943_1025_scaffold001	440	535	PF00101.20	53.7	1.6e-14	Ribulose bisphosphate carboxylase, small chain
1025_scaffold001 CDS cds_000943_1025_scaffold001	18	54	PF00132.24	19.9	0.00043	Bacterial transferase hexapeptide (six repeats)
1025_scaffold001 CDS cds_000944_1025_scaffold001	0	84	PF03319.13	102.4	1.5e-29	Ethanolamine utilisation protein EutN/carboxysome
1025_scaffold001 CDS cds_000945_1025_scaffold001	3	81	PF00936.19	95	1.9e-27	BMC domain
1025_scaffold001 CDS cds_000946_1025_scaffold001	3	81	PF00936.19	96.7	5.8e-28	BMC domain
1025_scaffold001 CDS cds_000947_1025_scaffold001	138	426	PF00361.20	177.9	2.6e-52	Proton-conducting membrane transporter
1025_scaffold001 CDS cds_000947_1025_scaffold001	69	127	PF00662.20	48.4	7.2e-13	NADH-Ubiquinone oxidoreductase (complex I), chain 5 N-terminus
1025_scaffold001 CDS cds_000948_1025_scaffold001	124	423	PF00361.20	227.7	1.7e-67	Proton-conducting membrane transporter
1025_scaffold001 CDS cds_000949_1025_scaffold001	16	368	PF10216.9	641.4	3.5e-193	CO2 hydration protein (ChpXY)
1025_scaffold001 CDS cds_000950_1025_scaffold001	339	612	PF02384.16	38.3	9.2e-10	N-6 DNA Methylase
1025_scaffold001 CDS cds_000951_1025_scaffold001	1	124	PF01850.21	57.8	1.4e-15	PIN domain
1025_scaffold001 CDS cds_000954_1025_scaffold001	1	148	PF01928.21	46.9	2.8e-12	CYTH domain
1025_scaffold001 CDS cds_000955_1025_scaffold001	67	326	PF01593.24	71.8	6.8e-20	Flavin containing amine oxidoreductase
1025_scaffold001 CDS cds_000955_1025_scaffold001	347	426	PF00355.26	55.1	5.3e-15	Rieske [2Fe-2S] domain
1025_scaffold001 CDS cds_000955_1025_scaffold001	427	648	PF01593.24	43.3	3.1e-11	Flavin containing amine oxidoreductase
1025_scaffold001 CDS cds_000956_1025_scaffold001	14	106	PF00355.26	75.4	2.6e-21	Rieske [2Fe-2S] domain
1025_scaffold001 CDS cds_000957_1025_scaffold001	4	191	PF02441.19	84.5	6.6e-24	Flavoprotein
1025_scaffold001 CDS cds_000958_1025_scaffold001	0	78	PF00924.18	30	3.5e-07	Mechanosensitive ion channel
1025_scaffold001 CDS cds_000960_1025_scaffold001	66	361	PF00361.20	221.2	1.7e-65	Proton-conducting membrane transporter
1025_scaffold001 CDS cds_000961_1025_scaffold001	121	253	PF01926.23	53.7	1.9e-14	50S ribosome-binding GTPase
1025_scaffold001 CDS cds_000962_1025_scaffold001	0	138	PF00582.26	96.3	2.2e-27	Universal stress protein family
1025_scaffold001 CDS cds_000963_1025_scaffold001	6	387	PF00162.19	552.5	4.4e-166	Phosphoglycerate kinase
1025_scaffold001 CDS cds_000964_1025_scaffold001	1	128	PF01850.21	34.2	2.9e-08	PIN domain
1025_scaffold001 CDS cds_000968_1025_scaffold001	5	293	PF03239.14	159.6	9.5e-47	Iron permease FTR1 family
1025_scaffold001 CDS cds_000969_1025_scaffold001	9	144	PF00210.24	63	2.7e-17	Ferritin-like domain
1025_scaffold001 CDS cds_000970_1025_scaffold001	52	137	PF14159.6	112.2	7.8e-33	CAAD domains of cyanobacterial aminoacyl-tRNA synthetase
1025_scaffold001 CDS cds_000971_1025_scaffold001	3	116	PF00072.24	93.1	1.2e-26	Response regulator receiver domain
1025_scaffold001 CDS cds_000971_1025_scaffold001	152	229	PF00486.28	85.6	1.8e-24	Transcriptional regulatory protein, C terminal
1025_scaffold001 CDS cds_000973_1025_scaffold001	10	49	PF00741.18	62.7	2.6e-17	Gas vesicle protein
1025_scaffold001 CDS cds_000975_1025_scaffold001	33	188	PF07728.14	66.5	2.3e-18	AAA domain (dynein-related subfamily)
1025_scaffold001 CDS cds_000976_1025_scaffold001	21	60	PF00741.18	58.8	4.3e-16	Gas vesicle protein
1025_scaffold001 CDS cds_000977_1025_scaffold001	236	466	PF03040.14	344.7	3e-103	CemA family
1025_scaffold001 CDS cds_000979_1025_scaffold001	634	742	PF16184.5	61.2	8.1e-17	Cadherin-like
1025_scaffold001 CDS cds_000979_1025_scaffold001	546	633	PF17963.1	53.3	3.4e-14	Bacterial Ig domain
1025_scaffold001 CDS cds_000979_1025_scaffold001	89	181	PF17963.1	53.1	4.2e-14	Bacterial Ig domain
1025_scaffold001 CDS cds_000979_1025_scaffold001	238	274	PF00353.19	39.5	3.9e-10	RTX calcium-binding nonapeptide repeat (4 copies)
1025_scaffold001 CDS cds_000979_1025_scaffold001	346	382	PF00353.19	39.4	4.1e-10	RTX calcium-binding nonapeptide repeat (4 copies)
1025_scaffold001 CDS cds_000979_1025_scaffold001	283	319	PF00353.19	39	5.7e-10	RTX calcium-binding nonapeptide repeat (4 copies)
1025_scaffold001 CDS cds_000979_1025_scaffold001	202	238	PF00353.19	37	2.4e-09	RTX calcium-binding nonapeptide repeat (4 copies)
1025_scaffold001 CDS cds_000979_1025_scaffold001	814	850	PF00353.19	36.8	2.7e-09	RTX calcium-binding nonapeptide repeat (4 copies)
1025_scaffold001 CDS cds_000979_1025_scaffold001	886	922	PF00353.19	35.3	8.2e-09	RTX calcium-binding nonapeptide repeat (4 copies)
1025_scaffold001 CDS cds_000979_1025_scaffold001	922	958	PF00353.19	31.2	1.5e-07	RTX calcium-binding nonapeptide repeat (4 copies)
1025_scaffold001 CDS cds_000979_1025_scaffold001	778	814	PF00353.19	30.9	1.9e-07	RTX calcium-binding nonapeptide repeat (4 copies)
1025_scaffold001 CDS cds_000979_1025_scaffold001	1012	1048	PF00353.19	28.9	8e-07	RTX calcium-binding nonapeptide repeat (4 copies)
1025_scaffold001 CDS cds_000979_1025_scaffold001	958	994	PF00353.19	27	3.3e-06	RTX calcium-binding nonapeptide repeat (4 copies)
1025_scaffold001 CDS cds_000979_1025_scaffold001	850	886	PF00353.19	22.6	7.9e-05	RTX calcium-binding nonapeptide repeat (4 copies)
1025_scaffold001 CDS cds_000980_1025_scaffold001	1004	1096	PF17963.1	76.8	1.6e-21	Bacterial Ig domain
1025_scaffold001 CDS cds_000980_1025_scaffold001	1241	1333	PF17963.1	58.5	8.6e-16	Bacterial Ig domain
1025_scaffold001 CDS cds_000980_1025_scaffold001	645	731	PF17963.1	42.4	8.7e-11	Bacterial Ig domain
1025_scaffold001 CDS cds_000980_1025_scaffold001	191	227	PF00353.19	34.9	1.1e-08	RTX calcium-binding nonapeptide repeat (4 copies)
1025_scaffold001 CDS cds_000980_1025_scaffold001	263	299	PF00353.19	34	2e-08	RTX calcium-binding nonapeptide repeat (4 copies)
1025_scaffold001 CDS cds_000980_1025_scaffold001	317	353	PF00353.19	32.3	7.2e-08	RTX calcium-binding nonapeptide repeat (4 copies)
1025_scaffold001 CDS cds_000980_1025_scaffold001	353	389	PF00353.19	29.9	3.9e-07	RTX calcium-binding nonapeptide repeat (4 copies)
1025_scaffold001 CDS cds_000980_1025_scaffold001	1355	1391	PF00353.19	28.6	1e-06	RTX calcium-binding nonapeptide repeat (4 copies)
1025_scaffold001 CDS cds_000980_1025_scaffold001	1391	1424	PF00353.19	27.8	1.8e-06	RTX calcium-binding nonapeptide repeat (4 copies)
1025_scaffold001 CDS cds_000980_1025_scaffold001	389	425	PF00353.19	25	1.4e-05	RTX calcium-binding nonapeptide repeat (4 copies)
1025_scaffold001 CDS cds_000980_1025_scaffold001	227	263	PF00353.19	24.8	1.5e-05	RTX calcium-binding nonapeptide repeat (4 copies)
1025_scaffold001 CDS cds_000988_1025_scaffold001	2	89	PF00163.19	90.2	1.2e-25	Ribosomal protein S4/S9 N-terminal domain
1025_scaffold001 CDS cds_000988_1025_scaffold001	89	137	PF01479.25	68	4.3e-19	S4 domain
1025_scaffold001 CDS cds_000989_1025_scaffold001	158	287	PF06463.13	116.5	7.2e-34	Molybdenum Cofactor Synthesis C
1025_scaffold001 CDS cds_000989_1025_scaffold001	10	154	PF04055.21	69.9	3.3e-19	Radical SAM superfamily
1025_scaffold001 CDS cds_000990_1025_scaffold001	19	291	PF00664.23	143.2	1.2e-41	ABC transporter transmembrane region
1025_scaffold001 CDS cds_000990_1025_scaffold001	354	504	PF00005.27	99.1	2.9e-28	ABC transporter
1025_scaffold001 CDS cds_000991_1025_scaffold001	152	476	PF07992.14	92.8	2.1e-26	Pyridine nucleotide-disulphide oxidoreductase
1025_scaffold001 CDS cds_000991_1025_scaffold001	22	141	PF14691.6	76.1	1.7e-21	Dihydroprymidine dehydrogenase domain II, 4Fe-4S cluster
1025_scaffold001 CDS cds_000992_1025_scaffold001	10	179	PF05685.12	124.3	3.6e-36	Putative restriction endonuclease
1025_scaffold001 CDS cds_000993_1025_scaffold001	73	339	PF12697.7	36.9	5.8e-09	Alpha/beta hydrolase family
1025_scaffold001 CDS cds_000994_1025_scaffold001	46	173	PF07176.11	105.7	1.9e-30	Alpha/beta hydrolase of unknown function (DUF1400)
1025_scaffold001 CDS cds_000994_1025_scaffold001	246	449	PF03403.13	35.1	5.1e-09	Platelet-activating factor acetylhydrolase, isoform II
1025_scaffold001 CDS cds_000995_1025_scaffold001	22	151	PF07176.11	105.7	1.9e-30	Alpha/beta hydrolase of unknown function (DUF1400)
1025_scaffold001 CDS cds_000995_1025_scaffold001	222	424	PF12740.7	35.1	6.5e-09	Chlorophyllase enzyme
1025_scaffold001 CDS cds_000996_1025_scaffold001	494	607	PF02518.26	84.9	5.2e-24	Histidine kinase-, DNA gyrase B-, and HSP90-like ATPase
1025_scaffold001 CDS cds_000996_1025_scaffold001	365	434	PF00512.25	65.3	3.7e-18	His Kinase A (phospho-acceptor) domain
1025_scaffold001 CDS cds_000996_1025_scaffold001	639	749	PF00072.24	32.5	7.9e-08	Response regulator receiver domain
1025_scaffold001 CDS cds_001094_1025_scaffold001	40	80	PF00805.22	54.1	8.4e-15	Pentapeptide repeats (8 copies)
1025_scaffold001 CDS cds_001094_1025_scaffold001	120	152	PF00805.22	38.8	5e-10	Pentapeptide repeats (8 copies)
1025_scaffold001 CDS cds_001094_1025_scaffold001	176	215	PF00805.22	37.6	1.2e-09	Pentapeptide repeats (8 copies)
1025_scaffold001 CDS cds_001300_1025_scaffold001	169	208	PF00805.22	42.4	3.7e-11	Pentapeptide repeats (8 copies)
1025_scaffold001 CDS cds_001300_1025_scaffold001	209	247	PF00805.22	41.2	9e-11	Pentapeptide repeats (8 copies)
1025_scaffold001 CDS cds_001300_1025_scaffold001	39	77	PF00805.22	40.2	1.8e-10	Pentapeptide repeats (8 copies)
1025_scaffold001 CDS cds_001300_1025_scaffold001	102	137	PF00805.22	36.8	2.2e-09	Pentapeptide repeats (8 copies)
1025_scaffold001 CDS cds_001833_1025_scaffold001	3	96	PF12796.7	63.2	2.5e-17	Ankyrin repeats (3 copies)
1025_scaffold001 CDS cds_001833_1025_scaffold001	103	151	PF13637.6	25.8	1.2e-05	Ankyrin repeats (many copies)
1025_scaffold001 CDS cds_000999_1025_scaffold001	14	231	PF13191.6	42.3	9.9e-11	AAA ATPase domain
1025_scaffold001 CDS cds_001000_1025_scaffold001	58	128	PF08478.10	49	5.7e-13	POTRA domain, FtsQ-type
1025_scaffold001 CDS cds_001001_1025_scaffold001	17	179	PF00091.25	138.3	3.5e-40	Tubulin/FtsZ family, GTPase domain
1025_scaffold001 CDS cds_001001_1025_scaffold001	226	321	PF12327.8	121.8	1.1e-35	FtsZ family, C-terminal domain
1025_scaffold001 CDS cds_001002_1025_scaffold001	0	78	PF10719.9	59.6	2.3e-16	Late competence development protein ComFB
1025_scaffold001 CDS cds_001003_1025_scaffold001	6	117	PF08870.11	150.1	2.6e-44	DNA sulphur modification protein DndE
1025_scaffold001 CDS cds_001004_1025_scaffold001	4	526	PF13476.6	57	3.7e-15	AAA domain
1025_scaffold001 CDS cds_001005_1025_scaffold001	37	271	PF01507.19	28.2	1.7e-06	Phosphoadenosine phosphosulfate reductase family
1025_scaffold001 CDS cds_001006_1025_scaffold001	224	279	PF13391.6	34.1	2.2e-08	HNH endonuclease
1025_scaffold001 CDS cds_001007_1025_scaffold001	29	464	PF14072.6	84.1	1.1e-23	DNA-sulfur modification-associated
1025_scaffold001 CDS cds_001008_1025_scaffold001	31	392	PF14072.6	282.6	4.5e-84	DNA-sulfur modification-associated
1025_scaffold001 CDS cds_001010_1025_scaffold001	381	521	PF05419.12	135	1.8e-39	GUN4-like
1025_scaffold001 CDS cds_001011_1025_scaffold001	33	169	PF13580.6	28.8	1e-06	SIS domain
1025_scaffold001 CDS cds_001012_1025_scaffold001	2	86	PF11360.8	134.1	1.4e-39	Protein of unknown function (DUF3110)
1025_scaffold001 CDS cds_001013_1025_scaffold001	52	234	PF13489.6	35.2	1e-08	Methyltransferase domain
1025_scaffold001 CDS cds_001014_1025_scaffold001	149	185	PF00353.19	36.8	2.7e-09	RTX calcium-binding nonapeptide repeat (4 copies)
1025_scaffold001 CDS cds_001014_1025_scaffold001	86	122	PF00353.19	34	2.1e-08	RTX calcium-binding nonapeptide repeat (4 copies)
1025_scaffold001 CDS cds_001015_1025_scaffold001	22	81	PF14261.6	71.4	4.8e-20	Domain of unknown function (DUF4351)
1025_scaffold001 CDS cds_001017_1025_scaffold001	366	430	PF13432.6	36.1	7.7e-09	Tetratricopeptide repeat
1025_scaffold001 CDS cds_001017_1025_scaffold001	328	362	PF00515.28	34.1	1.5e-08	Tetratricopeptide repeat
1025_scaffold001 CDS cds_001017_1025_scaffold001	267	309	PF13414.6	33.8	2e-08	TPR repeat
1025_scaffold001 CDS cds_001018_1025_scaffold001	5	92	PF01782.18	74.6	5.5e-21	RimM N-terminal domain
1025_scaffold001 CDS cds_001018_1025_scaffold001	97	201	PF05239.16	30.2	3.6e-07	PRC-barrel domain
1025_scaffold001 CDS cds_001020_1025_scaffold001	64	240	PF00535.26	78.4	5.4e-22	Glycosyl transferase family 2
1025_scaffold001 CDS cds_001021_1025_scaffold001	37	255	PF04240.12	247.3	1.4e-73	Carotenoid biosynthesis protein
1025_scaffold001 CDS cds_001023_1025_scaffold001	23	146	PF00583.25	21.7	0.00018	Acetyltransferase (GNAT) family
1025_scaffold001 CDS cds_001024_1025_scaffold001	6	140	PF03652.15	127.3	5.1e-37	Holliday junction resolvase
1025_scaffold001 CDS cds_001025_1025_scaffold001	93	195	PF12527.8	105	1.9e-30	Protein of unknown function (DUF3727)
1025_scaffold001 CDS cds_001025_1025_scaffold001	24	91	PF06949.11	29.1	1.5e-06	Protein of unknown function (DUF1292)
1025_scaffold001 CDS cds_001026_1025_scaffold001	60	356	PF02618.16	280.6	1.4e-83	YceG-like family
1025_scaffold001 CDS cds_001028_1025_scaffold001	91	141	PF13242.6	43.7	2.1e-11	HAD-hyrolase-like
1025_scaffold001 CDS cds_001031_1025_scaffold001	3	101	PF11267.8	146.7	2.3e-43	Domain of unknown function (DUF3067)
1025_scaffold001 CDS cds_001032_1025_scaffold001	7	266	PF00069.25	121.6	3.7e-35	Protein kinase domain
1025_scaffold001 CDS cds_001033_1025_scaffold001	2	89	PF05258.12	56.7	2.4e-15	Dna[CI] antecedent, DciA
1025_scaffold001 CDS cds_001035_1025_scaffold001	16	273	PF00378.20	251.2	9.3e-75	Enoyl-CoA hydratase/isomerase
1025_scaffold001 CDS cds_001036_1025_scaffold001	169	339	PF02769.22	103	1.6e-29	AIR synthase related protein, C-terminal domain
1025_scaffold001 CDS cds_001036_1025_scaffold001	41	158	PF00586.24	62.1	5.9e-17	AIR synthase related protein, N-terminal domain
1025_scaffold001 CDS cds_001037_1025_scaffold001	246	337	PF03330.18	90.5	6.1e-26	Lytic transglycolase
1025_scaffold001 CDS cds_001038_1025_scaffold001	2	282	PF02569.15	344.8	2.8e-103	Pantoate-beta-alanine ligase
1025_scaffold001 CDS cds_001038_1025_scaffold001	289	505	PF02224.18	252.7	2.8e-75	Cytidylate kinase
1025_scaffold001 CDS cds_001039_1025_scaffold001	76	428	PF00654.20	318.5	6e-95	Voltage gated chloride channel
1025_scaffold001 CDS cds_001039_1025_scaffold001	606	741	PF00582.26	60.4	2.6e-16	Universal stress protein family
1025_scaffold001 CDS cds_001039_1025_scaffold001	523	579	PF00571.28	48.6	8.2e-13	CBS domain
1025_scaffold001 CDS cds_001039_1025_scaffold001	460	515	PF00571.28	41.9	9.8e-11	CBS domain
1025_scaffold001 CDS cds_001039_1025_scaffold001	803	892	PF00582.26	32.9	8.1e-08	Universal stress protein family
1025_scaffold001 CDS cds_001040_1025_scaffold001	7	86	PF06967.11	126.5	2.9e-37	Mo-dependent nitrogenase C-terminus
1025_scaffold001 CDS cds_001041_1025_scaffold001	28	207	PF00912.22	172.8	4.5e-51	Transglycosylase
1025_scaffold001 CDS cds_001041_1025_scaffold001	318	592	PF00905.22	80.9	9.4e-23	Penicillin binding protein transpeptidase domain
1025_scaffold001 CDS cds_001041_1025_scaffold001	662	748	PF06832.12	37.4	1.9e-09	Penicillin-Binding Protein C-terminus Family
1025_scaffold001 CDS cds_001041_1025_scaffold001	676	756	PF07679.16	27.3	2.7e-06	Immunoglobulin I-set domain
1025_scaffold001 CDS cds_001042_1025_scaffold001	148	299	PF04432.13	125.6	1.5e-36	Coenzyme F420 hydrogenase/dehydrogenase, beta subunit C terminus
1025_scaffold001 CDS cds_001042_1025_scaffold001	65	142	PF04422.13	87.1	6.5e-25	Coenzyme F420 hydrogenase/dehydrogenase, beta subunit N-term
1025_scaffold001 CDS cds_001044_1025_scaffold001	0	154	PF00009.27	128.6	2e-37	Elongation factor Tu GTP binding domain
1025_scaffold001 CDS cds_001044_1025_scaffold001	352	441	PF00679.24	65.1	4.6e-18	Elongation factor G C-terminus
1025_scaffold001 CDS cds_001044_1025_scaffold001	176	247	PF03144.25	35.8	8.1e-09	Elongation factor Tu domain 2
1025_scaffold001 CDS cds_001045_1025_scaffold001	45	257	PF09084.11	61.8	8.4e-17	NMT1/THI5 like
1025_scaffold001 CDS cds_001046_1025_scaffold001	329	504	PF00015.21	114.2	5.5e-33	Methyl-accepting chemotaxis protein (MCP) signalling domain
1025_scaffold001 CDS cds_001046_1025_scaffold001	11	161	PF12729.7	52.7	3.6e-14	Four helix bundle sensory module for signal transduction
1025_scaffold001 CDS cds_001048_1025_scaffold001	54	198	PF00994.24	117.1	4.7e-34	Probable molybdopterin binding domain
1025_scaffold001 CDS cds_001049_1025_scaffold001	4	109	PF03912.14	143.7	2.1e-42	Psb28 protein
1025_scaffold001 CDS cds_001050_1025_scaffold001	52	316	PF01040.18	122.8	1.4e-35	UbiA prenyltransferase family
1025_scaffold001 CDS cds_001051_1025_scaffold001	148	325	PF00912.22	210.1	1.6e-62	Transglycosylase
1025_scaffold001 CDS cds_001051_1025_scaffold001	415	682	PF00905.22	107.4	7.6e-31	Penicillin binding protein transpeptidase domain
1025_scaffold001 CDS cds_001054_1025_scaffold001	0	102	PF00085.20	104.8	2.1e-30	Thioredoxin
1025_scaffold001 CDS cds_001055_1025_scaffold001	17	253	PF13561.6	233.6	2.2e-69	Enoyl-(Acyl carrier protein) reductase
1025_scaffold001 CDS cds_001056_1025_scaffold001	95	137	PF13414.6	46.6	1.9e-12	TPR repeat
1025_scaffold001 CDS cds_001056_1025_scaffold001	163	205	PF13414.6	34.5	1.2e-08	TPR repeat
1025_scaffold001 CDS cds_001056_1025_scaffold001	54	88	PF13181.6	26	6.5e-06	Tetratricopeptide repeat
1025_scaffold001 CDS cds_001057_1025_scaffold001	3	126	PF00072.24	74	9.9e-21	Response regulator receiver domain
1025_scaffold001 CDS cds_001058_1025_scaffold001	6	453	PF00521.20	492.5	1e-147	DNA gyrase/topoisomerase IV, subunit A
1025_scaffold001 CDS cds_001058_1025_scaffold001	723	772	PF03989.13	30.4	2e-07	DNA gyrase C-terminal domain, beta-propeller
1025_scaffold001 CDS cds_001058_1025_scaffold001	671	721	PF03989.13	27.7	1.3e-06	DNA gyrase C-terminal domain, beta-propeller
1025_scaffold001 CDS cds_001058_1025_scaffold001	623	669	PF03989.13	24.1	1.8e-05	DNA gyrase C-terminal domain, beta-propeller
1025_scaffold001 CDS cds_001058_1025_scaffold001	775	820	PF03989.13	17.6	0.0019	DNA gyrase C-terminal domain, beta-propeller
1025_scaffold001 CDS cds_001059_1025_scaffold001	77	279	PF00005.27	101.6	5e-29	ABC transporter
1025_scaffold001 CDS cds_001059_1025_scaffold001	351	403	PF17912.1	42.1	1.1e-10	MalK OB fold domain
1025_scaffold001 CDS cds_001060_1025_scaffold001	0	79	PF00420.24	62.9	1.7e-17	NADH-ubiquinone/plastoquinone oxidoreductase chain 4L
1025_scaffold001 CDS cds_001061_1025_scaffold001	112	377	PF00361.20	121.7	3.3e-35	Proton-conducting membrane transporter
1025_scaffold001 CDS cds_001062_1025_scaffold001	6	129	PF01899.16	33.1	4.1e-08	Na+/H+ ion antiporter subunit
1025_scaffold001 CDS cds_001064_1025_scaffold001	8	86	PF03334.14	59.7	2.4e-16	Na+/H+ antiporter subunit
1025_scaffold001 CDS cds_001065_1025_scaffold001	10	75	PF13244.6	49.9	2.7e-13	Domain of unknown function (DUF4040)
1025_scaffold001 CDS cds_001066_1025_scaffold001	91	208	PF04039.13	67.2	1.6e-18	Domain related to MnhB subunit of Na+/H+ antiporter
1025_scaffold001 CDS cds_001069_1025_scaffold001	3	662	PF00012.20	322	5.8e-96	Hsp70 protein
1025_scaffold001 CDS cds_001070_1025_scaffold001	125	174	PF01476.20	27.7	2.1e-06	LysM domain
1025_scaffold001 CDS cds_001073_1025_scaffold001	19	157	PF01025.19	74.2	9e-21	GrpE
1025_scaffold001 CDS cds_001074_1025_scaffold001	13	258	PF00899.21	184.2	2.6e-54	ThiF family
1025_scaffold001 CDS cds_001076_1025_scaffold001	50	154	PF00179.26	42.3	5.5e-11	Ubiquitin-conjugating enzyme
1025_scaffold001 CDS cds_001077_1025_scaffold001	96	210	PF01398.21	40.2	2.9e-10	JAB1/Mov34/MPN/PAD-1 ubiquitin protease
1025_scaffold001 CDS cds_001078_1025_scaffold001	660	694	PF00515.28	39.8	2.4e-10	Tetratricopeptide repeat
1025_scaffold001 CDS cds_001078_1025_scaffold001	626	660	PF00515.28	36.6	2.4e-09	Tetratricopeptide repeat
1025_scaffold001 CDS cds_001078_1025_scaffold001	782	859	PF13424.6	35.3	1e-08	Tetratricopeptide repeat
1025_scaffold001 CDS cds_001078_1025_scaffold001	294	358	PF14559.6	35	1.5e-08	Tetratricopeptide repeat
1025_scaffold001 CDS cds_001078_1025_scaffold001	422	456	PF00515.28	34	1.6e-08	Tetratricopeptide repeat
1025_scaffold001 CDS cds_001078_1025_scaffold001	126	191	PF13432.6	35	1.7e-08	Tetratricopeptide repeat
1025_scaffold001 CDS cds_001078_1025_scaffold001	997	1059	PF13432.6	29.5	8.5e-07	Tetratricopeptide repeat
1025_scaffold001 CDS cds_001078_1025_scaffold001	592	626	PF07719.17	27.1	2.6e-06	Tetratricopeptide repeat
1025_scaffold001 CDS cds_001078_1025_scaffold001	518	552	PF07719.17	24.7	1.6e-05	Tetratricopeptide repeat
1025_scaffold001 CDS cds_001078_1025_scaffold001	470	504	PF07719.17	24.5	1.7e-05	Tetratricopeptide repeat
1025_scaffold001 CDS cds_001078_1025_scaffold001	1061	1086	PF13181.6	21.2	0.00022	Tetratricopeptide repeat
1025_scaffold001 CDS cds_001078_1025_scaffold001	234	268	PF13181.6	19.7	0.00064	Tetratricopeptide repeat
1025_scaffold001 CDS cds_001078_1025_scaffold001	712	761	PF13432.6	17.6	0.0044	Tetratricopeptide repeat
1025_scaffold001 CDS cds_001082_1025_scaffold001	80	368	PF09376.10	109.3	2.3e-31	NurA domain
1025_scaffold001 CDS cds_001083_1025_scaffold001	13	179	PF04055.21	44.7	1.8e-11	Radical SAM superfamily
1025_scaffold001 CDS cds_001084_1025_scaffold001	10	413	PF02897.15	439	1.5e-131	Prolyl oligopeptidase, N-terminal beta-propeller domain
1025_scaffold001 CDS cds_001084_1025_scaffold001	468	685	PF00326.21	235.1	5.7e-70	Prolyl oligopeptidase family
1025_scaffold001 CDS cds_001086_1025_scaffold001	13	77	PF00392.21	54.3	7.9e-15	Bacterial regulatory proteins, gntR family
1025_scaffold001 CDS cds_001087_1025_scaffold001	19	244	PF01738.18	201.1	1.6e-59	Dienelactone hydrolase family
1025_scaffold001 CDS cds_001088_1025_scaffold001	188	261	PF00575.23	58.6	5.6e-16	S1 RNA binding domain
1025_scaffold001 CDS cds_001088_1025_scaffold001	111	179	PF00575.23	36	6.6e-09	S1 RNA binding domain
1025_scaffold001 CDS cds_001088_1025_scaffold001	22	97	PF00575.23	32.9	6.1e-08	S1 RNA binding domain
1025_scaffold001 CDS cds_001089_1025_scaffold001	23	334	PF01869.20	141.7	2.9e-41	BadF/BadG/BcrA/BcrD ATPase family
1025_scaffold001 CDS cds_001090_1025_scaffold001	3	230	PF00215.24	138.1	3.3e-40	Orotidine 5'-phosphate decarboxylase / HUMPS family
1025_scaffold001 CDS cds_001091_1025_scaffold001	23	184	PF00005.27	100.3	1.2e-28	ABC transporter
1025_scaffold001 CDS cds_001091_1025_scaffold001	234	300	PF08352.12	69.9	1.9e-19	Oligopeptide/dipeptide transporter, C-terminal region
1025_scaffold001 CDS cds_001093_1025_scaffold001	184	345	PF04101.16	124.1	5.5e-36	Glycosyltransferase family 28 C-terminal domain
1025_scaffold001 CDS cds_001093_1025_scaffold001	7	143	PF03033.20	107.9	3.9e-31	Glycosyltransferase family 28 N-terminal domain
1025_scaffold001 CDS cds_001095_1025_scaffold001	15	132	PF01475.19	78.8	3.5e-22	Ferric uptake regulator family
1025_scaffold001 CDS cds_001096_1025_scaffold001	181	228	PF00301.20	76.7	9.7e-22	Rubredoxin
1025_scaffold001 CDS cds_001096_1025_scaffold001	9	140	PF02915.17	59.5	4.4e-16	Rubrerythrin
1025_scaffold001 CDS cds_001097_1025_scaffold001	32	268	PF00487.24	72.1	6.1e-20	Fatty acid desaturase
1025_scaffold001 CDS cds_001099_1025_scaffold001	13	151	PF01724.16	175.2	7.8e-52	Domain of unknown function DUF29
1025_scaffold001 CDS cds_001100_1025_scaffold001	11	176	PF05685.12	129.7	7.7e-38	Putative restriction endonuclease
1025_scaffold001 CDS cds_001101_1025_scaffold001	180	352	PF01522.21	25.9	7.4e-06	Polysaccharide deacetylase
1025_scaffold001 CDS cds_001102_1025_scaffold001	25	358	PF00155.21	120.8	7.4e-35	Aminotransferase class I and II
1025_scaffold001 CDS cds_001103_1025_scaffold001	0	90	PF00216.21	111.6	1.6e-32	Bacterial DNA-binding protein
1025_scaffold001 CDS cds_001104_1025_scaffold001	584	756	PF00263.21	126.4	8.5e-37	Bacterial type II and III secretion system protein
1025_scaffold001 CDS cds_001104_1025_scaffold001	33	131	PF11741.8	48.7	6e-13	AMIN domain
1025_scaffold001 CDS cds_001104_1025_scaffold001	269	313	PF07660.14	30.5	2.4e-07	Secretin and TonB N terminus short domain
1025_scaffold001 CDS cds_001104_1025_scaffold001	322	435	PF03958.17	30.7	3e-07	Bacterial type II/III secretion system short domain
1025_scaffold001 CDS cds_001106_1025_scaffold001	116	244	PF05137.13	38.3	1.1e-09	Fimbrial assembly protein (PilN)
1025_scaffold001 CDS cds_001107_1025_scaffold001	16	363	PF11104.8	152.5	1.4e-44	Type IV pilus assembly protein PilM;
1025_scaffold001 CDS cds_001108_1025_scaffold001	205	754	PF00577.20	77.1	1.3e-21	Outer membrane usher protein
1025_scaffold001 CDS cds_001109_1025_scaffold001	29	159	PF00345.20	30.8	2.2e-07	Pili and flagellar-assembly chaperone, PapD N-terminal domain
1025_scaffold001 CDS cds_001112_1025_scaffold001	47	345	PF01547.25	126.9	1.6e-36	Bacterial extracellular solute-binding protein
1025_scaffold001 CDS cds_001113_1025_scaffold001	9	295	PF02567.16	210.3	3.9e-62	Phenazine biosynthesis-like protein
1025_scaffold001 CDS cds_001115_1025_scaffold001	11	199	PF05685.12	73.8	1.2e-20	Putative restriction endonuclease
1025_scaffold001 CDS cds_001117_1025_scaffold001	29	326	PF02541.16	281.8	6.4e-84	Ppx/GppA phosphatase family
1025_scaffold001 CDS cds_001117_1025_scaffold001	353	477	PF01966.22	41.6	1.2e-10	HD domain
1025_scaffold001 CDS cds_001118_1025_scaffold001	29	277	PF01040.18	186	7.2e-55	UbiA prenyltransferase family
1025_scaffold001 CDS cds_001120_1025_scaffold001	7	210	PF01734.22	87.9	1e-24	Patatin-like phospholipase
1025_scaffold001 CDS cds_001121_1025_scaffold001	4	169	PF12710.7	52.1	1e-13	haloacid dehalogenase-like hydrolase
1025_scaffold001 CDS cds_001122_1025_scaffold001	411	525	PF09382.10	122.7	6e-36	RQC domain
1025_scaffold001 CDS cds_001122_1025_scaffold001	631	720	PF14493.6	94.5	4.1e-27	Helix-turn-helix domain
1025_scaffold001 CDS cds_001122_1025_scaffold001	534	602	PF00570.23	88.3	2.5e-25	HRDC domain
1025_scaffold001 CDS cds_001122_1025_scaffold001	28	197	PF00270.29	70.4	1.5e-19	DEAD/DEAH box helicase
1025_scaffold001 CDS cds_001122_1025_scaffold001	225	337	PF00271.31	65.4	5.2e-18	Helicase conserved C-terminal domain
1025_scaffold001 CDS cds_001122_1025_scaffold001	347	410	PF16124.5	62.6	4.3e-17	RecQ zinc-binding
1025_scaffold001 CDS cds_001123_1025_scaffold001	1	89	PF04248.12	110.8	2.2e-32	Domain of unknown function (DUF427)
1025_scaffold001 CDS cds_001124_1025_scaffold001	498	609	PF17768.1	85	3.7e-24	RecJ OB domain
1025_scaffold001 CDS cds_001124_1025_scaffold001	350	484	PF02272.19	62.1	7e-17	DHHA1 domain
1025_scaffold001 CDS cds_001124_1025_scaffold001	93	230	PF01368.20	37.2	2.6e-09	DHH family
1025_scaffold001 CDS cds_001127_1025_scaffold001	10	179	PF05685.12	97.5	6.2e-28	Putative restriction endonuclease
1025_scaffold001 CDS cds_001128_1025_scaffold001	9	34	PF00796.18	47.6	1e-12	Photosystem I reaction centre subunit VIII
1025_scaffold001 CDS cds_001129_1025_scaffold001	3	146	PF02605.15	214	7.1e-64	Photosystem I reaction centre subunit XI
1025_scaffold001 CDS cds_001131_1025_scaffold001	2	104	PF00583.25	65	6.7e-18	Acetyltransferase (GNAT) family
1025_scaffold001 CDS cds_001133_1025_scaffold001	386	422	PF00353.19	27.3	2.6e-06	RTX calcium-binding nonapeptide repeat (4 copies)
1025_scaffold001 CDS cds_001133_1025_scaffold001	422	458	PF00353.19	27.1	3e-06	RTX calcium-binding nonapeptide repeat (4 copies)
1025_scaffold001 CDS cds_001133_1025_scaffold001	11	45	PF00353.19	20.3	0.00041	RTX calcium-binding nonapeptide repeat (4 copies)
1025_scaffold001 CDS cds_001133_1025_scaffold001	336	371	PF00353.19	19.8	0.00057	RTX calcium-binding nonapeptide repeat (4 copies)
1025_scaffold001 CDS cds_001133_1025_scaffold001	137	173	PF00353.19	18.6	0.0014	RTX calcium-binding nonapeptide repeat (4 copies)
1025_scaffold001 CDS cds_001133_1025_scaffold001	45	81	PF00353.19	17.4	0.0032	RTX calcium-binding nonapeptide repeat (4 copies)
1025_scaffold001 CDS cds_001135_1025_scaffold001	112	385	PF10150.9	303.5	1.3e-90	Ribonuclease E/G family
1025_scaffold001 CDS cds_001136_1025_scaffold001	690	880	PF10105.9	180.9	1.9e-53	Uncharacterized protein conserved in bacteria (DUF2344)
1025_scaffold001 CDS cds_001136_1025_scaffold001	267	433	PF04055.21	63.5	2.9e-17	Radical SAM superfamily
1025_scaffold001 CDS cds_001139_1025_scaffold001	36	173	PF01553.21	76.2	1.7e-21	Acyltransferase
1025_scaffold001 CDS cds_001140_1025_scaffold001	12	161	PF14437.6	110.9	3.8e-32	MafB19-like deaminase
1025_scaffold001 CDS cds_001141_1025_scaffold001	201	358	PF02769.22	110.2	1e-31	AIR synthase related protein, C-terminal domain
1025_scaffold001 CDS cds_001141_1025_scaffold001	455	607	PF00586.24	89.4	1.8e-25	AIR synthase related protein, N-terminal domain
1025_scaffold001 CDS cds_001141_1025_scaffold001	75	190	PF00586.24	87.4	7.4e-25	AIR synthase related protein, N-terminal domain
1025_scaffold001 CDS cds_001141_1025_scaffold001	619	758	PF02769.22	53.8	2.3e-14	AIR synthase related protein, C-terminal domain
1025_scaffold001 CDS cds_001141_1025_scaffold001	12	54	PF18072.1	45.7	7.1e-12	Formylglycinamide ribonucleotide amidotransferase linker domain
1025_scaffold001 CDS cds_001142_1025_scaffold001	73	224	PF13522.6	57.9	1.2e-15	Glutamine amidotransferase domain
1025_scaffold001 CDS cds_001142_1025_scaffold001	290	404	PF00156.27	42.4	4.8e-11	Phosphoribosyl transferase domain
1025_scaffold001 CDS cds_001143_1025_scaffold001	25	205	PF04055.21	68.1	1.1e-18	Radical SAM superfamily
1025_scaffold001 CDS cds_001143_1025_scaffold001	327	384	PF06969.16	29.1	7.5e-07	HemN C-terminal domain
1025_scaffold001 CDS cds_001144_1025_scaffold001	289	346	PF01938.20	28.1	1.5e-06	TRAM domain
1025_scaffold001 CDS cds_001150_1025_scaffold001	12	206	PF00926.19	277.5	4.7e-83	3,4-dihydroxy-2-butanone 4-phosphate synthase
1025_scaffold001 CDS cds_001150_1025_scaffold001	214	383	PF00925.20	249	1.5e-74	GTP cyclohydrolase II
1025_scaffold001 CDS cds_001151_1025_scaffold001	182	419	PF01935.17	105.4	4.5e-30	Helicase HerA, central domain
1025_scaffold001 CDS cds_001151_1025_scaffold001	6	119	PF09378.10	30.3	3.5e-07	HAS barrel domain
1025_scaffold001 CDS cds_001152_1025_scaffold001	126	203	PF04539.16	97	5e-28	Sigma-70 region 3
1025_scaffold001 CDS cds_001152_1025_scaffold001	47	118	PF04542.14	74.7	3.7e-21	Sigma-70 region 2
1025_scaffold001 CDS cds_001152_1025_scaffold001	214	268	PF04545.16	59.1	2.2e-16	Sigma-70, region 4
1025_scaffold001 CDS cds_001153_1025_scaffold001	2	65	PF00111.27	38.9	6e-10	2Fe-2S iron-sulfur cluster binding domain
1025_scaffold001 CDS cds_001154_1025_scaffold001	251	438	PF07685.14	196.6	3.1e-58	CobB/CobQ-like glutamine amidotransferase domain
1025_scaffold001 CDS cds_001154_1025_scaffold001	1	230	PF13500.6	74.1	1.3e-20	AAA domain
1025_scaffold001 CDS cds_001155_1025_scaffold001	8	216	PF14681.6	221.7	6.5e-66	Uracil phosphoribosyltransferase
1025_scaffold001 CDS cds_001157_1025_scaffold001	0	65	PF02325.17	68	7e-19	YGGT family
1025_scaffold001 CDS cds_001158_1025_scaffold001	6	301	PF07992.14	176.5	6.7e-52	Pyridine nucleotide-disulphide oxidoreductase
1025_scaffold001 CDS cds_001158_1025_scaffold001	355	451	PF00085.20	60	1.8e-16	Thioredoxin
1025_scaffold001 CDS cds_001159_1025_scaffold001	62	96	PF00353.19	34.3	1.6e-08	RTX calcium-binding nonapeptide repeat (4 copies)
1025_scaffold001 CDS cds_001159_1025_scaffold001	96	137	PF00353.19	33.3	3.3e-08	RTX calcium-binding nonapeptide repeat (4 copies)
1025_scaffold001 CDS cds_001159_1025_scaffold001	10	46	PF00353.19	28.3	1.2e-06	RTX calcium-binding nonapeptide repeat (4 copies)
1025_scaffold001 CDS cds_001159_1025_scaffold001	146	164	PF00353.19	20.5	0.00034	RTX calcium-binding nonapeptide repeat (4 copies)
1025_scaffold001 CDS cds_001159_1025_scaffold001	172	196	PF00353.19	9	1.4	RTX calcium-binding nonapeptide repeat (4 copies)
1025_scaffold001 CDS cds_001160_1025_scaffold001	4	57	PF05532.12	63.1	1.6e-17	CsbD-like
1025_scaffold001 CDS cds_001161_1025_scaffold001	66	180	PF10646.9	61.4	1.2e-16	Sporulation and spore germination
1025_scaffold001 CDS cds_001162_1025_scaffold001	100	175	PF00364.22	83.8	5.5e-24	Biotin-requiring enzyme
1025_scaffold001 CDS cds_001163_1025_scaffold001	128	184	PF09285.11	92.2	1.2e-26	Elongation factor P, C-terminal
1025_scaffold001 CDS cds_001163_1025_scaffold001	2	60	PF08207.12	88.3	2.5e-25	Elongation factor P (EF-P) KOW-like domain
1025_scaffold001 CDS cds_001163_1025_scaffold001	67	121	PF01132.20	73.3	1.2e-20	Elongation factor P (EF-P) OB domain
1025_scaffold001 CDS cds_001164_1025_scaffold001	184	365	PF00160.21	105.3	3.6e-30	Cyclophilin type peptidyl-prolyl cis-trans isomerase/CLD
1025_scaffold001 CDS cds_001168_1025_scaffold001	2	69	PF02941.15	100.9	3e-29	Ferredoxin thioredoxin reductase variable alpha chain
1025_scaffold001 CDS cds_001169_1025_scaffold001	4	92	PF11691.8	129.2	4.5e-38	Protein of unknown function (DUF3288)
1025_scaffold001 CDS cds_001171_1025_scaffold001	13	305	PF01523.16	170.2	8.4e-50	Putative modulator of DNA gyrase
1025_scaffold001 CDS cds_001172_1025_scaffold001	511	726	PF13844.6	87.8	5.3e-25	Glycosyl transferase family 41
1025_scaffold001 CDS cds_001172_1025_scaffold001	60	102	PF13414.6	49.8	1.9e-13	TPR repeat
1025_scaffold001 CDS cds_001172_1025_scaffold001	360	515	PF13844.6	39.7	2e-10	Glycosyl transferase family 41
1025_scaffold001 CDS cds_001172_1025_scaffold001	191	225	PF00515.28	33.7	2e-08	Tetratricopeptide repeat
1025_scaffold001 CDS cds_001172_1025_scaffold001	157	191	PF07719.17	23.5	3.8e-05	Tetratricopeptide repeat
1025_scaffold001 CDS cds_001173_1025_scaffold001	71	213	PF13365.6	70.5	2.8e-19	Trypsin-like peptidase domain
1025_scaffold001 CDS cds_001173_1025_scaffold001	413	452	PF00400.32	38.4	1.4e-09	WD domain, G-beta repeat
1025_scaffold001 CDS cds_001173_1025_scaffold001	497	536	PF00400.32	36	8e-09	WD domain, G-beta repeat
1025_scaffold001 CDS cds_001173_1025_scaffold001	372	410	PF00400.32	35.7	1e-08	WD domain, G-beta repeat
1025_scaffold001 CDS cds_001173_1025_scaffold001	539	578	PF00400.32	34	3.4e-08	WD domain, G-beta repeat
1025_scaffold001 CDS cds_001173_1025_scaffold001	324	362	PF00400.32	31.8	1.6e-07	WD domain, G-beta repeat
1025_scaffold001 CDS cds_001173_1025_scaffold001	455	494	PF00400.32	30.5	4.5e-07	WD domain, G-beta repeat
1025_scaffold001 CDS cds_001175_1025_scaffold001	1	73	PF02594.16	86.7	8.5e-25	Uncharacterised ACR, YggU family COG1872
1025_scaffold001 CDS cds_001177_1025_scaffold001	91	497	PF00496.22	263.9	2.2e-78	Bacterial extracellular solute-binding proteins, family 5 Middle
1025_scaffold001 CDS cds_001178_1025_scaffold001	113	318	PF00528.22	135.9	1.3e-39	Binding-protein-dependent transport system inner membrane component
1025_scaffold001 CDS cds_001179_1025_scaffold001	106	304	PF00528.22	102.5	2.2e-29	Binding-protein-dependent transport system inner membrane component
1025_scaffold001 CDS cds_001179_1025_scaffold001	17	70	PF12911.7	45.2	6.6e-12	N-terminal TM domain of oligopeptide transport permease C
1025_scaffold001 CDS cds_001180_1025_scaffold001	90	127	PF00805.22	40.1	2e-10	Pentapeptide repeats (8 copies)
1025_scaffold001 CDS cds_001180_1025_scaffold001	127	145	PF00805.22	16.1	0.0065	Pentapeptide repeats (8 copies)
1025_scaffold001 CDS cds_001181_1025_scaffold001	2	195	PF00106.25	200.9	1.4e-59	short chain dehydrogenase
1025_scaffold001 CDS cds_001183_1025_scaffold001	129	425	PF00361.20	283.6	1.6e-84	Proton-conducting membrane transporter
1025_scaffold001 CDS cds_001184_1025_scaffold001	8	60	PF12838.7	34.3	2.6e-08	4Fe-4S dicluster domain
1025_scaffold001 CDS cds_001185_1025_scaffold001	7	322	PF13393.6	235.1	1.1e-69	Histidyl-tRNA synthetase
1025_scaffold001 CDS cds_001187_1025_scaffold001	14	83	PF00226.31	35.4	8.9e-09	DnaJ domain
1025_scaffold001 CDS cds_001187_1025_scaffold001	191	254	PF13432.6	31.1	2.8e-07	Tetratricopeptide repeat
1025_scaffold001 CDS cds_001189_1025_scaffold001	63	262	PF00924.18	168	1.9e-49	Mechanosensitive ion channel
1025_scaffold001 CDS cds_001189_1025_scaffold001	8	58	PF05552.12	31.9	9.6e-08	Conserved TM helix
1025_scaffold001 CDS cds_001190_1025_scaffold001	39	179	PF01590.26	65	1e-17	GAF domain
1025_scaffold001 CDS cds_001191_1025_scaffold001	6	119	PF00072.24	108.8	1.5e-31	Response regulator receiver domain
1025_scaffold001 CDS cds_001191_1025_scaffold001	298	418	PF02518.26	75.7	3.9e-21	Histidine kinase-, DNA gyrase B-, and HSP90-like ATPase
1025_scaffold001 CDS cds_001191_1025_scaffold001	156	254	PF00512.25	28.5	1.2e-06	His Kinase A (phospho-acceptor) domain
1025_scaffold001 CDS cds_001192_1025_scaffold001	571	688	PF02518.26	100	1.1e-28	Histidine kinase-, DNA gyrase B-, and HSP90-like ATPase
1025_scaffold001 CDS cds_001192_1025_scaffold001	713	826	PF00072.24	71.2	7.4e-20	Response regulator receiver domain
1025_scaffold001 CDS cds_001192_1025_scaffold001	458	525	PF00512.25	69.3	2.2e-19	His Kinase A (phospho-acceptor) domain
1025_scaffold001 CDS cds_001192_1025_scaffold001	30	329	PF02743.18	65.3	7.2e-18	Cache domain
1025_scaffold001 CDS cds_001192_1025_scaffold001	362	423	PF00672.25	36.5	4.6e-09	HAMP domain
1025_scaffold001 CDS cds_001193_1025_scaffold001	0	230	PF00696.28	182.5	9.5e-54	Amino acid kinase family
1025_scaffold001 CDS cds_001193_1025_scaffold001	528	593	PF13840.6	53.3	1.8e-14	ACT domain
1025_scaffold001 CDS cds_001193_1025_scaffold001	350	414	PF13840.6	47.5	1.1e-12	ACT domain
1025_scaffold001 CDS cds_001193_1025_scaffold001	453	523	PF01842.25	45.1	6.2e-12	ACT domain
1025_scaffold001 CDS cds_001194_1025_scaffold001	34	293	PF00950.17	285.6	3.6e-85	ABC 3 transport family
1025_scaffold001 CDS cds_001195_1025_scaffold001	6	70	PF02597.20	50.2	3.1e-13	ThiS family
1025_scaffold001 CDS cds_001196_1025_scaffold001	148	325	PF02581.17	215.2	4.2e-64	Thiamine monophosphate synthase
1025_scaffold001 CDS cds_001196_1025_scaffold001	14	134	PF17792.1	134.7	2.3e-39	ThiD2 family
1025_scaffold001 CDS cds_001197_1025_scaffold001	99	370	PF07602.11	177.6	2.7e-52	Protein of unknown function (DUF1565)
1025_scaffold001 CDS cds_001199_1025_scaffold001	63	246	PF00528.22	82.3	3.5e-23	Binding-protein-dependent transport system inner membrane component
1025_scaffold001 CDS cds_001200_1025_scaffold001	5	180	PF01812.20	123.1	1.2e-35	5-formyltetrahydrofolate cyclo-ligase family
1025_scaffold001 CDS cds_001201_1025_scaffold001	52	288	PF12697.7	71.5	1.5e-19	Alpha/beta hydrolase family
1025_scaffold001 CDS cds_001204_1025_scaffold001	132	190	PF00226.31	30.5	3e-07	DnaJ domain
1025_scaffold001 CDS cds_001205_1025_scaffold001	12	162	PF00005.27	115.2	3.2e-33	ABC transporter
1025_scaffold001 CDS cds_001206_1025_scaffold001	322	411	PF02687.21	29.2	9.3e-07	FtsX-like permease family
1025_scaffold001 CDS cds_001208_1025_scaffold001	34	316	PF00664.23	155.4	2.2e-45	ABC transporter transmembrane region
1025_scaffold001 CDS cds_001208_1025_scaffold001	387	536	PF00005.27	121.1	4.5e-35	ABC transporter
1025_scaffold001 CDS cds_001209_1025_scaffold001	18	240	PF04452.14	193.2	3.8e-57	RNA methyltransferase
1025_scaffold001 CDS cds_001210_1025_scaffold001	164	346	PF01077.22	175.9	4.2e-52	Nitrite and sulphite reductase 4Fe-4S domain
1025_scaffold001 CDS cds_001210_1025_scaffold001	64	131	PF03460.17	56.2	2.2e-15	Nitrite/Sulfite reductase ferredoxin-like half domain
1025_scaffold001 CDS cds_001210_1025_scaffold001	363	433	PF03460.17	39.7	3.3e-10	Nitrite/Sulfite reductase ferredoxin-like half domain
1025_scaffold001 CDS cds_001210_1025_scaffold001	443	588	PF01077.22	34.7	1.1e-08	Nitrite and sulphite reductase 4Fe-4S domain
1025_scaffold001 CDS cds_001211_1025_scaffold001	1019	1164	PF12950.7	84.6	5.3e-24	TaqI-like C-terminal specificity domain
1025_scaffold001 CDS cds_001211_1025_scaffold001	805	917	PF07669.11	61.3	1.1e-16	Eco57I restriction-modification methylase
1025_scaffold001 CDS cds_001212_1025_scaffold001	91	347	PF00591.21	286.1	2.4e-85	Glycosyl transferase family, a/b domain
1025_scaffold001 CDS cds_001212_1025_scaffold001	14	77	PF02885.17	35.5	6.8e-09	Glycosyl transferase family, helical bundle domain
1025_scaffold001 CDS cds_001213_1025_scaffold001	6	919	PF03699.13	962.6	1.3e-289	Uncharacterised protein family (UPF0182)
1025_scaffold001 CDS cds_001214_1025_scaffold001	0	188	PF01061.24	59.2	3.6e-16	ABC-2 type transporter
1025_scaffold001 CDS cds_001215_1025_scaffold001	311	451	PF14524.6	73.5	1.7e-20	Wzt C-terminal domain
1025_scaffold001 CDS cds_001215_1025_scaffold001	41	175	PF00005.27	71.7	8.3e-20	ABC transporter
1025_scaffold001 CDS cds_001216_1025_scaffold001	1555	1727	PF00534.20	97	8.6e-28	Glycosyl transferases group 1
1025_scaffold001 CDS cds_001216_1025_scaffold001	831	993	PF00535.26	95.3	3.5e-27	Glycosyl transferase family 2
1025_scaffold001 CDS cds_001216_1025_scaffold001	1849	2003	PF13847.6	65.5	4.5e-18	Methyltransferase domain
1025_scaffold001 CDS cds_001216_1025_scaffold001	1091	1241	PF00535.26	65	7e-18	Glycosyl transferase family 2
1025_scaffold001 CDS cds_001216_1025_scaffold001	1380	1546	PF13439.6	41.8	1.1e-10	Glycosyltransferase Family 4
1025_scaffold001 CDS cds_001216_1025_scaffold001	9	187	PF13469.6	30.3	5.2e-07	Sulfotransferase family
1025_scaffold001 CDS cds_001217_1025_scaffold001	10	207	PF13489.6	27.1	3.1e-06	Methyltransferase domain
1025_scaffold001 CDS cds_001218_1025_scaffold001	14	240	PF00685.27	83.9	1.2e-23	Sulfotransferase domain
1025_scaffold001 CDS cds_001218_1025_scaffold001	355	448	PF13649.6	42.6	7.5e-11	Methyltransferase domain
1025_scaffold001 CDS cds_001220_1025_scaffold001	24	194	PF12000.8	243.6	8.1e-73	Glycosyl transferase family 4 group
1025_scaffold001 CDS cds_001220_1025_scaffold001	205	383	PF00534.20	58.7	4.9e-16	Glycosyl transferases group 1
1025_scaffold001 CDS cds_001221_1025_scaffold001	504	540	PF00353.19	38.4	8.7e-10	RTX calcium-binding nonapeptide repeat (4 copies)
1025_scaffold001 CDS cds_001221_1025_scaffold001	309	345	PF00353.19	30.8	2.1e-07	RTX calcium-binding nonapeptide repeat (4 copies)
1025_scaffold001 CDS cds_001221_1025_scaffold001	448	480	PF00353.19	24.6	1.8e-05	RTX calcium-binding nonapeptide repeat (4 copies)
1025_scaffold001 CDS cds_001221_1025_scaffold001	259	293	PF00353.19	22.2	0.0001	RTX calcium-binding nonapeptide repeat (4 copies)
1025_scaffold001 CDS cds_001221_1025_scaffold001	97	129	PF00353.19	15.9	0.0096	RTX calcium-binding nonapeptide repeat (4 copies)
1025_scaffold001 CDS cds_001221_1025_scaffold001	238	258	PF00353.19	15.5	0.01	RTX calcium-binding nonapeptide repeat (4 copies)
1025_scaffold001 CDS cds_001221_1025_scaffold001	349	365	PF00353.19	13	0.08	RTX calcium-binding nonapeptide repeat (4 copies)
1025_scaffold001 CDS cds_001221_1025_scaffold001	21	38	PF00353.19	10.5	0.47	RTX calcium-binding nonapeptide repeat (4 copies)
1025_scaffold001 CDS cds_001221_1025_scaffold001	35	71	PF00353.19	10	0.69	RTX calcium-binding nonapeptide repeat (4 copies)
1025_scaffold001 CDS cds_001221_1025_scaffold001	182	218	PF00353.19	9.2	1.2	RTX calcium-binding nonapeptide repeat (4 copies)
1025_scaffold001 CDS cds_001221_1025_scaffold001	379	410	PF00353.19	8.6	1.8	RTX calcium-binding nonapeptide repeat (4 copies)
1025_scaffold001 CDS cds_001221_1025_scaffold001	125	143	PF00353.19	7.9	3	RTX calcium-binding nonapeptide repeat (4 copies)
1025_scaffold001 CDS cds_001223_1025_scaffold001	448	548	PF13524.6	39.9	4e-10	Glycosyl transferases group 1
1025_scaffold001 CDS cds_001224_1025_scaffold001	4	168	PF00535.26	129.7	9.1e-38	Glycosyl transferase family 2
1025_scaffold001 CDS cds_001224_1025_scaffold001	370	523	PF00535.26	97.7	6.4e-28	Glycosyl transferase family 2
1025_scaffold001 CDS cds_001225_1025_scaffold001	124	206	PF00639.21	28.5	2.2e-06	PPIC-type PPIASE domain
1025_scaffold001 CDS cds_001226_1025_scaffold001	446	717	PF00664.23	146.8	9.4e-43	ABC transporter transmembrane region
1025_scaffold001 CDS cds_001226_1025_scaffold001	780	930	PF00005.27	118.6	2.7e-34	ABC transporter
1025_scaffold001 CDS cds_001226_1025_scaffold001	290	425	PF03412.15	41	1.5e-10	Peptidase C39 family
1025_scaffold001 CDS cds_001226_1025_scaffold001	37	126	PF00027.29	32.4	7.2e-08	Cyclic nucleotide-binding domain
1025_scaffold001 CDS cds_001229_1025_scaffold001	4	177	PF00908.17	250.2	7.7e-75	dTDP-4-dehydrorhamnose 3,5-epimerase
1025_scaffold001 CDS cds_001230_1025_scaffold001	0	290	PF04321.17	360.4	5.6e-108	RmlD substrate binding domain
1025_scaffold001 CDS cds_001231_1025_scaffold001	1	238	PF00483.23	194.8	1.8e-57	Nucleotidyl transferase
1025_scaffold001 CDS cds_001232_1025_scaffold001	2	179	PF00535.26	34.7	1.4e-08	Glycosyl transferase family 2
1025_scaffold001 CDS cds_001233_1025_scaffold001	163	330	PF00534.20	124.1	4e-36	Glycosyl transferases group 1
1025_scaffold001 CDS cds_001233_1025_scaffold001	35	167	PF13439.6	32.2	9.7e-08	Glycosyltransferase Family 4
1025_scaffold001 CDS cds_001234_1025_scaffold001	96	350	PF00350.23	30.6	3.2e-07	Dynamin family
1025_scaffold001 CDS cds_001238_1025_scaffold001	7	259	PF01370.21	189.9	4.8e-56	NAD dependent epimerase/dehydratase family
1025_scaffold001 CDS cds_001240_1025_scaffold001	203	363	PF00534.20	116.1	1.1e-33	Glycosyl transferases group 1
1025_scaffold001 CDS cds_001241_1025_scaffold001	64	158	PF00032.17	59	4.7e-16	Cytochrome b(C-terminal)/b6/petD
1025_scaffold001 CDS cds_001242_1025_scaffold001	0	138	PF00033.19	203.4	2.7e-60	Cytochrome b/b6/petB
1025_scaffold001 CDS cds_001243_1025_scaffold001	215	377	PF03572.18	176.7	2.7e-52	Peptidase family S41
1025_scaffold001 CDS cds_001243_1025_scaffold001	111	194	PF13180.6	44.7	1.3e-11	PDZ domain
1025_scaffold001 CDS cds_001244_1025_scaffold001	3	312	PF07992.14	102.4	2.7e-29	Pyridine nucleotide-disulphide oxidoreductase
1025_scaffold001 CDS cds_001244_1025_scaffold001	331	441	PF02852.22	82.2	2.9e-23	Pyridine nucleotide-disulphide oxidoreductase, dimerisation domain
1025_scaffold001 CDS cds_001245_1025_scaffold001	88	127	PF00805.22	43.5	1.7e-11	Pentapeptide repeats (8 copies)
1025_scaffold001 CDS cds_001245_1025_scaffold001	43	77	PF00805.22	27.6	1.6e-06	Pentapeptide repeats (8 copies)
1025_scaffold001 CDS cds_001246_1025_scaffold001	4	183	PF13419.6	132.3	2e-38	Haloacid dehalogenase-like hydrolase
1025_scaffold001 CDS cds_001248_1025_scaffold001	81	316	PF00078.27	157.6	3.3e-46	Reverse transcriptase (RNA-dependent DNA polymerase)
1025_scaffold001 CDS cds_001248_1025_scaffold001	0	68	PF13655.6	100.9	3.4e-29	N-terminal domain of reverse transcriptase
1025_scaffold001 CDS cds_001248_1025_scaffold001	347	431	PF08388.11	72.3	2.6e-20	Group II intron, maturase-specific domain
1025_scaffold001 CDS cds_001248_1025_scaffold001	493	540	PF01844.23	50.3	2e-13	HNH endonuclease
1025_scaffold001 CDS cds_001250_1025_scaffold001	322	481	PF05128.12	193.5	1.9e-57	Domain of unknown function (DUF697)
1025_scaffold001 CDS cds_001250_1025_scaffold001	130	246	PF01926.23	52.4	4.9e-14	50S ribosome-binding GTPase
1025_scaffold001 CDS cds_001252_1025_scaffold001	63	265	PF00350.23	58.2	1e-15	Dynamin family
1025_scaffold001 CDS cds_001253_1025_scaffold001	66	253	PF00350.23	41.6	1.3e-10	Dynamin family
1025_scaffold001 CDS cds_001254_1025_scaffold001	7	185	PF08819.11	219.2	3.3e-65	Domain of unknown function (DUF1802)
1025_scaffold001 CDS cds_001255_1025_scaffold001	14	305	PF00248.21	249.3	4.4e-74	Aldo/keto reductase family
1025_scaffold001 CDS cds_001256_1025_scaffold001	16	167	PF10127.9	84.9	6.4e-24	RNA repair pathway DNA polymerase beta family
1025_scaffold001 CDS cds_001256_1025_scaffold001	240	376	PF10127.9	25.5	9e-06	RNA repair pathway DNA polymerase beta family
1025_scaffold001 CDS cds_001257_1025_scaffold001	5	110	PF09685.10	80.1	1.2e-22	Domain of unknown function (DUF4870)
1025_scaffold001 CDS cds_001258_1025_scaffold001	0	286	PF01062.21	200.4	4.1e-59	Bestrophin, RFP-TM, chloride channel
1025_scaffold001 CDS cds_001259_1025_scaffold001	67	151	PF00027.29	69	2.7e-19	Cyclic nucleotide-binding domain
1025_scaffold001 CDS cds_001262_1025_scaffold001	2	267	PF02374.15	113.9	8.3e-33	Anion-transporting ATPase
1025_scaffold001 CDS cds_001262_1025_scaffold001	302	364	PF17886.1	65	3.3e-18	HSP20-like domain found in ArsA
1025_scaffold001 CDS cds_001263_1025_scaffold001	4	65	PF11061.8	97.7	2.4e-28	Protein of unknown function (DUF2862)
1025_scaffold001 CDS cds_001265_1025_scaffold001	273	492	PF16192.5	153.6	5e-45	C-terminal four TMM region of protein-O-mannosyltransferase
1025_scaffold001 CDS cds_001265_1025_scaffold001	19	270	PF02366.18	153.5	7.2e-45	Dolichyl-phosphate-mannose-protein mannosyltransferase
1025_scaffold001 CDS cds_001266_1025_scaffold001	10	123	PF00072.24	92.8	1.4e-26	Response regulator receiver domain
1025_scaffold001 CDS cds_001266_1025_scaffold001	316	440	PF02518.26	61.4	1.1e-16	Histidine kinase-, DNA gyrase B-, and HSP90-like ATPase
1025_scaffold001 CDS cds_001266_1025_scaffold001	174	215	PF00512.25	27.8	1.9e-06	His Kinase A (phospho-acceptor) domain
1025_scaffold001 CDS cds_001267_1025_scaffold001	130	433	PF10128.9	252.4	4.6e-75	Glucose-6-phosphate dehydrogenase subunit
1025_scaffold001 CDS cds_001267_1025_scaffold001	52	106	PF01471.18	40	3.2e-10	Putative peptidoglycan binding domain
1025_scaffold001 CDS cds_001268_1025_scaffold001	207	507	PF02781.16	400.5	3.7e-120	Glucose-6-phosphate dehydrogenase, C-terminal domain
1025_scaffold001 CDS cds_001268_1025_scaffold001	24	206	PF00479.22	198.8	1.1e-58	Glucose-6-phosphate dehydrogenase, NAD binding domain
1025_scaffold001 CDS cds_001269_1025_scaffold001	637	844	PF04577.14	197.5	2.8e-58	Protein of unknown function (DUF563)
1025_scaffold001 CDS cds_001269_1025_scaffold001	155	189	PF00515.28	28.5	9.1e-07	Tetratricopeptide repeat
1025_scaffold001 CDS cds_001269_1025_scaffold001	189	222	PF00515.28	28.3	1e-06	Tetratricopeptide repeat
1025_scaffold001 CDS cds_001269_1025_scaffold001	367	438	PF13432.6	24.1	4.3e-05	Tetratricopeptide repeat
1025_scaffold001 CDS cds_001269_1025_scaffold001	15	46	PF13181.6	13.5	0.06	Tetratricopeptide repeat
1025_scaffold001 CDS cds_001270_1025_scaffold001	500	831	PF16313.5	300.7	1.2e-89	Met-zincin
1025_scaffold001 CDS cds_001270_1025_scaffold001	107	303	PF17148.4	119.4	1.7e-34	Domain of unknown function (DUF5117)
1025_scaffold001 CDS cds_001270_1025_scaffold001	48	99	PF17162.4	31.1	1.5e-07	Domain of unknown function (DUF5118)
1025_scaffold001 CDS cds_001271_1025_scaffold001	29	459	PF11850.8	600.3	1.8e-180	Protein of unknown function (DUF3370)
1025_scaffold001 CDS cds_001273_1025_scaffold001	86	387	PF12770.7	87.6	9.6e-25	CHAT domain
1025_scaffold001 CDS cds_001274_1025_scaffold001	493	667	PF05685.12	47.5	1.4e-12	Putative restriction endonuclease
1025_scaffold001 CDS cds_001274_1025_scaffold001	15	74	PF13855.6	41.1	1.1e-10	Leucine rich repeat
1025_scaffold001 CDS cds_001274_1025_scaffold001	199	258	PF13855.6	39.7	2.9e-10	Leucine rich repeat
1025_scaffold001 CDS cds_001274_1025_scaffold001	383	442	PF13855.6	39.2	4.5e-10	Leucine rich repeat
1025_scaffold001 CDS cds_001274_1025_scaffold001	291	350	PF13855.6	39.1	4.8e-10	Leucine rich repeat
1025_scaffold001 CDS cds_001274_1025_scaffold001	107	166	PF13855.6	37.1	1.9e-09	Leucine rich repeat
1025_scaffold001 CDS cds_001276_1025_scaffold001	27	240	PF04015.12	66.7	3.2e-18	Domain of unknown function (DUF362)
1025_scaffold001 CDS cds_001277_1025_scaffold001	5	61	PF11165.8	100.4	4.9e-29	Protein of unknown function (DUF2949)
1025_scaffold001 CDS cds_001278_1025_scaffold001	156	372	PF00931.22	37.2	1.7e-09	NB-ARC domain
1025_scaffold001 CDS cds_001278_1025_scaffold001	809	848	PF00400.32	36.5	5.8e-09	WD domain, G-beta repeat
1025_scaffold001 CDS cds_001278_1025_scaffold001	677	716	PF00400.32	36	7.9e-09	WD domain, G-beta repeat
1025_scaffold001 CDS cds_001278_1025_scaffold001	977	1016	PF00400.32	35.7	9.7e-09	WD domain, G-beta repeat
1025_scaffold001 CDS cds_001278_1025_scaffold001	935	974	PF00400.32	35.4	1.2e-08	WD domain, G-beta repeat
1025_scaffold001 CDS cds_001278_1025_scaffold001	893	932	PF00400.32	33.7	4.4e-08	WD domain, G-beta repeat
1025_scaffold001 CDS cds_001278_1025_scaffold001	1145	1184	PF00400.32	33.2	6.1e-08	WD domain, G-beta repeat
1025_scaffold001 CDS cds_001278_1025_scaffold001	635	674	PF00400.32	31.5	2.1e-07	WD domain, G-beta repeat
1025_scaffold001 CDS cds_001278_1025_scaffold001	1019	1058	PF00400.32	31.3	2.4e-07	WD domain, G-beta repeat
1025_scaffold001 CDS cds_001278_1025_scaffold001	851	890	PF00400.32	30.8	3.4e-07	WD domain, G-beta repeat
1025_scaffold001 CDS cds_001278_1025_scaffold001	719	758	PF00400.32	28.5	1.9e-06	WD domain, G-beta repeat
1025_scaffold001 CDS cds_001278_1025_scaffold001	565	601	PF00805.22	23.1	4.3e-05	Pentapeptide repeats (8 copies)
1025_scaffold001 CDS cds_001278_1025_scaffold001	1061	1100	PF00400.32	23.6	6.6e-05	WD domain, G-beta repeat
1025_scaffold001 CDS cds_001278_1025_scaffold001	1103	1142	PF00400.32	13.3	0.12	WD domain, G-beta repeat
1025_scaffold001 CDS cds_001280_1025_scaffold001	7	342	PF00456.21	526.3	2.5e-158	Transketolase, thiamine diphosphate binding domain
1025_scaffold001 CDS cds_001280_1025_scaffold001	356	531	PF02779.24	153.1	6e-45	Transketolase, pyrimidine binding domain
1025_scaffold001 CDS cds_001280_1025_scaffold001	543	659	PF02780.20	38.7	8e-10	Transketolase, C-terminal domain
1025_scaffold001 CDS cds_001281_1025_scaffold001	21	162	PF00005.27	107.3	8.3e-31	ABC transporter
1025_scaffold001 CDS cds_001282_1025_scaffold001	93	262	PF00528.22	82.9	2.3e-23	Binding-protein-dependent transport system inner membrane component
1025_scaffold001 CDS cds_001283_1025_scaffold001	50	261	PF09084.11	70.6	1.7e-19	NMT1/THI5 like
1025_scaffold001 CDS cds_001284_1025_scaffold001	33	201	PF02492.19	112.3	1.9e-32	CobW/HypB/UreG, nucleotide-binding domain
1025_scaffold001 CDS cds_001285_1025_scaffold001	0	109	PF01155.19	81.3	4.7e-23	Hydrogenase/urease nickel incorporation, metallochaperone, hypA
1025_scaffold001 CDS cds_001286_1025_scaffold001	90	368	PF00491.21	257.9	1.2e-76	Arginase family
1025_scaffold001 CDS cds_001288_1025_scaffold001	21	375	PF01098.19	348.7	3.3e-104	Cell cycle protein
1025_scaffold001 CDS cds_001290_1025_scaffold001	486	696	PF08245.12	91.1	8.9e-26	Mur ligase middle domain
1025_scaffold001 CDS cds_001290_1025_scaffold001	719	805	PF02875.21	50.9	1.4e-13	Mur ligase family, glutamate ligase domain
1025_scaffold001 CDS cds_001290_1025_scaffold001	210	371	PF08443.11	40	3e-10	RimK-like ATP-grasp domain
1025_scaffold001 CDS cds_001291_1025_scaffold001	64	398	PF00291.25	157.5	4.7e-46	Pyridoxal-phosphate dependent enzyme
1025_scaffold001 CDS cds_001293_1025_scaffold001	50	168	PF00188.26	54.3	2.3e-14	Cysteine-rich secretory protein family
1025_scaffold001 CDS cds_001294_1025_scaffold001	4	175	PF01612.20	138.8	1.4e-40	3'-5' exonuclease
1025_scaffold001 CDS cds_001296_1025_scaffold001	31	256	PF01555.18	180.4	4.3e-53	DNA methylase
1025_scaffold001 CDS cds_001297_1025_scaffold001	5	222	PF00149.28	42.7	8.4e-11	Calcineurin-like phosphoesterase
1025_scaffold001 CDS cds_001298_1025_scaffold001	22	321	PF02445.16	398.2	2.1e-119	Quinolinate synthetase A protein
1025_scaffold001 CDS cds_001299_1025_scaffold001	41	162	PF09837.9	110.3	4.9e-32	Uncharacterized protein conserved in bacteria (DUF2064)
1025_scaffold001 CDS cds_001301_1025_scaffold001	21	59	PF00805.22	39.7	2.6e-10	Pentapeptide repeats (8 copies)
1025_scaffold001 CDS cds_001302_1025_scaffold001	133	203	PF02672.15	100.8	5e-29	CP12 domain
1025_scaffold001 CDS cds_001302_1025_scaffold001	70	123	PF00571.28	41.2	1.6e-10	CBS domain
1025_scaffold001 CDS cds_001302_1025_scaffold001	3	60	PF00571.28	29.4	7.8e-07	CBS domain
1025_scaffold001 CDS cds_001304_1025_scaffold001	170	277	PF13640.6	61.2	1.4e-16	2OG-Fe(II) oxygenase superfamily
1025_scaffold001 CDS cds_001306_1025_scaffold001	27	379	PF13304.6	118.7	4.4e-34	AAA domain, putative AbiEii toxin, Type IV TA system
1025_scaffold001 CDS cds_001307_1025_scaffold001	5	278	PF03331.13	347.1	6.7e-104	UDP-3-O-acyl N-acetylglycosamine deacetylase
1025_scaffold001 CDS cds_001308_1025_scaffold001	8	133	PF07977.13	119.3	8.8e-35	FabA-like domain
1025_scaffold001 CDS cds_001309_1025_scaffold001	175	261	PF13720.6	91.3	4e-26	Udp N-acetylglucosamine O-acyltransferase; Domain 2
1025_scaffold001 CDS cds_001309_1025_scaffold001	13	49	PF00132.24	29.5	4.1e-07	Bacterial transferase hexapeptide (six repeats)
1025_scaffold001 CDS cds_001309_1025_scaffold001	103	139	PF00132.24	27.7	1.5e-06	Bacterial transferase hexapeptide (six repeats)
1025_scaffold001 CDS cds_001310_1025_scaffold001	5	143	PF01724.16	144	3.3e-42	Domain of unknown function DUF29
1025_scaffold001 CDS cds_001312_1025_scaffold001	28	192	PF00535.26	98.9	2.6e-28	Glycosyl transferase family 2
1025_scaffold001 CDS cds_001315_1025_scaffold001	8	292	PF00682.19	337.2	7.2e-101	HMGL-like
1025_scaffold001 CDS cds_001315_1025_scaffold001	387	519	PF08502.10	133.5	4.2e-39	LeuA allosteric (dimerisation) domain
1025_scaffold001 CDS cds_001316_1025_scaffold001	0	146	PF01936.18	95.3	4.6e-27	NYN domain
1025_scaffold001 CDS cds_001317_1025_scaffold001	2	83	PF07282.11	33	4.2e-08	Putative transposase DNA-binding domain
1025_scaffold001 CDS cds_001319_1025_scaffold001	0	112	PF00072.24	100.1	7.8e-29	Response regulator receiver domain
1025_scaffold001 CDS cds_001319_1025_scaffold001	141	198	PF00196.19	63	1.4e-17	Bacterial regulatory proteins, luxR family
1025_scaffold001 CDS cds_001321_1025_scaffold001	9	45	PF00353.19	42.3	5.3e-11	RTX calcium-binding nonapeptide repeat (4 copies)
1025_scaffold001 CDS cds_001321_1025_scaffold001	45	81	PF00353.19	41.1	1.2e-10	RTX calcium-binding nonapeptide repeat (4 copies)
1025_scaffold001 CDS cds_001326_1025_scaffold001	4	163	PF04461.13	200.5	1.7e-59	Protein of unknown function (DUF520)
1025_scaffold001 CDS cds_001328_1025_scaffold001	13	473	PF03055.15	379.1	4e-113	Retinal pigment epithelial membrane protein
1025_scaffold001 CDS cds_001329_1025_scaffold001	223	413	PF13603.6	233.6	1.1e-69	Leucyl-tRNA synthetase, Domain 2
1025_scaffold001 CDS cds_001329_1025_scaffold001	14	179	PF00133.22	98.5	2.9e-28	tRNA synthetases class I (I, L, M and V)
1025_scaffold001 CDS cds_001329_1025_scaffold001	697	825	PF08264.13	80.9	9.2e-23	Anticodon-binding domain of tRNA
1025_scaffold001 CDS cds_001329_1025_scaffold001	411	596	PF00133.22	29.9	1.7e-07	tRNA synthetases class I (I, L, M and V)
1025_scaffold001 CDS cds_001329_1025_scaffold001	617	660	PF00133.22	26.3	2e-06	tRNA synthetases class I (I, L, M and V)
1025_scaffold001 CDS cds_001330_1025_scaffold001	10	263	PF01925.19	185.9	9e-55	Sulfite exporter TauE/SafE
1025_scaffold001 CDS cds_001331_1025_scaffold001	252	369	PF00175.21	110.3	7.2e-32	Oxidoreductase NAD-binding domain
1025_scaffold001 CDS cds_001331_1025_scaffold001	16	74	PF01383.21	82.3	2.2e-23	CpcD/allophycocyanin linker domain
1025_scaffold001 CDS cds_001332_1025_scaffold001	61	231	PF13472.6	76.6	2.9e-21	GDSL-like Lipase/Acylhydrolase family
1025_scaffold001 CDS cds_001334_1025_scaffold001	712	818	PF03160.14	43.7	2.4e-11	Calx-beta domain
1025_scaffold001 CDS cds_001334_1025_scaffold001	832	935	PF03160.14	37.8	1.6e-09	Calx-beta domain
1025_scaffold001 CDS cds_001334_1025_scaffold001	67	103	PF00353.19	34.1	2e-08	RTX calcium-binding nonapeptide repeat (4 copies)
1025_scaffold001 CDS cds_001334_1025_scaffold001	473	580	PF03160.14	28.7	1.1e-06	Calx-beta domain
1025_scaffold001 CDS cds_001334_1025_scaffold001	596	699	PF03160.14	28.2	1.6e-06	Calx-beta domain
1025_scaffold001 CDS cds_001334_1025_scaffold001	31	67	PF00353.19	27.9	1.7e-06	RTX calcium-binding nonapeptide repeat (4 copies)
1025_scaffold001 CDS cds_001334_1025_scaffold001	103	139	PF00353.19	26.8	3.6e-06	RTX calcium-binding nonapeptide repeat (4 copies)
1025_scaffold001 CDS cds_001334_1025_scaffold001	210	311	PF03160.14	23.5	4.6e-05	Calx-beta domain
1025_scaffold001 CDS cds_001334_1025_scaffold001	356	456	PF03160.14	10.2	0.67	Calx-beta domain
1025_scaffold001 CDS cds_001336_1025_scaffold001	129	363	PF00931.22	41.5	8.5e-11	NB-ARC domain
1025_scaffold001 CDS cds_001336_1025_scaffold001	506	579	PF13424.6	30.3	3.7e-07	Tetratricopeptide repeat
1025_scaffold001 CDS cds_001336_1025_scaffold001	473	506	PF13181.6	16.4	0.0072	Tetratricopeptide repeat
1025_scaffold001 CDS cds_001337_1025_scaffold001	2404	2696	PF12770.7	222.1	9.5e-66	CHAT domain
1025_scaffold001 CDS cds_001338_1025_scaffold001	65	182	PF14681.6	30.2	2.7e-07	Uracil phosphoribosyltransferase
1025_scaffold001 CDS cds_001340_1025_scaffold001	84	400	PF01546.28	113.8	8.3e-33	Peptidase family M20/M25/M40
1025_scaffold001 CDS cds_001340_1025_scaffold001	189	302	PF07687.14	32.2	8e-08	Peptidase dimerisation domain
1025_scaffold001 CDS cds_001341_1025_scaffold001	0	197	PF13500.6	148.2	2.6e-43	AAA domain
1025_scaffold001 CDS cds_001343_1025_scaffold001	548	831	PF00176.23	202.1	1e-59	SNF2 family N-terminal domain
1025_scaffold001 CDS cds_001343_1025_scaffold001	361	500	PF12419.8	130.8	2.9e-38	SNF2 Helicase protein
1025_scaffold001 CDS cds_001343_1025_scaffold001	849	965	PF00271.31	56.7	2.7e-15	Helicase conserved C-terminal domain
1025_scaffold001 CDS cds_001344_1025_scaffold001	99	140	PF04434.17	28.5	8.3e-07	SWIM zinc finger
1025_scaffold001 CDS cds_001345_1025_scaffold001	133	318	PF00742.19	231.9	4.2e-69	Homoserine dehydrogenase
1025_scaffold001 CDS cds_001345_1025_scaffold001	8	126	PF03447.16	76.7	2.1e-21	Homoserine dehydrogenase, NAD binding domain
1025_scaffold001 CDS cds_001345_1025_scaffold001	360	427	PF01842.25	31.6	9.9e-08	ACT domain
1025_scaffold001 CDS cds_001346_1025_scaffold001	179	405	PF03092.16	208.6	1.2e-61	BT1 family
1025_scaffold001 CDS cds_001346_1025_scaffold001	4	178	PF03092.16	169.4	8.6e-50	BT1 family
1025_scaffold001 CDS cds_001347_1025_scaffold001	25	491	PF03055.15	442.7	2e-132	Retinal pigment epithelial membrane protein
1025_scaffold001 CDS cds_001348_1025_scaffold001	3	189	PF00535.26	95.8	2.5e-27	Glycosyl transferase family 2
1025_scaffold001 CDS cds_001349_1025_scaffold001	52	261	PF06182.11	64	1.7e-17	ABC-2 family transporter protein
1025_scaffold001 CDS cds_001350_1025_scaffold001	0	117	PF00903.25	83.9	1e-23	Glyoxalase/Bleomycin resistance protein/Dioxygenase superfamily
1025_scaffold001 CDS cds_001352_1025_scaffold001	29	68	PF02656.15	37.1	3.3e-09	Domain of unknown function (DUF202)
1025_scaffold001 CDS cds_001353_1025_scaffold001	10	181	PF05685.12	98.1	3.9e-28	Putative restriction endonuclease
1025_scaffold001 CDS cds_001354_1025_scaffold001	5	341	PF00884.23	190.3	5.4e-56	Sulfatase
1025_scaffold001 CDS cds_001354_1025_scaffold001	378	496	PF14707.6	35.4	1.6e-08	C-terminal region of aryl-sulfatase
1025_scaffold001 CDS cds_001356_1025_scaffold001	140	202	PF02830.18	67.8	6.3e-19	V4R domain
1025_scaffold001 CDS cds_001359_1025_scaffold001	8	150	PF00502.19	33.4	3.7e-08	Phycobilisome protein
1025_scaffold001 CDS cds_001360_1025_scaffold001	131	192	PF02830.18	54.3	1e-14	V4R domain
1025_scaffold001 CDS cds_001361_1025_scaffold001	52	91	PF00805.22	47	1.4e-12	Pentapeptide repeats (8 copies)
1025_scaffold001 CDS cds_001361_1025_scaffold001	321	361	PF00805.22	45.8	3.3e-12	Pentapeptide repeats (8 copies)
1025_scaffold001 CDS cds_001361_1025_scaffold001	151	189	PF00805.22	40.4	1.6e-10	Pentapeptide repeats (8 copies)
1025_scaffold001 CDS cds_001361_1025_scaffold001	111	149	PF00805.22	40	2.2e-10	Pentapeptide repeats (8 copies)
1025_scaffold001 CDS cds_001361_1025_scaffold001	191	229	PF00805.22	33.8	1.8e-08	Pentapeptide repeats (8 copies)
1025_scaffold001 CDS cds_001361_1025_scaffold001	282	320	PF00805.22	30.6	1.9e-07	Pentapeptide repeats (8 copies)
1025_scaffold001 CDS cds_001362_1025_scaffold001	5	87	PF00111.27	36.9	2.5e-09	2Fe-2S iron-sulfur cluster binding domain
1025_scaffold001 CDS cds_001364_1025_scaffold001	5	263	PF00069.25	173.3	6.2e-51	Protein kinase domain
1025_scaffold001 CDS cds_001366_1025_scaffold001	0	228	PF06386.11	105.7	3.6e-30	Gas vesicle synthesis protein GvpL/GvpF
1025_scaffold001 CDS cds_001367_1025_scaffold001	134	256	PF07688.12	213.9	5.1e-64	KaiA C-terminal domain
1025_scaffold001 CDS cds_001369_1025_scaffold001	186	629	PF00501.28	222.9	5.5e-66	AMP-binding enzyme
1025_scaffold001 CDS cds_001369_1025_scaffold001	992	1187	PF08659.10	141.6	2.4e-41	KR domain
1025_scaffold001 CDS cds_001369_1025_scaffold001	1324	1389	PF00550.25	54.2	1.3e-14	Phosphopantetheine attachment site
1025_scaffold001 CDS cds_001370_1025_scaffold001	3	54	PF18563.1	69.2	2.1e-19	TubC N-terminal docking domain
1025_scaffold001 CDS cds_001370_1025_scaffold001	63	318	PF01494.19	24.1	1.9e-05	FAD binding domain
1025_scaffold001 CDS cds_001371_1025_scaffold001	70	519	PF00668.20	384.1	8e-115	Condensation domain
1025_scaffold001 CDS cds_001371_1025_scaffold001	538	934	PF00501.28	324.1	1.1e-96	AMP-binding enzyme
1025_scaffold001 CDS cds_001371_1025_scaffold001	1119	1576	PF00668.20	278.2	1.1e-82	Condensation domain
1025_scaffold001 CDS cds_001371_1025_scaffold001	2	54	PF18563.1	76.1	1.5e-21	TubC N-terminal docking domain
1025_scaffold001 CDS cds_001371_1025_scaffold001	1043	1105	PF00550.25	55.9	4e-15	Phosphopantetheine attachment site
1025_scaffold001 CDS cds_001371_1025_scaffold001	941	1015	PF13193.6	48.4	1.4e-12	AMP-binding enzyme C-terminal domain
1025_scaffold001 CDS cds_001372_1025_scaffold001	6	115	PF01070.18	33.1	3e-08	FMN-dependent dehydrogenase
1025_scaffold001 CDS cds_001375_1025_scaffold001	29	99	PF07883.11	30.5	2.2e-07	Cupin domain
1025_scaffold001 CDS cds_001375_1025_scaffold001	137	207	PF07883.11	29.9	3.3e-07	Cupin domain
1025_scaffold001 CDS cds_001376_1025_scaffold001	13	262	PF13561.6	167.8	2.7e-49	Enoyl-(Acyl carrier protein) reductase
1025_scaffold001 CDS cds_001377_1025_scaffold001	128	265	PF10364.9	69.3	3.4e-19	Putative capsular polysaccharide synthesis protein
1025_scaffold001 CDS cds_001378_1025_scaffold001	13	460	PF00668.20	334	1.2e-99	Condensation domain
1025_scaffold001 CDS cds_001378_1025_scaffold001	479	881	PF00501.28	320.1	1.8e-95	AMP-binding enzyme
1025_scaffold001 CDS cds_001378_1025_scaffold001	992	1057	PF00550.25	60.9	1.2e-16	Phosphopantetheine attachment site
1025_scaffold001 CDS cds_001378_1025_scaffold001	888	964	PF13193.6	30.4	5.6e-07	AMP-binding enzyme C-terminal domain
1025_scaffold001 CDS cds_001379_1025_scaffold001	16	256	PF13561.6	227.2	2e-67	Enoyl-(Acyl carrier protein) reductase
1025_scaffold001 CDS cds_001380_1025_scaffold001	33	482	PF00668.20	377.7	6.8e-113	Condensation domain
1025_scaffold001 CDS cds_001380_1025_scaffold001	500	912	PF00501.28	333.4	1.6e-99	AMP-binding enzyme
1025_scaffold001 CDS cds_001380_1025_scaffold001	1128	1366	PF07993.12	230.8	1.4e-68	Male sterility protein
1025_scaffold001 CDS cds_001380_1025_scaffold001	919	994	PF13193.6	49.5	6.2e-13	AMP-binding enzyme C-terminal domain
1025_scaffold001 CDS cds_001380_1025_scaffold001	1020	1085	PF00550.25	46.3	4.1e-12	Phosphopantetheine attachment site
1025_scaffold001 CDS cds_001381_1025_scaffold001	147	183	PF00132.24	35.7	4.3e-09	Bacterial transferase hexapeptide (six repeats)
1025_scaffold001 CDS cds_001382_1025_scaffold001	45	304	PF06472.15	147.3	5.4e-43	ABC transporter transmembrane region 2
1025_scaffold001 CDS cds_001382_1025_scaffold001	391	530	PF00005.27	68.9	6e-19	ABC transporter
1025_scaffold001 CDS cds_001383_1025_scaffold001	5	88	PF02754.16	60.5	1.4e-16	Cysteine-rich domain
1025_scaffold001 CDS cds_001383_1025_scaffold001	154	245	PF02754.16	60.2	1.7e-16	Cysteine-rich domain
1025_scaffold001 CDS cds_001384_1025_scaffold001	15	37	PF00037.27	29.3	4.8e-07	4Fe-4S binding domain
1025_scaffold001 CDS cds_001386_1025_scaffold001	5	151	PF03358.15	88.5	3.6e-25	NADPH-dependent FMN reductase
1025_scaffold001 CDS cds_001387_1025_scaffold001	3	127	PF01451.21	83.2	2.3e-23	Low molecular weight phosphotyrosine protein phosphatase
1025_scaffold001 CDS cds_001388_1025_scaffold001	63	271	PF01758.16	212.5	4.3e-63	Sodium Bile acid symporter family
1025_scaffold001 CDS cds_001389_1025_scaffold001	27	295	PF12849.7	110.7	9.9e-32	PBP superfamily domain
1025_scaffold001 CDS cds_001390_1025_scaffold001	9	191	PF13419.6	86.9	1.6e-24	Haloacid dehalogenase-like hydrolase
1025_scaffold001 CDS cds_001393_1025_scaffold001	18	266	PF05235.14	200	5.1e-59	CHAD domain
1025_scaffold001 CDS cds_001394_1025_scaffold001	11	552	PF11832.8	489.5	1.3e-146	Protein of unknown function (DUF3352)
1025_scaffold001 CDS cds_001395_1025_scaffold001	68	368	PF01544.18	226.5	4.3e-67	CorA-like Mg2+ transporter protein
1025_scaffold001 CDS cds_001396_1025_scaffold001	3	147	PF09655.10	201.8	7.4e-60	Conserved nitrate reductase-associated protein (Nitr_red_assoc)
1025_scaffold001 CDS cds_001397_1025_scaffold001	112	254	PF03641.14	83.7	1.2e-23	Possible lysine decarboxylase
1025_scaffold001 CDS cds_001398_1025_scaffold001	2	105	PF00085.20	116.1	6.2e-34	Thioredoxin
1025_scaffold001 CDS cds_001399_1025_scaffold001	13	304	PF00478.25	150.7	4.9e-44	IMP dehydrogenase / GMP reductase domain
1025_scaffold001 CDS cds_001400_1025_scaffold001	4	136	PF00578.21	107.8	3.3e-31	AhpC/TSA family
1025_scaffold001 CDS cds_001400_1025_scaffold001	155	196	PF10417.9	33.8	2.1e-08	C-terminal domain of 1-Cys peroxiredoxin
1025_scaffold001 CDS cds_001401_1025_scaffold001	7	301	PF00291.25	236.4	4.5e-70	Pyridoxal-phosphate dependent enzyme
1025_scaffold001 CDS cds_001402_1025_scaffold001	76	264	PF03193.16	163.1	5.4e-48	RsgA GTPase
1025_scaffold001 CDS cds_001403_1025_scaffold001	11	81	PF01206.17	56.6	1.7e-15	Sulfurtransferase TusA
1025_scaffold001 CDS cds_001404_1025_scaffold001	119	338	PF01556.18	131.6	2.3e-38	DnaJ C terminal domain
1025_scaffold001 CDS cds_001404_1025_scaffold001	3	65	PF00226.31	86.2	1.2e-24	DnaJ domain
1025_scaffold001 CDS cds_001404_1025_scaffold001	146	211	PF00684.19	52.6	4.4e-14	DnaJ central domain
1025_scaffold001 CDS cds_001405_1025_scaffold001	3	601	PF00012.20	817.5	5.2e-246	Hsp70 protein
1025_scaffold001 CDS cds_001406_1025_scaffold001	29	227	PF01025.19	152.8	6.3e-45	GrpE
1025_scaffold001 CDS cds_001407_1025_scaffold001	232	501	PF00437.20	247.2	1.5e-73	Type II/IV secretion system protein
1025_scaffold001 CDS cds_001407_1025_scaffold001	21	178	PF05157.15	52.1	6.7e-14	Type II secretion system (T2SS), protein E, N-terminal domain
1025_scaffold001 CDS cds_001408_1025_scaffold001	3	275	PF00437.20	146.2	9.7e-43	Type II/IV secretion system protein
1025_scaffold001 CDS cds_001409_1025_scaffold001	38	162	PF00482.23	103.4	7.8e-30	Type II secretion system (T2SS), protein F
1025_scaffold001 CDS cds_001409_1025_scaffold001	245	368	PF00482.23	95.2	2.7e-27	Type II secretion system (T2SS), protein F
1025_scaffold001 CDS cds_001412_1025_scaffold001	3	171	PF13548.6	112.9	1.3e-32	Domain of unknown function (DUF4126)
1025_scaffold001 CDS cds_001413_1025_scaffold001	494	637	PF12831.7	100.4	1.4e-28	FAD dependent oxidoreductase
1025_scaffold001 CDS cds_001413_1025_scaffold001	30	173	PF12831.7	55.8	5e-15	FAD dependent oxidoreductase
1025_scaffold001 CDS cds_001413_1025_scaffold001	207	470	PF12831.7	31.4	1.2e-07	FAD dependent oxidoreductase
1025_scaffold001 CDS cds_001414_1025_scaffold001	18	182	PF00092.28	36.1	7.5e-09	von Willebrand factor type A domain
1025_scaffold001 CDS cds_001415_1025_scaffold001	14	232	PF13672.6	168.4	1.6e-49	Protein phosphatase 2C
1025_scaffold001 CDS cds_001416_1025_scaffold001	18	175	PF05685.12	63	2.5e-17	Putative restriction endonuclease
1025_scaffold001 CDS cds_001417_1025_scaffold001	117	319	PF08245.12	187.6	2.3e-55	Mur ligase middle domain
1025_scaffold001 CDS cds_001417_1025_scaffold001	338	427	PF02875.21	83.4	9.8e-24	Mur ligase family, glutamate ligase domain
1025_scaffold001 CDS cds_001417_1025_scaffold001	24	106	PF01225.25	52.1	6e-14	Mur ligase family, catalytic domain
1025_scaffold001 CDS cds_001418_1025_scaffold001	8	261	PF01925.19	167.9	2.7e-49	Sulfite exporter TauE/SafE
1025_scaffold001 CDS cds_001420_1025_scaffold001	601	767	PF07724.14	192.6	5.4e-57	AAA domain (Cdc48 subfamily)
1025_scaffold001 CDS cds_001420_1025_scaffold001	343	447	PF17871.1	119.3	6.1e-35	AAA lid domain
1025_scaffold001 CDS cds_001420_1025_scaffold001	772	853	PF10431.9	95.8	1.2e-27	C-terminal, D2-small domain, of ClpB protein
1025_scaffold001 CDS cds_001420_1025_scaffold001	203	341	PF00004.29	50	3.7e-13	ATPase family associated with various cellular activities (AAA)
1025_scaffold001 CDS cds_001420_1025_scaffold001	20	71	PF02861.20	42.7	4.4e-11	Clp amino terminal domain, pathogenicity island component
1025_scaffold001 CDS cds_001420_1025_scaffold001	95	147	PF02861.20	37.7	1.6e-09	Clp amino terminal domain, pathogenicity island component
1025_scaffold001 CDS cds_001426_1025_scaffold001	10	87	PF01541.24	24.5	2.4e-05	GIY-YIG catalytic domain
1025_scaffold001 CDS cds_001427_1025_scaffold001	23	100	PF01541.24	25.6	1.1e-05	GIY-YIG catalytic domain
1025_scaffold001 CDS cds_001429_1025_scaffold001	190	275	PF14159.6	103.2	4.9e-30	CAAD domains of cyanobacterial aminoacyl-tRNA synthetase
1025_scaffold001 CDS cds_001430_1025_scaffold001	1	318	PF00749.21	339.1	2e-101	tRNA synthetases class I (E and Q), catalytic domain
1025_scaffold001 CDS cds_001431_1025_scaffold001	92	243	PF13847.6	50.6	1.7e-13	Methyltransferase domain
1025_scaffold001 CDS cds_001432_1025_scaffold001	2	90	PF01503.17	23.5	5.7e-05	Phosphoribosyl-ATP pyrophosphohydrolase
1025_scaffold001 CDS cds_001434_1025_scaffold001	464	583	PF03764.18	134.7	1.3e-39	Elongation factor G, domain IV
1025_scaffold001 CDS cds_001434_1025_scaffold001	5	283	PF00009.27	107.8	4.9e-31	Elongation factor Tu GTP binding domain
1025_scaffold001 CDS cds_001434_1025_scaffold001	390	463	PF14492.6	75.4	2.9e-21	Elongation Factor G, domain II
1025_scaffold001 CDS cds_001434_1025_scaffold001	584	675	PF00679.24	71	6.3e-20	Elongation factor G C-terminus
1025_scaffold001 CDS cds_001435_1025_scaffold001	19	80	PF00462.24	73.2	1.5e-20	Glutaredoxin
1025_scaffold001 CDS cds_001437_1025_scaffold001	1	218	PF04012.12	218	1.1e-64	PspA/IM30 family
1025_scaffold001 CDS cds_001439_1025_scaffold001	24	506	PF00501.28	333.6	1.4e-99	AMP-binding enzyme
1025_scaffold001 CDS cds_001440_1025_scaffold001	6	145	PF11068.8	157.3	2.5e-46	YlqD protein
1025_scaffold001 CDS cds_001441_1025_scaffold001	189	413	PF00198.23	221.8	8e-66	2-oxoacid dehydrogenases acyltransferase (catalytic domain)
1025_scaffold001 CDS cds_001441_1025_scaffold001	120	156	PF02817.17	60.8	1.1e-16	e3 binding domain
1025_scaffold001 CDS cds_001441_1025_scaffold001	0	70	PF00364.22	58.1	5.6e-16	Biotin-requiring enzyme
1025_scaffold001 CDS cds_001442_1025_scaffold001	183	325	PF13602.6	110.9	9.2e-32	Zinc-binding dehydrogenase
1025_scaffold001 CDS cds_001442_1025_scaffold001	22	105	PF08240.12	40.5	2e-10	Alcohol dehydrogenase GroES-like domain
1025_scaffold001 CDS cds_001443_1025_scaffold001	0	75	PF09827.9	83.7	7.7e-24	CRISPR associated protein Cas2
1025_scaffold001 CDS cds_001444_1025_scaffold001	3	286	PF01867.16	294.3	8e-88	CRISPR associated protein Cas1
1025_scaffold001 CDS cds_001447_1025_scaffold001	134	474	PF03787.15	61.8	8.9e-17	RAMP superfamily
1025_scaffold001 CDS cds_001449_1025_scaffold001	5	272	PF03787.15	62.6	5.2e-17	RAMP superfamily
1025_scaffold001 CDS cds_001450_1025_scaffold001	3	360	PF09700.10	185.7	1.6e-54	CRISPR-associated protein (Cas_Cmr3)
1025_scaffold001 CDS cds_001451_1025_scaffold001	194	315	PF12469.8	119.2	9.3e-35	CRISPR-associated protein
1025_scaffold001 CDS cds_001452_1025_scaffold001	276	589	PF00905.22	204	2.9e-60	Penicillin binding protein transpeptidase domain
1025_scaffold001 CDS cds_001452_1025_scaffold001	75	246	PF03717.15	115.8	2.7e-33	Penicillin-binding Protein dimerisation domain
1025_scaffold001 CDS cds_001453_1025_scaffold001	116	152	PF00132.24	35.6	4.8e-09	Bacterial transferase hexapeptide (six repeats)
1025_scaffold001 CDS cds_001453_1025_scaffold001	70	108	PF00132.24	21.8	0.00011	Bacterial transferase hexapeptide (six repeats)
1025_scaffold001 CDS cds_001454_1025_scaffold001	8	143	PF13301.6	95	4.3e-27	Protein of unknown function (DUF4079)
1025_scaffold001 CDS cds_001455_1025_scaffold001	12	138	PF03364.20	56	4.5e-15	Polyketide cyclase / dehydrase and lipid transport
1025_scaffold001 CDS cds_001456_1025_scaffold001	9	474	PF01593.24	222.8	1e-65	Flavin containing amine oxidoreductase
1025_scaffold001 CDS cds_001457_1025_scaffold001	74	387	PF01546.28	102.1	3.3e-29	Peptidase family M20/M25/M40
1025_scaffold001 CDS cds_001457_1025_scaffold001	183	285	PF07687.14	41.8	7.9e-11	Peptidase dimerisation domain
1025_scaffold001 CDS cds_001458_1025_scaffold001	282	483	PF03441.14	228.5	5.1e-68	FAD binding domain of DNA photolyase
1025_scaffold001 CDS cds_001458_1025_scaffold001	5	182	PF00875.18	136.6	7.8e-40	DNA photolyase
1025_scaffold001 CDS cds_001460_1025_scaffold001	7	150	PF00929.24	25	2.4e-05	Exonuclease
1025_scaffold001 CDS cds_001462_1025_scaffold001	31	198	PF13522.6	82.1	4e-23	Glutamine amidotransferase domain
1025_scaffold001 CDS cds_001462_1025_scaffold001	490	621	PF01380.22	76.5	1.7e-21	SIS domain
1025_scaffold001 CDS cds_001462_1025_scaffold001	309	446	PF01380.22	69.8	1.9e-19	SIS domain
1025_scaffold001 CDS cds_001463_1025_scaffold001	1158	1316	PF00094.25	50.1	3.6e-13	von Willebrand factor type D domain
1025_scaffold001 CDS cds_001463_1025_scaffold001	733	775	PF05593.14	37.7	2.1e-09	RHS Repeat
1025_scaffold001 CDS cds_001463_1025_scaffold001	602	640	PF05593.14	35.2	1.2e-08	RHS Repeat
1025_scaffold001 CDS cds_001463_1025_scaffold001	790	826	PF05593.14	33.3	5.1e-08	RHS Repeat
1025_scaffold001 CDS cds_001463_1025_scaffold001	1421	1513	PF17963.1	31.2	2.7e-07	Bacterial Ig domain
1025_scaffold001 CDS cds_001463_1025_scaffold001	272	311	PF05593.14	30.9	2.8e-07	RHS Repeat
1025_scaffold001 CDS cds_001463_1025_scaffold001	1619	1658	PF01839.23	30	4.1e-07	FG-GAP repeat
1025_scaffold001 CDS cds_001463_1025_scaffold001	293	331	PF05593.14	28.3	1.8e-06	RHS Repeat
1025_scaffold001 CDS cds_001463_1025_scaffold001	561	599	PF05593.14	28.2	2e-06	RHS Repeat
1025_scaffold001 CDS cds_001463_1025_scaffold001	1691	1727	PF01839.23	25.2	1.3e-05	FG-GAP repeat
1025_scaffold001 CDS cds_001463_1025_scaffold001	1899	1938	PF01839.23	24.3	2.5e-05	FG-GAP repeat
1025_scaffold001 CDS cds_001463_1025_scaffold001	1827	1866	PF01839.23	23.2	5.5e-05	FG-GAP repeat
1025_scaffold001 CDS cds_001463_1025_scaffold001	644	683	PF05593.14	23.4	6.3e-05	RHS Repeat
1025_scaffold001 CDS cds_001463_1025_scaffold001	1971	2008	PF01839.23	22.2	0.00011	FG-GAP repeat
1025_scaffold001 CDS cds_001464_1025_scaffold001	1	131	PF01850.21	54.3	1.7e-14	PIN domain
1025_scaffold001 CDS cds_001466_1025_scaffold001	2	322	PF00762.19	400.7	4.1e-120	Ferrochelatase
1025_scaffold001 CDS cds_001466_1025_scaffold001	270	375	PF00504.21	22.6	0.00013	Chlorophyll A-B binding protein
1025_scaffold001 CDS cds_001467_1025_scaffold001	49	143	PF08241.12	83	1.8e-23	Methyltransferase domain
1025_scaffold001 CDS cds_001469_1025_scaffold001	1	116	PF13470.6	59.1	6.6e-16	PIN domain
1025_scaffold001 CDS cds_001471_1025_scaffold001	222	378	PF05729.12	59.1	4.9e-16	NACHT domain
1025_scaffold001 CDS cds_001473_1025_scaffold001	4	53	PF03894.15	57.4	1.5e-15	D-xylulose 5-phosphate/D-fructose 6-phosphate phosphoketolase
1025_scaffold001 CDS cds_001474_1025_scaffold001	0	68	PF03894.15	53	3.2e-14	D-xylulose 5-phosphate/D-fructose 6-phosphate phosphoketolase
1025_scaffold001 CDS cds_001474_1025_scaffold001	16	78	PF08241.12	49.8	4.2e-13	Methyltransferase domain
1025_scaffold001 CDS cds_001475_1025_scaffold001	10	183	PF05685.12	127.5	3.7e-37	Putative restriction endonuclease
1025_scaffold001 CDS cds_001476_1025_scaffold001	17	190	PF05685.12	145.3	1.2e-42	Putative restriction endonuclease
1025_scaffold001 CDS cds_001477_1025_scaffold001	111	824	PF00343.20	866.8	1.2e-260	Carbohydrate phosphorylase
1025_scaffold001 CDS cds_001478_1025_scaffold001	14	319	PF00923.19	322.2	3e-96	Transaldolase/Fructose-6-phosphate aldolase
1025_scaffold001 CDS cds_001478_1025_scaffold001	335	358	PF13202.6	26.7	2.6e-06	EF hand
1025_scaffold001 CDS cds_001478_1025_scaffold001	358	383	PF13202.6	21.7	9.4e-05	EF hand
1025_scaffold001 CDS cds_001479_1025_scaffold001	59	159	PF06897.12	135.4	6.8e-40	Protein of unknown function (DUF1269)
1025_scaffold001 CDS cds_001480_1025_scaffold001	1	396	PF00871.17	468.3	1.5e-140	Acetokinase family
1025_scaffold001 CDS cds_001481_1025_scaffold001	0	52	PF01219.19	45.7	4.5e-12	Prokaryotic diacylglycerol kinase
1025_scaffold001 CDS cds_001483_1025_scaffold001	16	73	PF00196.19	67.7	4.7e-19	Bacterial regulatory proteins, luxR family
1025_scaffold001 CDS cds_001485_1025_scaffold001	8	311	PF13393.6	169.1	1.3e-49	Histidyl-tRNA synthetase
1025_scaffold001 CDS cds_001485_1025_scaffold001	326	416	PF03129.20	50.7	1.5e-13	Anticodon binding domain
1025_scaffold001 CDS cds_001486_1025_scaffold001	6	130	PF14108.6	162.2	6.8e-48	Domain of unknown function (DUF4281)
1025_scaffold001 CDS cds_001487_1025_scaffold001	41	186	PF00005.27	96.9	1.3e-27	ABC transporter
1025_scaffold001 CDS cds_001488_1025_scaffold001	3	182	PF03982.13	28.2	8.4e-07	Diacylglycerol acyltransferase
1025_scaffold001 CDS cds_001489_1025_scaffold001	54	91	PF00400.32	28.6	1.8e-06	WD domain, G-beta repeat
1025_scaffold001 CDS cds_001489_1025_scaffold001	269	308	PF00400.32	15.6	0.02	WD domain, G-beta repeat
1025_scaffold001 CDS cds_001489_1025_scaffold001	310	349	PF00400.32	15.2	0.03	WD domain, G-beta repeat
1025_scaffold001 CDS cds_001490_1025_scaffold001	10	187	PF02492.19	203.5	1.8e-60	CobW/HypB/UreG, nucleotide-binding domain
1025_scaffold001 CDS cds_001490_1025_scaffold001	227	322	PF07683.14	83.2	9.2e-24	Cobalamin synthesis protein cobW C-terminal domain
1025_scaffold001 CDS cds_001491_1025_scaffold001	0	241	PF00950.17	188.9	1.1e-55	ABC 3 transport family
1025_scaffold001 CDS cds_001492_1025_scaffold001	0	128	PF00005.27	47	3.6e-12	ABC transporter
1025_scaffold001 CDS cds_001493_1025_scaffold001	66	347	PF01297.17	235.2	7.8e-70	Zinc-uptake complex component A periplasmic
1025_scaffold001 CDS cds_001494_1025_scaffold001	0	287	PF13434.6	119.4	1.9e-34	L-lysine 6-monooxygenase (NADPH-requiring)
1025_scaffold001 CDS cds_001495_1025_scaffold001	1	306	PF05231.14	104.4	6.1e-30	MASE1
1025_scaffold001 CDS cds_001495_1025_scaffold001	684	834	PF02518.26	86	2.4e-24	Histidine kinase-, DNA gyrase B-, and HSP90-like ATPase
1025_scaffold001 CDS cds_001495_1025_scaffold001	570	639	PF00512.25	60.6	1.1e-16	His Kinase A (phospho-acceptor) domain
1025_scaffold001 CDS cds_001495_1025_scaffold001	338	419	PF08447.12	47.3	1.9e-12	PAS fold
1025_scaffold001 CDS cds_001496_1025_scaffold001	76	287	PF13481.6	57.8	1.1e-15	AAA domain
1025_scaffold001 CDS cds_001496_1025_scaffold001	7	35	PF18073.1	46.5	2.2e-12	Rubredoxin metal binding domain
1025_scaffold001 CDS cds_001496_1025_scaffold001	403	494	PF13541.6	34.4	1.6e-08	Subunit ChlI of Mg-chelatase
1025_scaffold001 CDS cds_001497_1025_scaffold001	0	109	PF00072.24	107.2	5e-31	Response regulator receiver domain
1025_scaffold001 CDS cds_001497_1025_scaffold001	146	225	PF00486.28	95.2	1.8e-27	Transcriptional regulatory protein, C terminal
1025_scaffold001 CDS cds_001498_1025_scaffold001	12	206	PF11152.8	281.3	2.8e-84	Cofactor assembly of complex C subunit B, CCB2/CCB4
1025_scaffold001 CDS cds_001501_1025_scaffold001	18	338	PF16363.5	329.2	3.2e-98	GDP-mannose 4,6 dehydratase
1025_scaffold001 CDS cds_001502_1025_scaffold001	231	469	PF09587.10	162	1.8e-47	Bacterial capsule synthesis protein PGA_cap
1025_scaffold001 CDS cds_001504_1025_scaffold001	1	102	PF00829.21	125.7	7.2e-37	Ribosomal prokaryotic L21 protein
1025_scaffold001 CDS cds_001505_1025_scaffold001	1	81	PF01016.19	129	4.9e-38	Ribosomal L27 protein
1025_scaffold001 CDS cds_001506_1025_scaffold001	21	129	PF00583.25	49.4	4.7e-13	Acetyltransferase (GNAT) family
1025_scaffold001 CDS cds_001507_1025_scaffold001	140	243	PF08241.12	65.3	5.9e-18	Methyltransferase domain
1025_scaffold001 CDS cds_001508_1025_scaffold001	24	187	PF05685.12	66.3	2.4e-18	Putative restriction endonuclease
1025_scaffold001 CDS cds_001509_1025_scaffold001	24	183	PF05685.12	61.6	6.7e-17	Putative restriction endonuclease
1025_scaffold001 CDS cds_001510_1025_scaffold001	180	262	PF07689.12	88	2.6e-25	KaiB domain
1025_scaffold001 CDS cds_001511_1025_scaffold001	92	359	PF00437.20	163.7	4.3e-48	Type II/IV secretion system protein
1025_scaffold001 CDS cds_001512_1025_scaffold001	37	458	PF01425.21	346.8	2e-103	Amidase
1025_scaffold001 CDS cds_001513_1025_scaffold001	23	149	PF07176.11	112.5	1.5e-32	Alpha/beta hydrolase of unknown function (DUF1400)
1025_scaffold001 CDS cds_001515_1025_scaffold001	13	178	PF07991.12	263.2	6.6e-79	Acetohydroxy acid isomeroreductase, NADPH-binding domain
1025_scaffold001 CDS cds_001515_1025_scaffold001	183	327	PF01450.19	223.6	1e-66	Acetohydroxy acid isomeroreductase, catalytic domain
1025_scaffold001 CDS cds_001516_1025_scaffold001	66	229	PF01544.18	35.1	8.5e-09	CorA-like Mg2+ transporter protein
1025_scaffold001 CDS cds_001519_1025_scaffold001	12	306	PF02934.15	381.1	2.9e-114	GatB/GatE catalytic domain
1025_scaffold001 CDS cds_001519_1025_scaffold001	344	492	PF02637.18	171.6	9.5e-51	GatB domain
1025_scaffold001 CDS cds_001520_1025_scaffold001	33	339	PF10017.9	387.1	5.4e-116	Histidine-specific methyltransferase, SAM-dependent
1025_scaffold001 CDS cds_001521_1025_scaffold001	94	244	PF03816.14	131.9	2e-38	Cell envelope-related transcriptional attenuator domain
1025_scaffold001 CDS cds_001521_1025_scaffold001	344	432	PF13399.6	37.1	4.8e-09	LytR cell envelope-related transcriptional attenuator
1025_scaffold001 CDS cds_001522_1025_scaffold001	70	152	PF13646.6	49.3	5e-13	HEAT repeats
1025_scaffold001 CDS cds_001522_1025_scaffold001	144	218	PF13646.6	37.7	2e-09	HEAT repeats
1025_scaffold001 CDS cds_001523_1025_scaffold001	5	217	PF05724.11	127.9	4.2e-37	Thiopurine S-methyltransferase (TPMT)
1025_scaffold001 CDS cds_001524_1025_scaffold001	470	609	PF02518.26	57.9	1.3e-15	Histidine kinase-, DNA gyrase B-, and HSP90-like ATPase
1025_scaffold001 CDS cds_001524_1025_scaffold001	359	425	PF00512.25	56	3e-15	His Kinase A (phospho-acceptor) domain
1025_scaffold001 CDS cds_001524_1025_scaffold001	115	174	PF00571.28	31.2	2.2e-07	CBS domain
1025_scaffold001 CDS cds_001524_1025_scaffold001	182	243	PF00571.28	23.6	5.2e-05	CBS domain
1025_scaffold001 CDS cds_001524_1025_scaffold001	251	308	PF00571.28	21.7	0.0002	CBS domain
1025_scaffold001 CDS cds_001525_1025_scaffold001	45	141	PF13649.6	70.3	1.7e-19	Methyltransferase domain
1025_scaffold001 CDS cds_001526_1025_scaffold001	81	238	PF08282.12	78	9.2e-22	haloacid dehalogenase-like hydrolase
1025_scaffold001 CDS cds_001526_1025_scaffold001	5	87	PF08282.12	27.1	3.1e-06	haloacid dehalogenase-like hydrolase
1025_scaffold001 CDS cds_001527_1025_scaffold001	43	160	PF02016.15	125	1.7e-36	LD-carboxypeptidase N-terminal domain
1025_scaffold001 CDS cds_001527_1025_scaffold001	203	321	PF17676.1	125	2.5e-36	LD-carboxypeptidase C-terminal domain
1025_scaffold001 CDS cds_001528_1025_scaffold001	4	190	PF00800.18	189.5	4.8e-56	Prephenate dehydratase
1025_scaffold001 CDS cds_001528_1025_scaffold001	195	263	PF01842.25	44.5	9.5e-12	ACT domain
1025_scaffold001 CDS cds_001529_1025_scaffold001	19	172	PF09366.10	185.4	7.2e-55	Protein of unknown function (DUF1997)
1025_scaffold001 CDS cds_001530_1025_scaffold001	243	305	PF14261.6	66.8	1.3e-18	Domain of unknown function (DUF4351)
1025_scaffold001 CDS cds_001530_1025_scaffold001	8	199	PF04754.12	26.7	3.7e-06	Putative transposase, YhgA-like
1025_scaffold001 CDS cds_001531_1025_scaffold001	12	195	PF01351.18	155.5	1.5e-45	Ribonuclease HII
1025_scaffold001 CDS cds_001532_1025_scaffold001	171	806	PF02514.16	557.8	4.7e-167	CobN/Magnesium Chelatase
1025_scaffold001 CDS cds_001532_1025_scaffold001	784	1214	PF02514.16	505.5	2.9e-151	CobN/Magnesium Chelatase
1025_scaffold001 CDS cds_001532_1025_scaffold001	12	169	PF11965.8	174.7	1.6e-51	Domain of unknown function (DUF3479)
1025_scaffold001 CDS cds_001533_1025_scaffold001	26	73	PF01022.20	64.3	6.8e-18	Bacterial regulatory protein, arsR family
1025_scaffold001 CDS cds_001535_1025_scaffold001	10	178	PF05685.12	82.2	3e-23	Putative restriction endonuclease
1025_scaffold001 CDS cds_001536_1025_scaffold001	4	146	PF00075.24	155.5	9.8e-46	RNase H
1025_scaffold001 CDS cds_001537_1025_scaffold001	47	197	PF01947.16	211.6	4.9e-63	p-hydroxybenzoic acid synthase
1025_scaffold001 CDS cds_001538_1025_scaffold001	242	456	PF00590.20	116.9	1.2e-33	Tetrapyrrole (Corrin/Porphyrin) Methylases
1025_scaffold001 CDS cds_001538_1025_scaffold001	47	128	PF11760.8	83.2	9.7e-24	Cobalamin synthesis G N-terminal
1025_scaffold001 CDS cds_001539_1025_scaffold001	5	216	PF00590.20	158.5	2.2e-46	Tetrapyrrole (Corrin/Porphyrin) Methylases
1025_scaffold001 CDS cds_001540_1025_scaffold001	9	206	PF02570.15	243.2	1.8e-72	Precorrin-8X methylmutase
1025_scaffold001 CDS cds_001541_1025_scaffold001	290	358	PF03460.17	58.4	4.5e-16	Nitrite/Sulfite reductase ferredoxin-like half domain
1025_scaffold001 CDS cds_001541_1025_scaffold001	96	263	PF01077.22	47.3	1.6e-12	Nitrite and sulphite reductase 4Fe-4S domain
1025_scaffold001 CDS cds_001541_1025_scaffold001	21	88	PF03460.17	38.6	7.1e-10	Nitrite/Sulfite reductase ferredoxin-like half domain
1025_scaffold001 CDS cds_001541_1025_scaffold001	366	473	PF01077.22	9.5	0.65	Nitrite and sulphite reductase 4Fe-4S domain
1025_scaffold001 CDS cds_001542_1025_scaffold001	3	150	PF00590.20	54.1	1.9e-14	Tetrapyrrole (Corrin/Porphyrin) Methylases
1025_scaffold001 CDS cds_001543_1025_scaffold001	5	248	PF02571.14	248	8.6e-74	Precorrin-6x reductase CbiJ/CobK
1025_scaffold001 CDS cds_001544_1025_scaffold001	798	972	PF00990.21	145.4	1.2e-42	Diguanylate cyclase, GGDEF domain
1025_scaffold001 CDS cds_001544_1025_scaffold001	1131	1301	PF00563.20	139.7	1.1e-40	EAL domain
1025_scaffold001 CDS cds_001544_1025_scaffold001	375	482	PF13426.7	83.3	1.2e-23	PAS domain
1025_scaffold001 CDS cds_001544_1025_scaffold001	1036	1128	PF00563.20	74.9	6.5e-21	EAL domain
1025_scaffold001 CDS cds_001544_1025_scaffold001	514	655	PF13185.6	39.7	5.5e-10	GAF domain
1025_scaffold001 CDS cds_001544_1025_scaffold001	684	787	PF13426.7	37.3	2.4e-09	PAS domain
1025_scaffold001 CDS cds_001544_1025_scaffold001	194	356	PF01590.26	37	4.5e-09	GAF domain
1025_scaffold001 CDS cds_001544_1025_scaffold001	49	144	PF13426.7	22.9	7.7e-05	PAS domain
1025_scaffold001 CDS cds_001545_1025_scaffold001	2	86	PF05768.14	68.8	3.9e-19	Glutaredoxin-like domain (DUF836)
1025_scaffold001 CDS cds_001546_1025_scaffold001	32	176	PF00475.18	208.5	5.1e-62	Imidazoleglycerol-phosphate dehydratase
1025_scaffold001 CDS cds_001547_1025_scaffold001	12	254	PF13561.6	279.3	2.3e-83	Enoyl-(Acyl carrier protein) reductase
1025_scaffold001 CDS cds_001548_1025_scaffold001	0	91	PF00027.29	63.8	1.1e-17	Cyclic nucleotide-binding domain
1025_scaffold001 CDS cds_001548_1025_scaffold001	122	196	PF13545.6	57.9	7.5e-16	Crp-like helix-turn-helix domain
1025_scaffold001 CDS cds_001549_1025_scaffold001	3	80	PF11283.8	108.1	1.6e-31	Protein of unknown function (DUF3084)
1025_scaffold001 CDS cds_001551_1025_scaffold001	26	197	PF05685.12	65.3	4.7e-18	Putative restriction endonuclease
1025_scaffold001 CDS cds_001552_1025_scaffold001	2	225	PF02811.19	53.1	4.5e-14	PHP domain
1025_scaffold001 CDS cds_001553_1025_scaffold001	318	478	PF02518.26	75.1	5.7e-21	Histidine kinase-, DNA gyrase B-, and HSP90-like ATPase
1025_scaffold001 CDS cds_001553_1025_scaffold001	181	279	PF00512.25	43.7	2.1e-11	His Kinase A (phospho-acceptor) domain
1025_scaffold001 CDS cds_001556_1025_scaffold001	28	378	PF00266.19	153.8	6e-45	Aminotransferase class-V
1025_scaffold001 CDS cds_001557_1025_scaffold001	338	510	PF13482.6	162.4	9.1e-48	RNase_H superfamily
1025_scaffold001 CDS cds_001558_1025_scaffold001	47	352	PF13449.6	283.3	3e-84	Esterase-like activity of phytase
1025_scaffold001 CDS cds_001560_1025_scaffold001	178	299	PF00583.25	29.9	5.3e-07	Acetyltransferase (GNAT) family
[truncated: 3,414 more rows]

## Sheet: 1026
Sequence	Start	End	Accession	Score	E-value	Description
1026_scaffold001 CDS cds_000488_1026_scaffold001	100	140	PF00805.22	49.6	2.1e-13	Pentapeptide repeats (8 copies)
1026_scaffold001 CDS cds_000488_1026_scaffold001	32	70	PF00805.22	39.5	3.1e-10	Pentapeptide repeats (8 copies)
1026_scaffold001 CDS cds_000488_1026_scaffold001	141	176	PF00805.22	19.8	0.00044	Pentapeptide repeats (8 copies)
1026_scaffold001 CDS cds_000003_1026_scaffold001	11	185	PF05685.12	73.7	1.3e-20	Putative restriction endonuclease
1026_scaffold001 CDS cds_000004_1026_scaffold001	48	366	PF05145.12	256.9	2.1e-76	Transition state regulatory protein AbrB
1026_scaffold001 CDS cds_000005_1026_scaffold001	4	129	PF00578.21	137.9	1.6e-40	AhpC/TSA family
1026_scaffold001 CDS cds_000006_1026_scaffold001	358	501	PF13282.6	165.4	7.8e-49	Domain of unknown function (DUF4070)
1026_scaffold001 CDS cds_000006_1026_scaffold001	170	340	PF04055.21	64.6	1.4e-17	Radical SAM superfamily
1026_scaffold001 CDS cds_000006_1026_scaffold001	22	130	PF02310.19	37	2.9e-09	B12 binding domain
1026_scaffold001 CDS cds_000007_1026_scaffold001	0	225	PF00230.20	155.1	2.2e-45	Major intrinsic protein
1026_scaffold001 CDS cds_000008_1026_scaffold001	17	285	PF00009.27	179.9	3.8e-53	Elongation factor Tu GTP binding domain
1026_scaffold001 CDS cds_000008_1026_scaffold001	393	523	PF16658.5	147.8	1.4e-43	Class II release factor RF3, C-terminal domain
1026_scaffold001 CDS cds_000009_1026_scaffold001	114	221	PF01648.20	68.3	6e-19	4'-phosphopantetheinyl transferase superfamily
1026_scaffold001 CDS cds_000010_1026_scaffold001	93	227	PF00390.19	100.5	9.3e-29	Malic enzyme, N-terminal domain
1026_scaffold001 CDS cds_000010_1026_scaffold001	238	456	PF03949.15	85.2	4.3e-24	Malic enzyme, NAD binding domain
1026_scaffold001 CDS cds_000011_1026_scaffold001	328	565	PF00563.20	266.2	2.5e-79	EAL domain
1026_scaffold001 CDS cds_000011_1026_scaffold001	143	310	PF00990.21	105	3.2e-30	Diguanylate cyclase, GGDEF domain
1026_scaffold001 CDS cds_000011_1026_scaffold001	3	116	PF00072.24	99.6	1.1e-28	Response regulator receiver domain
1026_scaffold001 CDS cds_000012_1026_scaffold001	3	116	PF00072.24	92.6	1.7e-26	Response regulator receiver domain
1026_scaffold001 CDS cds_000012_1026_scaffold001	253	364	PF02518.26	65.3	6.4e-18	Histidine kinase-, DNA gyrase B-, and HSP90-like ATPase
1026_scaffold001 CDS cds_000013_1026_scaffold001	1400	1476	PF07568.12	95.5	1.5e-27	Histidine kinase
1026_scaffold001 CDS cds_000013_1026_scaffold001	827	934	PF13426.7	76.8	1.3e-21	PAS domain
1026_scaffold001 CDS cds_000013_1026_scaffold001	963	1105	PF01590.26	68.9	6.6e-19	GAF domain
1026_scaffold001 CDS cds_000013_1026_scaffold001	1156	1246	PF08447.12	61.6	6.5e-17	PAS fold
1026_scaffold001 CDS cds_000013_1026_scaffold001	711	804	PF08447.12	60.7	1.2e-16	PAS fold
1026_scaffold001 CDS cds_000013_1026_scaffold001	198	337	PF01590.26	41.5	1.9e-10	GAF domain
1026_scaffold001 CDS cds_000013_1026_scaffold001	58	172	PF08448.10	40.4	2.9e-10	PAS fold
1026_scaffold001 CDS cds_000013_1026_scaffold001	572	679	PF08448.10	30.8	2.8e-07	PAS fold
1026_scaffold001 CDS cds_000013_1026_scaffold001	1263	1333	PF13188.7	22.3	9.7e-05	PAS domain
1026_scaffold001 CDS cds_000015_1026_scaffold001	254	363	PF02518.26	95.8	2.1e-27	Histidine kinase-, DNA gyrase B-, and HSP90-like ATPase
1026_scaffold001 CDS cds_000015_1026_scaffold001	5	117	PF00072.24	81.1	6.2e-23	Response regulator receiver domain
1026_scaffold001 CDS cds_000015_1026_scaffold001	141	210	PF00512.25	58.2	6e-16	His Kinase A (phospho-acceptor) domain
1026_scaffold001 CDS cds_000016_1026_scaffold001	96	254	PF00849.22	109.1	2.3e-31	RNA pseudouridylate synthase
1026_scaffold001 CDS cds_000016_1026_scaffold001	22	70	PF01479.25	30.9	1.6e-07	S4 domain
1026_scaffold001 CDS cds_000017_1026_scaffold001	452	637	PF02321.18	62.7	3.8e-17	Outer membrane efflux protein
1026_scaffold001 CDS cds_000017_1026_scaffold001	200	431	PF02321.18	48	1.2e-12	Outer membrane efflux protein
1026_scaffold001 CDS cds_000018_1026_scaffold001	22	239	PF12704.7	82.1	6.5e-23	MacB-like periplasmic core domain
1026_scaffold001 CDS cds_000018_1026_scaffold001	298	387	PF02687.21	35.8	8.3e-09	FtsX-like permease family
1026_scaffold001 CDS cds_000019_1026_scaffold001	2	219	PF12704.7	75.3	7.8e-21	MacB-like periplasmic core domain
1026_scaffold001 CDS cds_000019_1026_scaffold001	278	367	PF02687.21	35	1.5e-08	FtsX-like permease family
1026_scaffold001 CDS cds_000020_1026_scaffold001	68	215	PF03167.19	156.8	4e-46	Uracil DNA glycosylase superfamily
1026_scaffold001 CDS cds_000021_1026_scaffold001	7	202	PF00156.27	59.8	2.2e-16	Phosphoribosyl transferase domain
1026_scaffold001 CDS cds_000024_1026_scaffold001	3	182	PF01520.18	75.1	7.1e-21	N-acetylmuramoyl-L-alanine amidase
1026_scaffold001 CDS cds_000024_1026_scaffold001	323	449	PF01832.20	50.1	2.8e-13	Mannosyl-glycoprotein endo-beta-N-acetylglucosaminidase
1026_scaffold001 CDS cds_000025_1026_scaffold001	282	521	PF02602.15	175.3	1.2e-51	Uroporphyrinogen-III synthase HemD
1026_scaffold001 CDS cds_000025_1026_scaffold001	6	214	PF00590.20	138.8	2.3e-40	Tetrapyrrole (Corrin/Porphyrin) Methylases
1026_scaffold001 CDS cds_000027_1026_scaffold001	78	204	PF03734.14	99.9	1.7e-28	L,D-transpeptidase catalytic domain
1026_scaffold001 CDS cds_000028_1026_scaffold001	140	208	PF14559.6	31.9	1.4e-07	Tetratricopeptide repeat
1026_scaffold001 CDS cds_000028_1026_scaffold001	68	132	PF13432.6	30.7	3.7e-07	Tetratricopeptide repeat
1026_scaffold001 CDS cds_000028_1026_scaffold001	236	300	PF13432.6	26.2	9.4e-06	Tetratricopeptide repeat
1026_scaffold001 CDS cds_000028_1026_scaffold001	34	62	PF13181.6	14.3	0.04	Tetratricopeptide repeat
1026_scaffold001 CDS cds_000029_1026_scaffold001	3	271	PF00398.20	192	9.8e-57	Ribosomal RNA adenine dimethylase
1026_scaffold001 CDS cds_000030_1026_scaffold001	216	295	PF08544.13	47.2	2.2e-12	GHMP kinases C terminal
1026_scaffold001 CDS cds_000030_1026_scaffold001	90	149	PF00288.26	37.7	1.8e-09	GHMP kinases N terminal domain
1026_scaffold001 CDS cds_000031_1026_scaffold001	17	97	PF11282.8	75.9	2.1e-21	Protein of unknown function (DUF3082)
1026_scaffold001 CDS cds_000033_1026_scaffold001	82	396	PF07697.11	169.3	1.3e-49	7TM-HD extracellular
1026_scaffold001 CDS cds_000033_1026_scaffold001	400	584	PF07698.11	117.2	7.4e-34	7TM receptor with intracellular HD hydrolase
1026_scaffold001 CDS cds_000033_1026_scaffold001	608	757	PF01966.22	64	1.4e-17	HD domain
1026_scaffold001 CDS cds_000034_1026_scaffold001	41	268	PF03747.14	35.4	9.2e-09	ADP-ribosylglycohydrolase
1026_scaffold001 CDS cds_000035_1026_scaffold001	8	146	PF01220.19	196.5	1.3e-58	Dehydroquinase class II
1026_scaffold001 CDS cds_000037_1026_scaffold001	256	414	PF02464.17	178.8	5.2e-53	Competence-damaged protein
1026_scaffold001 CDS cds_000037_1026_scaffold001	3	172	PF00994.24	106.6	8.4e-31	Probable molybdopterin binding domain
1026_scaffold001 CDS cds_000037_1026_scaffold001	181	254	PF18146.1	79.1	2e-22	Damage-inducible protein CinA KH domain
1026_scaffold001 CDS cds_000038_1026_scaffold001	12	275	PF02129.18	242.1	7.5e-72	X-Pro dipeptidyl-peptidase (S15 family)
1026_scaffold001 CDS cds_000038_1026_scaffold001	311	546	PF08530.10	94.2	1.1e-26	X-Pro dipeptidyl-peptidase C-terminal non-catalytic domain
1026_scaffold001 CDS cds_000039_1026_scaffold001	2	97	PF02540.17	28.6	7.2e-07	NAD synthase
1026_scaffold001 CDS cds_000040_1026_scaffold001	6	256	PF12679.7	46.8	2.4e-12	ABC-2 family transporter protein
1026_scaffold001 CDS cds_000041_1026_scaffold001	2	171	PF17310.2	82.9	1.5e-23	Family of unknown function (DUF5357)
1026_scaffold001 CDS cds_000044_1026_scaffold001	329	571	PF00563.20	258.9	4.2e-77	EAL domain
1026_scaffold001 CDS cds_000044_1026_scaffold001	152	311	PF00990.21	156.8	3.7e-46	Diguanylate cyclase, GGDEF domain
1026_scaffold001 CDS cds_000044_1026_scaffold001	0	112	PF00072.24	90.8	6.2e-26	Response regulator receiver domain
1026_scaffold001 CDS cds_000045_1026_scaffold001	0	294	PF03881.14	385.3	1.6e-115	Fructosamine kinase
1026_scaffold001 CDS cds_000046_1026_scaffold001	37	192	PF01625.21	222.6	2.5e-66	Peptide methionine sulfoxide reductase
1026_scaffold001 CDS cds_000048_1026_scaffold001	3	235	PF00656.22	73.7	2.2e-20	Caspase domain
1026_scaffold001 CDS cds_000049_1026_scaffold001	45	264	PF01555.18	167	5.3e-49	DNA methylase
1026_scaffold001 CDS cds_000050_1026_scaffold001	0	125	PF04851.15	86.2	2.5e-24	Type III restriction enzyme, res subunit
1026_scaffold001 CDS cds_000051_1026_scaffold001	1	206	PF02384.16	39.9	3e-10	N-6 DNA Methylase
1026_scaffold001 CDS cds_000052_1026_scaffold001	17	181	PF14252.6	206.8	1.7e-61	Domain of unknown function (DUF4347)
1026_scaffold001 CDS cds_000054_1026_scaffold001	2	38	PF00353.19	36.6	3.2e-09	RTX calcium-binding nonapeptide repeat (4 copies)
1026_scaffold001 CDS cds_000054_1026_scaffold001	38	74	PF00353.19	34.6	1.3e-08	RTX calcium-binding nonapeptide repeat (4 copies)
1026_scaffold001 CDS cds_000054_1026_scaffold001	92	128	PF00353.19	27.8	1.7e-06	RTX calcium-binding nonapeptide repeat (4 copies)
1026_scaffold001 CDS cds_000055_1026_scaffold001	1	195	PF00106.25	166.8	3.8e-49	short chain dehydrogenase
1026_scaffold001 CDS cds_000056_1026_scaffold001	7	147	PF01118.24	114.4	4.1e-33	Semialdehyde dehydrogenase, NAD binding domain
1026_scaffold001 CDS cds_000056_1026_scaffold001	163	324	PF02774.18	82	5.5e-23	Semialdehyde dehydrogenase, dimerisation domain
1026_scaffold001 CDS cds_000057_1026_scaffold001	0	153	PF00535.26	71	1e-19	Glycosyl transferase family 2
1026_scaffold001 CDS cds_000057_1026_scaffold001	304	338	PF00515.28	45.7	3.3e-12	Tetratricopeptide repeat
1026_scaffold001 CDS cds_000057_1026_scaffold001	271	304	PF00515.28	30.4	2.2e-07	Tetratricopeptide repeat
1026_scaffold001 CDS cds_000058_1026_scaffold001	77	200	PF02469.22	110.1	8.2e-32	Fasciclin domain
1026_scaffold001 CDS cds_000059_1026_scaffold001	61	183	PF02469.22	117.9	3.3e-34	Fasciclin domain
1026_scaffold001 CDS cds_000060_1026_scaffold001	39	204	PF13483.6	129.3	1.2e-37	Beta-lactamase superfamily domain
1026_scaffold001 CDS cds_000061_1026_scaffold001	2	195	PF00117.28	178.6	1.1e-52	Glutamine amidotransferase class-I
1026_scaffold001 CDS cds_000062_1026_scaffold001	53	156	PF01219.19	114.3	2e-33	Prokaryotic diacylglycerol kinase
1026_scaffold001 CDS cds_000063_1026_scaffold001	41	180	PF02130.17	117	4.6e-34	Uncharacterized protein family UPF0054
1026_scaffold001 CDS cds_000064_1026_scaffold001	19	63	PF11688.8	101.1	2.1e-29	Protein of unknown function (DUF3285)
1026_scaffold001 CDS cds_000066_1026_scaffold001	5	160	PF00502.19	185.2	7.1e-55	Phycobilisome protein
1026_scaffold001 CDS cds_000067_1026_scaffold001	6	160	PF00502.19	197.5	1.1e-58	Phycobilisome protein
1026_scaffold001 CDS cds_000068_1026_scaffold001	0	55	PF01383.21	55.2	6.2e-15	CpcD/allophycocyanin linker domain
1026_scaffold001 CDS cds_000070_1026_scaffold001	0	65	PF01241.18	78.8	2.3e-22	Photosystem I psaG / psaK
1026_scaffold001 CDS cds_000071_1026_scaffold001	2	205	PF00697.22	150.9	3.5e-44	N-(5'phosphoribosyl)anthranilate (PRA) isomerase
1026_scaffold001 CDS cds_000073_1026_scaffold001	30	274	PF01716.18	369.9	4.4e-111	Manganese-stabilising protein / photosystem II polypeptide
1026_scaffold001 CDS cds_000074_1026_scaffold001	31	103	PF04542.14	55.5	3.5e-15	Sigma-70 region 2
1026_scaffold001 CDS cds_000074_1026_scaffold001	201	251	PF04545.16	45.6	3.5e-12	Sigma-70, region 4
1026_scaffold001 CDS cds_000074_1026_scaffold001	114	191	PF04539.16	33.8	2.6e-08	Sigma-70 region 3
1026_scaffold001 CDS cds_000075_1026_scaffold001	0	80	PF02261.16	84	6.7e-24	Aspartate decarboxylase
1026_scaffold001 CDS cds_000081_1026_scaffold001	18	253	PF00685.27	48.9	6.1e-13	Sulfotransferase domain
1026_scaffold001 CDS cds_000082_1026_scaffold001	4	252	PF10111.9	174.3	3.4e-51	Glycosyltransferase like family 2
1026_scaffold001 CDS cds_000083_1026_scaffold001	2	62	PF00830.19	73.7	9.7e-21	Ribosomal L28 family
1026_scaffold001 CDS cds_000085_1026_scaffold001	161	517	PF00152.20	248.6	7.5e-74	tRNA synthetases class II (D, K and N)
1026_scaffold001 CDS cds_000085_1026_scaffold001	64	146	PF01336.25	36.6	3.4e-09	OB-fold nucleic acid binding domain
1026_scaffold001 CDS cds_000087_1026_scaffold001	5	84	PF05016.15	26.5	7.4e-06	ParE toxin of type II toxin-antitoxin system, parDE
1026_scaffold001 CDS cds_000088_1026_scaffold001	257	378	PF01042.21	151.1	1.3e-44	Endoribonuclease L-PSP
1026_scaffold001 CDS cds_000088_1026_scaffold001	179	219	PF00805.22	54	9e-15	Pentapeptide repeats (8 copies)
1026_scaffold001 CDS cds_000088_1026_scaffold001	69	109	PF00805.22	40.3	1.7e-10	Pentapeptide repeats (8 copies)
1026_scaffold001 CDS cds_000088_1026_scaffold001	109	148	PF00805.22	37.8	1.1e-09	Pentapeptide repeats (8 copies)
1026_scaffold001 CDS cds_000088_1026_scaffold001	14	52	PF00805.22	25.8	5.8e-06	Pentapeptide repeats (8 copies)
1026_scaffold001 CDS cds_000090_1026_scaffold001	67	235	PF03808.13	180	3.5e-53	Glycosyl transferase WecB/TagA/CpsF family
1026_scaffold001 CDS cds_000091_1026_scaffold001	178	217	PF00805.22	53.2	1.6e-14	Pentapeptide repeats (8 copies)
1026_scaffold001 CDS cds_000091_1026_scaffold001	138	178	PF00805.22	45.8	3.2e-12	Pentapeptide repeats (8 copies)
1026_scaffold001 CDS cds_000091_1026_scaffold001	29	68	PF00805.22	38.8	5.2e-10	Pentapeptide repeats (8 copies)
1026_scaffold001 CDS cds_000091_1026_scaffold001	68	106	PF00805.22	28.2	1e-06	Pentapeptide repeats (8 copies)
1026_scaffold001 CDS cds_000092_1026_scaffold001	17	181	PF14252.6	206.5	2.2e-61	Domain of unknown function (DUF4347)
1026_scaffold001 CDS cds_000093_1026_scaffold001	1	206	PF02384.16	39.9	3e-10	N-6 DNA Methylase
1026_scaffold001 CDS cds_000094_1026_scaffold001	0	125	PF04851.15	86.2	2.5e-24	Type III restriction enzyme, res subunit
1026_scaffold001 CDS cds_000095_1026_scaffold001	45	264	PF01555.18	167	5.3e-49	DNA methylase
1026_scaffold001 CDS cds_000096_1026_scaffold001	3	235	PF00656.22	73.7	2.2e-20	Caspase domain
1026_scaffold001 CDS cds_000098_1026_scaffold001	37	192	PF01625.21	222.6	2.5e-66	Peptide methionine sulfoxide reductase
1026_scaffold001 CDS cds_000099_1026_scaffold001	0	294	PF03881.14	385.3	1.6e-115	Fructosamine kinase
1026_scaffold001 CDS cds_000100_1026_scaffold001	329	571	PF00563.20	258.9	4.2e-77	EAL domain
1026_scaffold001 CDS cds_000100_1026_scaffold001	152	311	PF00990.21	156.8	3.7e-46	Diguanylate cyclase, GGDEF domain
1026_scaffold001 CDS cds_000100_1026_scaffold001	0	112	PF00072.24	90.8	6.2e-26	Response regulator receiver domain
1026_scaffold001 CDS cds_000103_1026_scaffold001	2	171	PF17310.2	82.9	1.5e-23	Family of unknown function (DUF5357)
1026_scaffold001 CDS cds_000104_1026_scaffold001	6	256	PF12679.7	46.8	2.4e-12	ABC-2 family transporter protein
1026_scaffold001 CDS cds_000105_1026_scaffold001	2	97	PF02540.17	28.6	7.2e-07	NAD synthase
1026_scaffold001 CDS cds_000106_1026_scaffold001	12	275	PF02129.18	242.1	7.5e-72	X-Pro dipeptidyl-peptidase (S15 family)
1026_scaffold001 CDS cds_000106_1026_scaffold001	311	546	PF08530.10	94.2	1.1e-26	X-Pro dipeptidyl-peptidase C-terminal non-catalytic domain
1026_scaffold001 CDS cds_000107_1026_scaffold001	256	414	PF02464.17	178.8	5.2e-53	Competence-damaged protein
1026_scaffold001 CDS cds_000107_1026_scaffold001	3	172	PF00994.24	106.6	8.4e-31	Probable molybdopterin binding domain
1026_scaffold001 CDS cds_000107_1026_scaffold001	181	254	PF18146.1	79.1	2e-22	Damage-inducible protein CinA KH domain
1026_scaffold001 CDS cds_000109_1026_scaffold001	8	146	PF01220.19	196.5	1.3e-58	Dehydroquinase class II
1026_scaffold001 CDS cds_000110_1026_scaffold001	41	268	PF03747.14	35.4	9.2e-09	ADP-ribosylglycohydrolase
1026_scaffold001 CDS cds_000111_1026_scaffold001	82	396	PF07697.11	169.3	1.3e-49	7TM-HD extracellular
1026_scaffold001 CDS cds_000111_1026_scaffold001	400	584	PF07698.11	117.2	7.4e-34	7TM receptor with intracellular HD hydrolase
1026_scaffold001 CDS cds_000111_1026_scaffold001	608	757	PF01966.22	64	1.4e-17	HD domain
1026_scaffold001 CDS cds_000113_1026_scaffold001	17	97	PF11282.8	75.9	2.1e-21	Protein of unknown function (DUF3082)
1026_scaffold001 CDS cds_000114_1026_scaffold001	216	295	PF08544.13	47.2	2.2e-12	GHMP kinases C terminal
1026_scaffold001 CDS cds_000114_1026_scaffold001	90	149	PF00288.26	37.7	1.8e-09	GHMP kinases N terminal domain
1026_scaffold001 CDS cds_000115_1026_scaffold001	3	271	PF00398.20	192	9.8e-57	Ribosomal RNA adenine dimethylase
1026_scaffold001 CDS cds_000117_1026_scaffold001	140	208	PF14559.6	31.9	1.4e-07	Tetratricopeptide repeat
1026_scaffold001 CDS cds_000117_1026_scaffold001	68	132	PF13432.6	30.7	3.7e-07	Tetratricopeptide repeat
1026_scaffold001 CDS cds_000117_1026_scaffold001	236	300	PF13432.6	26.2	9.4e-06	Tetratricopeptide repeat
1026_scaffold001 CDS cds_000117_1026_scaffold001	34	62	PF13181.6	14.3	0.04	Tetratricopeptide repeat
1026_scaffold001 CDS cds_000118_1026_scaffold001	78	204	PF03734.14	99.9	1.7e-28	L,D-transpeptidase catalytic domain
1026_scaffold001 CDS cds_000120_1026_scaffold001	282	521	PF02602.15	175.3	1.2e-51	Uroporphyrinogen-III synthase HemD
1026_scaffold001 CDS cds_000120_1026_scaffold001	6	214	PF00590.20	138.8	2.3e-40	Tetrapyrrole (Corrin/Porphyrin) Methylases
1026_scaffold001 CDS cds_000121_1026_scaffold001	3	182	PF01520.18	75.1	7.1e-21	N-acetylmuramoyl-L-alanine amidase
1026_scaffold001 CDS cds_000121_1026_scaffold001	323	449	PF01832.20	50.1	2.8e-13	Mannosyl-glycoprotein endo-beta-N-acetylglucosaminidase
1026_scaffold001 CDS cds_000124_1026_scaffold001	7	202	PF00156.27	59.8	2.2e-16	Phosphoribosyl transferase domain
1026_scaffold001 CDS cds_000125_1026_scaffold001	68	215	PF03167.19	156.8	4e-46	Uracil DNA glycosylase superfamily
1026_scaffold001 CDS cds_000126_1026_scaffold001	2	219	PF12704.7	75.3	7.8e-21	MacB-like periplasmic core domain
1026_scaffold001 CDS cds_000126_1026_scaffold001	278	367	PF02687.21	35	1.5e-08	FtsX-like permease family
1026_scaffold001 CDS cds_000127_1026_scaffold001	22	239	PF12704.7	82.1	6.5e-23	MacB-like periplasmic core domain
1026_scaffold001 CDS cds_000127_1026_scaffold001	298	387	PF02687.21	35.8	8.3e-09	FtsX-like permease family
1026_scaffold001 CDS cds_000128_1026_scaffold001	452	637	PF02321.18	62.7	3.8e-17	Outer membrane efflux protein
1026_scaffold001 CDS cds_000128_1026_scaffold001	200	431	PF02321.18	48	1.2e-12	Outer membrane efflux protein
1026_scaffold001 CDS cds_000129_1026_scaffold001	96	254	PF00849.22	109.1	2.3e-31	RNA pseudouridylate synthase
1026_scaffold001 CDS cds_000129_1026_scaffold001	22	70	PF01479.25	30.9	1.6e-07	S4 domain
1026_scaffold001 CDS cds_000130_1026_scaffold001	254	363	PF02518.26	95.8	2.1e-27	Histidine kinase-, DNA gyrase B-, and HSP90-like ATPase
1026_scaffold001 CDS cds_000130_1026_scaffold001	5	117	PF00072.24	81.1	6.2e-23	Response regulator receiver domain
1026_scaffold001 CDS cds_000130_1026_scaffold001	141	210	PF00512.25	58.2	6e-16	His Kinase A (phospho-acceptor) domain
1026_scaffold001 CDS cds_000132_1026_scaffold001	1400	1476	PF07568.12	95.5	1.5e-27	Histidine kinase
1026_scaffold001 CDS cds_000132_1026_scaffold001	827	934	PF13426.7	76.8	1.3e-21	PAS domain
1026_scaffold001 CDS cds_000132_1026_scaffold001	963	1105	PF01590.26	68.9	6.6e-19	GAF domain
1026_scaffold001 CDS cds_000132_1026_scaffold001	1156	1246	PF08447.12	61.6	6.5e-17	PAS fold
1026_scaffold001 CDS cds_000132_1026_scaffold001	711	804	PF08447.12	60.7	1.2e-16	PAS fold
1026_scaffold001 CDS cds_000132_1026_scaffold001	198	337	PF01590.26	41.5	1.9e-10	GAF domain
1026_scaffold001 CDS cds_000132_1026_scaffold001	58	172	PF08448.10	40.4	2.9e-10	PAS fold
1026_scaffold001 CDS cds_000132_1026_scaffold001	572	679	PF08448.10	30.8	2.8e-07	PAS fold
1026_scaffold001 CDS cds_000132_1026_scaffold001	1263	1333	PF13188.7	22.3	9.7e-05	PAS domain
1026_scaffold001 CDS cds_000133_1026_scaffold001	3	116	PF00072.24	92.6	1.7e-26	Response regulator receiver domain
1026_scaffold001 CDS cds_000133_1026_scaffold001	253	364	PF02518.26	65.3	6.4e-18	Histidine kinase-, DNA gyrase B-, and HSP90-like ATPase
1026_scaffold001 CDS cds_000134_1026_scaffold001	328	565	PF00563.20	266.2	2.5e-79	EAL domain
1026_scaffold001 CDS cds_000134_1026_scaffold001	143	310	PF00990.21	105	3.2e-30	Diguanylate cyclase, GGDEF domain
1026_scaffold001 CDS cds_000134_1026_scaffold001	3	116	PF00072.24	99.6	1.1e-28	Response regulator receiver domain
1026_scaffold001 CDS cds_000135_1026_scaffold001	93	227	PF00390.19	100.5	9.3e-29	Malic enzyme, N-terminal domain
1026_scaffold001 CDS cds_000135_1026_scaffold001	238	456	PF03949.15	85.2	4.3e-24	Malic enzyme, NAD binding domain
1026_scaffold001 CDS cds_000136_1026_scaffold001	114	221	PF01648.20	68.3	6e-19	4'-phosphopantetheinyl transferase superfamily
1026_scaffold001 CDS cds_000137_1026_scaffold001	17	285	PF00009.27	179.9	3.8e-53	Elongation factor Tu GTP binding domain
1026_scaffold001 CDS cds_000137_1026_scaffold001	393	523	PF16658.5	147.8	1.4e-43	Class II release factor RF3, C-terminal domain
1026_scaffold001 CDS cds_000138_1026_scaffold001	0	225	PF00230.20	155.1	2.2e-45	Major intrinsic protein
1026_scaffold001 CDS cds_000139_1026_scaffold001	358	501	PF13282.6	165.4	7.8e-49	Domain of unknown function (DUF4070)
1026_scaffold001 CDS cds_000139_1026_scaffold001	170	340	PF04055.21	64.6	1.4e-17	Radical SAM superfamily
1026_scaffold001 CDS cds_000139_1026_scaffold001	22	130	PF02310.19	37	2.9e-09	B12 binding domain
1026_scaffold001 CDS cds_000140_1026_scaffold001	4	129	PF00578.21	137.9	1.6e-40	AhpC/TSA family
1026_scaffold001 CDS cds_000141_1026_scaffold001	48	366	PF05145.12	256.9	2.1e-76	Transition state regulatory protein AbrB
1026_scaffold001 CDS cds_000142_1026_scaffold001	11	185	PF05685.12	73.7	1.3e-20	Putative restriction endonuclease
1026_scaffold001 CDS cds_000146_1026_scaffold001	5	82	PF02700.14	110.4	3.5e-32	Phosphoribosylformylglycinamidine (FGAM) synthase
1026_scaffold001 CDS cds_000147_1026_scaffold001	0	220	PF13507.6	156.3	7.5e-46	CobB/CobQ-like glutamine amidotransferase domain
1026_scaffold001 CDS cds_000148_1026_scaffold001	8	97	PF11378.8	122.3	7.4e-36	Protein of unknown function (DUF3181)
1026_scaffold001 CDS cds_000149_1026_scaffold001	14	82	PF13239.6	32	1.2e-07	2TM domain
1026_scaffold001 CDS cds_000150_1026_scaffold001	23	159	PF01967.21	179.6	2.9e-53	MoaC family
1026_scaffold001 CDS cds_000151_1026_scaffold001	0	424	PF00521.20	460.1	7e-138	DNA gyrase/topoisomerase IV, subunit A
1026_scaffold001 CDS cds_000151_1026_scaffold001	456	504	PF03989.13	44.5	7.7e-12	DNA gyrase C-terminal domain, beta-propeller
1026_scaffold001 CDS cds_000151_1026_scaffold001	708	758	PF03989.13	42.4	3.6e-11	DNA gyrase C-terminal domain, beta-propeller
1026_scaffold001 CDS cds_000151_1026_scaffold001	760	808	PF03989.13	39.1	3.6e-10	DNA gyrase C-terminal domain, beta-propeller
1026_scaffold001 CDS cds_000151_1026_scaffold001	609	660	PF03989.13	38.9	4.2e-10	DNA gyrase C-terminal domain, beta-propeller
1026_scaffold001 CDS cds_000151_1026_scaffold001	506	557	PF03989.13	36.5	2.5e-09	DNA gyrase C-terminal domain, beta-propeller
1026_scaffold001 CDS cds_000151_1026_scaffold001	562	608	PF03989.13	32.2	5.3e-08	DNA gyrase C-terminal domain, beta-propeller
1026_scaffold001 CDS cds_000152_1026_scaffold001	18	305	PF00850.19	245.9	6.5e-73	Histone deacetylase domain
1026_scaffold001 CDS cds_000154_1026_scaffold001	9	119	PF01903.17	65.3	5.5e-18	CbiX
1026_scaffold001 CDS cds_000154_1026_scaffold001	135	232	PF01903.17	54.1	1.6e-14	CbiX
1026_scaffold001 CDS cds_000155_1026_scaffold001	796	919	PF02518.26	65.7	4.7e-18	Histidine kinase-, DNA gyrase B-, and HSP90-like ATPase
1026_scaffold001 CDS cds_000155_1026_scaffold001	653	751	PF00512.25	52.6	3.3e-14	His Kinase A (phospho-acceptor) domain
1026_scaffold001 CDS cds_000155_1026_scaffold001	338	425	PF08447.12	51.6	8.5e-14	PAS fold
1026_scaffold001 CDS cds_000155_1026_scaffold001	191	302	PF08448.10	41.7	1.1e-10	PAS fold
1026_scaffold001 CDS cds_000155_1026_scaffold001	467	609	PF01590.26	41.4	2.1e-10	GAF domain
1026_scaffold001 CDS cds_000156_1026_scaffold001	0	59	PF00072.24	37.7	1.9e-09	Response regulator receiver domain
1026_scaffold001 CDS cds_000157_1026_scaffold001	299	411	PF13437.6	39	1e-09	HlyD family secretion protein
1026_scaffold001 CDS cds_000158_1026_scaffold001	101	468	PF00496.22	241.7	1.2e-71	Bacterial extracellular solute-binding proteins, family 5 Middle
1026_scaffold001 CDS cds_000159_1026_scaffold001	2	117	PF03724.16	92.2	1.8e-26	META domain
1026_scaffold001 CDS cds_000161_1026_scaffold001	215	398	PF13614.6	137	6.1e-40	AAA domain
1026_scaffold001 CDS cds_000161_1026_scaffold001	19	124	PF13588.6	32.6	6.3e-08	Type I restriction enzyme R protein N terminus (HSDR_N)
1026_scaffold001 CDS cds_000162_1026_scaffold001	63	321	PF00487.24	132.6	2.1e-38	Fatty acid desaturase
1026_scaffold001 CDS cds_000165_1026_scaffold001	30	325	PF00291.25	247	2.7e-73	Pyridoxal-phosphate dependent enzyme
1026_scaffold001 CDS cds_000167_1026_scaffold001	14	213	PF03596.13	120.8	6.2e-35	Cadmium resistance transporter
1026_scaffold001 CDS cds_000168_1026_scaffold001	371	689	PF01515.19	436.8	4.8e-131	Phosphate acetyl/butaryl transferase
1026_scaffold001 CDS cds_000168_1026_scaffold001	212	328	PF07085.12	102.5	9.7e-30	DRTGG domain
1026_scaffold001 CDS cds_000168_1026_scaffold001	2	214	PF13500.6	99.8	1.7e-28	AAA domain
1026_scaffold001 CDS cds_000169_1026_scaffold001	12	332	PF00490.21	493.9	1.8e-148	Delta-aminolevulinic acid dehydratase
1026_scaffold001 CDS cds_000171_1026_scaffold001	0	60	PF18480.1	58.8	3.3e-16	Domain of unknown function (DUF5615)
1026_scaffold001 CDS cds_000173_1026_scaffold001	32	167	PF01926.23	22	0.00013	50S ribosome-binding GTPase
1026_scaffold001 CDS cds_000176_1026_scaffold001	51	206	PF00005.27	95.8	3e-27	ABC transporter
1026_scaffold001 CDS cds_000177_1026_scaffold001	131	418	PF01933.18	364.7	3.2e-109	Uncharacterised protein family UPF0052
1026_scaffold001 CDS cds_000178_1026_scaffold001	5	136	PF02367.17	113.2	7.6e-33	Threonylcarbamoyl adenosine biosynthesis protein TsaE
1026_scaffold001 CDS cds_000179_1026_scaffold001	35	147	PF09912.9	122.8	5.9e-36	Uncharacterized protein conserved in bacteria (DUF2141)
1026_scaffold001 CDS cds_000180_1026_scaffold001	1	86	PF03795.14	64.7	7.8e-18	YCII-related domain
1026_scaffold001 CDS cds_000181_1026_scaffold001	216	396	PF03483.17	215	5.4e-64	B3/4 domain
1026_scaffold001 CDS cds_000181_1026_scaffold001	514	716	PF17759.1	150.8	3.5e-44	Phenylalanyl tRNA synthetase beta chain CLM domain
1026_scaffold001 CDS cds_000181_1026_scaffold001	736	830	PF03147.14	104.7	2.6e-30	Ferredoxin-fold anticodon binding domain
1026_scaffold001 CDS cds_000181_1026_scaffold001	44	145	PF01588.20	80.1	1e-22	Putative tRNA binding domain
1026_scaffold001 CDS cds_000181_1026_scaffold001	415	511	PF03484.15	68.2	5.8e-19	tRNA synthetase B5 domain
1026_scaffold001 CDS cds_000182_1026_scaffold001	33	294	PF00069.25	131.2	4.3e-38	Protein kinase domain
1026_scaffold001 CDS cds_000182_1026_scaffold001	486	526	PF00805.22	43	2.6e-11	Pentapeptide repeats (8 copies)
1026_scaffold001 CDS cds_000182_1026_scaffold001	427	465	PF00805.22	36.6	2.6e-09	Pentapeptide repeats (8 copies)
1026_scaffold001 CDS cds_000184_1026_scaffold001	21	256	PF00561.20	79.1	4.1e-22	alpha/beta hydrolase fold
1026_scaffold001 CDS cds_000185_1026_scaffold001	121	302	PF13378.6	55.8	4.5e-15	Enolase C-terminal domain-like
1026_scaffold001 CDS cds_000186_1026_scaffold001	4	259	PF00795.22	217.2	2.4e-64	Carbon-nitrogen hydrolase
1026_scaffold001 CDS cds_000187_1026_scaffold001	0	37	PF01701.18	76.8	1.3e-21	Photosystem I reaction centre subunit IX / PsaJ
1026_scaffold001 CDS cds_000188_1026_scaffold001	43	155	PF02507.15	159.1	9.4e-47	Photosystem I reaction centre subunit III
1026_scaffold001 CDS cds_000189_1026_scaffold001	22	315	PF00814.25	326.9	1.2e-97	Glycoprotease family
1026_scaffold001 CDS cds_000190_1026_scaffold001	576	727	PF02518.26	75.5	4.4e-21	Histidine kinase-, DNA gyrase B-, and HSP90-like ATPase
1026_scaffold001 CDS cds_000190_1026_scaffold001	463	532	PF00512.25	66.6	1.5e-18	His Kinase A (phospho-acceptor) domain
1026_scaffold001 CDS cds_000190_1026_scaffold001	230	283	PF00672.25	48.2	1.1e-12	HAMP domain
1026_scaffold001 CDS cds_000190_1026_scaffold001	296	402	PF00989.25	25.7	8.9e-06	PAS fold
1026_scaffold001 CDS cds_000191_1026_scaffold001	2	236	PF00696.28	150.5	5.7e-44	Amino acid kinase family
1026_scaffold001 CDS cds_000191_1026_scaffold001	278	353	PF01472.20	81.1	4.3e-23	PUA domain
1026_scaffold001 CDS cds_000193_1026_scaffold001	923	996	PF13558.6	34.9	1.3e-08	Putative exonuclease SbcCD, C subunit
1026_scaffold001 CDS cds_000193_1026_scaffold001	25	269	PF13304.6	27.4	2.7e-06	AAA domain, putative AbiEii toxin, Type IV TA system
1026_scaffold001 CDS cds_000194_1026_scaffold001	275	446	PF05128.12	130.9	3.4e-38	Domain of unknown function (DUF697)
1026_scaffold001 CDS cds_000194_1026_scaffold001	66	190	PF01926.23	63.8	1.4e-17	50S ribosome-binding GTPase
1026_scaffold001 CDS cds_000195_1026_scaffold001	160	260	PF03775.16	107.6	2.7e-31	Septum formation inhibitor MinC, C-terminal domain
1026_scaffold001 CDS cds_000196_1026_scaffold001	0	234	PF10609.9	78.4	5.5e-22	NUBPL iron-transfer P-loop NTPase
1026_scaffold001 CDS cds_000197_1026_scaffold001	17	84	PF03776.14	81.1	4.1e-23	Septum formation topological specificity factor MinE
1026_scaffold001 CDS cds_000198_1026_scaffold001	954	1147	PF00211.20	104.1	6.6e-30	Adenylate and Guanylate cyclase catalytic domain
1026_scaffold001 CDS cds_000198_1026_scaffold001	626	739	PF02518.26	102.7	1.6e-29	Histidine kinase-, DNA gyrase B-, and HSP90-like ATPase
1026_scaffold001 CDS cds_000198_1026_scaffold001	797	910	PF00072.24	98.4	2.7e-28	Response regulator receiver domain
1026_scaffold001 CDS cds_000198_1026_scaffold001	10	122	PF00072.24	65.1	5.7e-18	Response regulator receiver domain
1026_scaffold001 CDS cds_000198_1026_scaffold001	334	496	PF01590.26	54.7	1.5e-14	GAF domain
1026_scaffold001 CDS cds_000198_1026_scaffold001	159	304	PF01590.26	51.6	1.5e-13	GAF domain
1026_scaffold001 CDS cds_000198_1026_scaffold001	517	582	PF00512.25	49.1	4.2e-13	His Kinase A (phospho-acceptor) domain
1026_scaffold001 CDS cds_000199_1026_scaffold001	36	174	PF00583.25	60.7	1.5e-16	Acetyltransferase (GNAT) family
1026_scaffold001 CDS cds_000200_1026_scaffold001	122	260	PF00731.20	64.5	7.5e-18	AIR carboxylase
1026_scaffold001 CDS cds_000201_1026_scaffold001	56	471	PF00496.22	283.1	3.1e-84	Bacterial extracellular solute-binding proteins, family 5 Middle
1026_scaffold001 CDS cds_000204_1026_scaffold001	2	157	PF02542.16	216.4	2.3e-64	YgbB family
1026_scaffold001 CDS cds_000205_1026_scaffold001	6	126	PF01408.22	89.7	2.4e-25	Oxidoreductase family, NAD-binding Rossmann fold
1026_scaffold001 CDS cds_000205_1026_scaffold001	138	217	PF02894.17	35.3	9.2e-09	Oxidoreductase family, C-terminal alpha/beta domain
1026_scaffold001 CDS cds_000207_1026_scaffold001	131	305	PF02955.16	240.9	5.1e-72	Prokaryotic glutathione synthetase, ATP-grasp domain
1026_scaffold001 CDS cds_000207_1026_scaffold001	0	128	PF02951.14	135	1.3e-39	Prokaryotic glutathione synthetase, N-terminal domain
1026_scaffold001 CDS cds_000208_1026_scaffold001	0	44	PF00462.24	41.5	1.1e-10	Glutaredoxin
1026_scaffold001 CDS cds_000209_1026_scaffold001	28	286	PF00089.26	53.6	2.6e-14	Trypsin
1026_scaffold001 CDS cds_000209_1026_scaffold001	310	346	PF00353.19	37.4	1.7e-09	RTX calcium-binding nonapeptide repeat (4 copies)
1026_scaffold001 CDS cds_000209_1026_scaffold001	364	400	PF00353.19	27.8	1.8e-06	RTX calcium-binding nonapeptide repeat (4 copies)
1026_scaffold001 CDS cds_000210_1026_scaffold001	48	216	PF13847.6	61.1	1e-16	Methyltransferase domain
1026_scaffold001 CDS cds_000211_1026_scaffold001	41	211	PF13847.6	75.2	4.5e-21	Methyltransferase domain
1026_scaffold001 CDS cds_000213_1026_scaffold001	168	309	PF03547.18	52.5	2.5e-14	Membrane transport protein
1026_scaffold001 CDS cds_000214_1026_scaffold001	142	274	PF02557.17	147.6	1.7e-43	D-alanyl-D-alanine carboxypeptidase
1026_scaffold001 CDS cds_000216_1026_scaffold001	26	101	PF03551.14	61.4	5.8e-17	Transcriptional regulator PadR-like family
1026_scaffold001 CDS cds_000217_1026_scaffold001	2	173	PF12046.8	233.1	1.1e-69	Cofactor assembly of complex C subunit B
1026_scaffold001 CDS cds_000218_1026_scaffold001	317	454	PF02518.26	85	4.8e-24	Histidine kinase-, DNA gyrase B-, and HSP90-like ATPase
1026_scaffold001 CDS cds_000221_1026_scaffold001	4	239	PF07005.11	207	3.2e-61	Sugar-binding N-terminal domain
1026_scaffold001 CDS cds_000221_1026_scaffold001	262	428	PF17042.5	129	2.5e-37	Nucleotide-binding C-terminal domain
1026_scaffold001 CDS cds_000222_1026_scaffold001	544	902	PF02384.16	59.4	3.3e-16	N-6 DNA Methylase
1026_scaffold001 CDS cds_000223_1026_scaffold001	36	391	PF03062.19	85.7	3.8e-24	MBOAT, membrane-bound O-acyltransferase family
1026_scaffold001 CDS cds_000225_1026_scaffold001	317	355	PF00805.22	36.4	2.8e-09	Pentapeptide repeats (8 copies)
1026_scaffold001 CDS cds_000226_1026_scaffold001	9	185	PF05685.12	120.3	6.2e-35	Putative restriction endonuclease
1026_scaffold001 CDS cds_000227_1026_scaffold001	496	803	PF02638.15	115.2	3e-33	Glycosyl hydrolase-like 10
1026_scaffold001 CDS cds_000229_1026_scaffold001	0	55	PF04016.12	46.6	2.5e-12	Putative heavy-metal chelation
1026_scaffold001 CDS cds_000230_1026_scaffold001	429	494	PF05199.13	68.3	9.9e-19	GMC oxidoreductase
1026_scaffold001 CDS cds_000230_1026_scaffold001	7	288	PF00732.19	39.4	4.6e-10	GMC oxidoreductase
1026_scaffold001 CDS cds_000231_1026_scaffold001	8	208	PF00510.18	103	2.4e-29	Cytochrome c oxidase subunit III
1026_scaffold001 CDS cds_000232_1026_scaffold001	34	482	PF00115.20	512.8	7.1e-154	Cytochrome C and Quinol oxidase polypeptide I
1026_scaffold001 CDS cds_000233_1026_scaffold001	18	112	PF02790.15	50.7	1.5e-13	Cytochrome C oxidase subunit II, transmembrane domain
1026_scaffold001 CDS cds_000233_1026_scaffold001	162	243	PF00116.20	39.3	5e-10	Cytochrome C oxidase subunit II, periplasmic domain
1026_scaffold001 CDS cds_000234_1026_scaffold001	67	183	PF09990.9	117.2	3.8e-34	Predicted membrane protein (DUF2231)
1026_scaffold001 CDS cds_000235_1026_scaffold001	19	123	PF09990.9	110.2	6e-32	Predicted membrane protein (DUF2231)
1026_scaffold001 CDS cds_000236_1026_scaffold001	32	113	PF02583.17	90.6	6.2e-26	Metal-sensitive transcriptional repressor
1026_scaffold001 CDS cds_000238_1026_scaffold001	204	423	PF16576.5	51.1	1e-13	Barrel-sandwich domain of CusB or HlyD membrane-fusion
1026_scaffold001 CDS cds_000239_1026_scaffold001	3	1045	PF00873.19	1056.6	0	AcrB/AcrD/AcrF family
1026_scaffold001 CDS cds_000241_1026_scaffold001	2	118	PF08814.10	137.8	2.3e-40	XisH protein
1026_scaffold001 CDS cds_000242_1026_scaffold001	0	110	PF08869.11	155	7.4e-46	XisI protein
1026_scaffold001 CDS cds_000243_1026_scaffold001	41	181	PF05419.12	123.2	7.9e-36	GUN4-like
1026_scaffold001 CDS cds_000244_1026_scaffold001	34	98	PF03040.14	92.4	4e-26	CemA family
1026_scaffold001 CDS cds_000246_1026_scaffold001	5	348	PF00224.21	404.4	3.3e-121	Pyruvate kinase, barrel domain
1026_scaffold001 CDS cds_000246_1026_scaffold001	356	471	PF02887.16	82.6	2.4e-23	Pyruvate kinase, alpha/beta domain
1026_scaffold001 CDS cds_000247_1026_scaffold001	5	204	PF00106.25	171.9	1e-50	short chain dehydrogenase
1026_scaffold001 CDS cds_000248_1026_scaffold001	10	218	PF00590.20	168.5	1.9e-49	Tetrapyrrole (Corrin/Porphyrin) Methylases
1026_scaffold001 CDS cds_000249_1026_scaffold001	16	266	PF01790.18	268.4	4.3e-80	Prolipoprotein diacylglyceryl transferase
1026_scaffold001 CDS cds_000250_1026_scaffold001	374	629	PF01435.18	49.1	5.5e-13	Peptidase family M48
1026_scaffold001 CDS cds_000250_1026_scaffold001	18	88	PF14559.6	29.1	1e-06	Tetratricopeptide repeat
1026_scaffold001 CDS cds_000251_1026_scaffold001	4	75	PF00076.22	60.9	7.3e-17	RNA recognition motif. (a.k.a. RRM, RBD, or RNP domain)
1026_scaffold001 CDS cds_000252_1026_scaffold001	5	54	PF10049.9	23.1	6.5e-05	Protein of unknown function (DUF2283)
1026_scaffold001 CDS cds_000253_1026_scaffold001	11	390	PF01411.19	516.8	6.3e-155	tRNA synthetases class II (A)
1026_scaffold001 CDS cds_000253_1026_scaffold001	449	641	PF01411.19	168.6	1.9e-49	tRNA synthetases class II (A)
1026_scaffold001 CDS cds_000253_1026_scaffold001	816	958	PF02272.19	75.6	5e-21	DHHA1 domain
1026_scaffold001 CDS cds_000253_1026_scaffold001	737	781	PF07973.14	60.4	1.3e-16	Threonyl and Alanyl tRNA synthetase second additional domain
1026_scaffold001 CDS cds_000254_1026_scaffold001	59	488	PF11850.8	606	3.4e-182	Protein of unknown function (DUF3370)
1026_scaffold001 CDS cds_000255_1026_scaffold001	147	469	PF02384.16	227.6	2.1e-67	N-6 DNA Methylase
1026_scaffold001 CDS cds_000255_1026_scaffold001	5	130	PF12161.8	60.2	3.1e-16	HsdM N-terminal domain
1026_scaffold001 CDS cds_000256_1026_scaffold001	0	62	PF02604.19	40	2.6e-10	Antitoxin Phd_YefM, type II toxin-antitoxin system
1026_scaffold001 CDS cds_000257_1026_scaffold001	6	104	PF01909.23	49.4	4.2e-13	Nucleotidyltransferase domain
1026_scaffold001 CDS cds_000259_1026_scaffold001	3	132	PF01850.21	38.8	1.2e-09	PIN domain
1026_scaffold001 CDS cds_000260_1026_scaffold001	8	64	PF04255.14	86.4	8.3e-25	Protein of unknown function (DUF433)
1026_scaffold001 CDS cds_000261_1026_scaffold001	3	176	PF01420.19	94.2	9.8e-27	Type I restriction modification DNA specificity domain
1026_scaffold001 CDS cds_000261_1026_scaffold001	195	367	PF01420.19	49.7	4.7e-13	Type I restriction modification DNA specificity domain
1026_scaffold001 CDS cds_000264_1026_scaffold001	5	134	PF01850.21	51.2	1.6e-13	PIN domain
1026_scaffold001 CDS cds_000265_1026_scaffold001	350	538	PF04851.15	116.2	1.5e-33	Type III restriction enzyme, res subunit
1026_scaffold001 CDS cds_000265_1026_scaffold001	1019	1168	PF08463.10	64.9	9.3e-18	EcoEI R protein C-terminal
1026_scaffold001 CDS cds_000265_1026_scaffold001	19	114	PF13643.6	47.9	1.1e-12	Domain of unknown function (DUF4145)
1026_scaffold001 CDS cds_000265_1026_scaffold001	631	751	PF00271.31	31.6	1.7e-07	Helicase conserved C-terminal domain
1026_scaffold001 CDS cds_000265_1026_scaffold001	204	319	PF04313.14	29.8	5.2e-07	Type I restriction enzyme R protein N terminus (HSDR_N)
1026_scaffold001 CDS cds_000266_1026_scaffold001	10	196	PF05685.12	134.4	2.8e-39	Putative restriction endonuclease
1026_scaffold001 CDS cds_000268_1026_scaffold001	408	518	PF08487.10	29.4	7.4e-07	Vault protein inter-alpha-trypsin domain
1026_scaffold001 CDS cds_000269_1026_scaffold001	2	73	PF00076.22	77.1	6.9e-22	RNA recognition motif. (a.k.a. RRM, RBD, or RNP domain)
1026_scaffold001 CDS cds_000270_1026_scaffold001	2	73	PF00076.22	82.3	1.6e-23	RNA recognition motif. (a.k.a. RRM, RBD, or RNP domain)
1026_scaffold001 CDS cds_000271_1026_scaffold001	2	73	PF00076.22	72.4	1.9e-20	RNA recognition motif. (a.k.a. RRM, RBD, or RNP domain)
1026_scaffold001 CDS cds_000272_1026_scaffold001	15	114	PF00436.25	58.3	6.2e-16	Single-strand binding protein family
1026_scaffold001 CDS cds_000273_1026_scaffold001	0	210	PF00483.23	130.4	8.3e-38	Nucleotidyl transferase
1026_scaffold001 CDS cds_000273_1026_scaffold001	357	491	PF02878.16	90.6	6.8e-26	Phosphoglucomutase/phosphomannomutase, alpha/beta/alpha domain I
1026_scaffold001 CDS cds_000273_1026_scaffold001	507	607	PF02879.16	45	1.3e-11	Phosphoglucomutase/phosphomannomutase, alpha/beta/alpha domain II
1026_scaffold001 CDS cds_000273_1026_scaffold001	610	723	PF02880.16	35.7	8.3e-09	Phosphoglucomutase/phosphomannomutase, alpha/beta/alpha domain III
1026_scaffold001 CDS cds_000273_1026_scaffold001	224	260	PF00132.24	29.2	4.9e-07	Bacterial transferase hexapeptide (six repeats)
1026_scaffold001 CDS cds_000275_1026_scaffold001	80	180	PF08241.12	44.3	2.2e-11	Methyltransferase domain
1026_scaffold001 CDS cds_000276_1026_scaffold001	1	218	PF13386.6	160	6.9e-47	Cytochrome C biogenesis protein transmembrane region
1026_scaffold001 CDS cds_000276_1026_scaffold001	229	343	PF01794.19	32.7	6.5e-08	Ferric reductase like transmembrane component
1026_scaffold001 CDS cds_000278_1026_scaffold001	5	73	PF00550.25	60.1	2e-16	Phosphopantetheine attachment site
1026_scaffold001 CDS cds_000279_1026_scaffold001	2	247	PF00109.26	205.3	1.1e-60	Beta-ketoacyl synthase, N-terminal domain
1026_scaffold001 CDS cds_000279_1026_scaffold001	254	370	PF02801.22	125.6	9.4e-37	Beta-ketoacyl synthase, C-terminal domain
1026_scaffold001 CDS cds_000280_1026_scaffold001	172	385	PF01747.17	310.3	5.6e-93	ATP-sulfurylase
1026_scaffold001 CDS cds_000280_1026_scaffold001	7	166	PF14306.6	186.8	2e-55	PUA-like domain
1026_scaffold001 CDS cds_000281_1026_scaffold001	39	313	PF00656.22	79.8	2.9e-22	Caspase domain
1026_scaffold001 CDS cds_000283_1026_scaffold001	34	412	PF00155.21	99	3.2e-28	Aminotransferase class I and II
1026_scaffold001 CDS cds_000284_1026_scaffold001	3	275	PF06485.11	342.2	2.1e-102	RNA-binding protein Tab2/Atab2
1026_scaffold001 CDS cds_000286_1026_scaffold001	30	372	PF00155.21	148.9	2e-43	Aminotransferase class I and II
1026_scaffold001 CDS cds_000287_1026_scaffold001	33	259	PF06182.11	225.6	6.8e-67	ABC-2 family transporter protein
1026_scaffold001 CDS cds_000289_1026_scaffold001	54	123	PF14250.6	114.4	1.8e-33	AbrB-like transcriptional regulator
1026_scaffold001 CDS cds_000290_1026_scaffold001	0	83	PF02082.20	98.6	1.9e-28	Transcriptional regulator
1026_scaffold001 CDS cds_000291_1026_scaffold001	9	310	PF03186.13	318.9	2.4e-95	CobD/Cbib protein
1026_scaffold001 CDS cds_000292_1026_scaffold001	3	165	PF00156.27	77.6	7.4e-22	Phosphoribosyl transferase domain
1026_scaffold001 CDS cds_000293_1026_scaffold001	235	430	PF01189.17	207.9	1.2e-61	16S rRNA methyltransferase RsmB/F
1026_scaffold001 CDS cds_000293_1026_scaffold001	1	104	PF01029.18	82.6	2.9e-23	NusB family
1026_scaffold001 CDS cds_000294_1026_scaffold001	485	640	PF01743.20	114.2	4.9e-33	Poly A polymerase head domain
1026_scaffold001 CDS cds_000294_1026_scaffold001	316	373	PF00571.28	49	6.3e-13	CBS domain
1026_scaffold001 CDS cds_000294_1026_scaffold001	379	435	PF00571.28	44.9	1.1e-11	CBS domain
1026_scaffold001 CDS cds_000294_1026_scaffold001	1	148	PF01368.20	32.2	9.4e-08	DHH family
1026_scaffold001 CDS cds_000295_1026_scaffold001	8	339	PF14516.6	438.5	1.2e-131	AAA-like domain
1026_scaffold001 CDS cds_000295_1026_scaffold001	365	532	PF00990.21	158.8	8.9e-47	Diguanylate cyclase, GGDEF domain
1026_scaffold001 CDS cds_000296_1026_scaffold001	14	345	PF00206.20	389.8	9.8e-117	Lyase
1026_scaffold001 CDS cds_000296_1026_scaffold001	410	464	PF10415.9	75.8	2.5e-21	Fumarase C C-terminus
1026_scaffold001 CDS cds_000297_1026_scaffold001	10	154	PF01668.18	208.3	4.1e-62	SmpB protein
1026_scaffold001 CDS cds_000299_1026_scaffold001	1	386	PF07517.14	441.8	1e-132	SecA DEAD-like domain
1026_scaffold001 CDS cds_000299_1026_scaffold001	706	921	PF07516.13	212	8.4e-63	SecA Wing and Scaffold domain
1026_scaffold001 CDS cds_000299_1026_scaffold001	233	342	PF01043.20	127.3	3.9e-37	SecA preprotein cross-linking domain
1026_scaffold001 CDS cds_000300_1026_scaffold001	21	304	PF00664.23	128.9	2.7e-37	ABC transporter transmembrane region
1026_scaffold001 CDS cds_000300_1026_scaffold001	365	515	PF00005.27	122.6	1.6e-35	ABC transporter
1026_scaffold001 CDS cds_000302_1026_scaffold001	149	355	PF01872.17	149.2	1.3e-43	RibD C-terminal domain
1026_scaffold001 CDS cds_000302_1026_scaffold001	2	103	PF00383.23	73.8	7.9e-21	Cytidine and deoxycytidylate deaminase zinc-binding region
1026_scaffold001 CDS cds_000304_1026_scaffold001	227	369	PF13692.6	86.1	2.7e-24	Glycosyl transferases group 1
1026_scaffold001 CDS cds_000304_1026_scaffold001	15	218	PF13439.6	45.8	6.2e-12	Glycosyltransferase Family 4
1026_scaffold001 CDS cds_000306_1026_scaffold001	80	255	PF01507.19	160.2	4.8e-47	Phosphoadenosine phosphosulfate reductase family
1026_scaffold001 CDS cds_000307_1026_scaffold001	19	375	PF01041.17	370.3	1.1e-110	DegT/DnrJ/EryC1/StrS aminotransferase family
1026_scaffold001 CDS cds_000308_1026_scaffold001	20	279	PF09721.10	180.6	4e-53	Transmembrane exosortase (Exosortase_EpsH)
1026_scaffold001 CDS cds_000310_1026_scaffold001	110	192	PF02563.16	56.2	3e-15	Polysaccharide biosynthesis/export protein
1026_scaffold001 CDS cds_000310_1026_scaffold001	306	361	PF10531.9	26.5	4.4e-06	SLBB domain
1026_scaffold001 CDS cds_000310_1026_scaffold001	197	252	PF10531.9	21.1	0.00021	SLBB domain
1026_scaffold001 CDS cds_000311_1026_scaffold001	522	703	PF01656.23	28.2	1.6e-06	CobQ/CobB/MinD/ParA nucleotide binding domain
1026_scaffold001 CDS cds_000315_1026_scaffold001	11	176	PF04851.15	73.6	1.8e-20	Type III restriction enzyme, res subunit
1026_scaffold001 CDS cds_000315_1026_scaffold001	267	389	PF00271.31	47.9	1.4e-12	Helicase conserved C-terminal domain
1026_scaffold001 CDS cds_000317_1026_scaffold001	4	239	PF13476.6	102.7	3.6e-29	AAA domain
1026_scaffold001 CDS cds_000318_1026_scaffold001	8	182	PF05685.12	66.5	2.1e-18	Putative restriction endonuclease
1026_scaffold001 CDS cds_000319_1026_scaffold001	142	272	PF12965.7	165.1	6.9e-49	Domain of unknown function (DUF3854)
1026_scaffold001 CDS cds_000320_1026_scaffold001	5	71	PF12844.7	43	3.4e-11	Helix-turn-helix domain
1026_scaffold001 CDS cds_000321_1026_scaffold001	55	191	PF06114.13	38.8	7.3e-10	IrrE N-terminal-like domain
1026_scaffold001 CDS cds_000323_1026_scaffold001	17	454	PF01593.24	256.5	6.2e-76	Flavin containing amine oxidoreductase
1026_scaffold001 CDS cds_000324_1026_scaffold001	63	196	PF01494.19	31.2	1.3e-07	FAD binding domain
1026_scaffold001 CDS cds_000324_1026_scaffold001	8	68	PF13450.6	27.8	2.2e-06	NAD(P)-binding Rossmann-like domain
1026_scaffold001 CDS cds_000325_1026_scaffold001	7	170	PF01765.19	197.2	1.6e-58	Ribosome recycling factor
1026_scaffold001 CDS cds_000326_1026_scaffold001	9	219	PF00696.28	100.5	1.1e-28	Amino acid kinase family
1026_scaffold001 CDS cds_000327_1026_scaffold001	5	132	PF00578.21	77.8	6.4e-22	AhpC/TSA family
1026_scaffold001 CDS cds_000328_1026_scaffold001	81	293	PF13472.6	61.5	1.3e-16	GDSL-like Lipase/Acylhydrolase family
1026_scaffold001 CDS cds_000329_1026_scaffold001	8	264	PF03437.15	356.5	7.4e-107	BtpA family
1026_scaffold001 CDS cds_000330_1026_scaffold001	13	148	PF07884.14	97.2	7.6e-28	Vitamin K epoxide reductase family
1026_scaffold001 CDS cds_000331_1026_scaffold001	37	359	PF05226.11	195.6	1.1e-57	CHASE2 domain
1026_scaffold001 CDS cds_000331_1026_scaffold001	564	722	PF00990.21	172	7.7e-51	Diguanylate cyclase, GGDEF domain
1026_scaffold001 CDS cds_000331_1026_scaffold001	432	542	PF08448.10	42.2	7.7e-11	PAS fold
1026_scaffold001 CDS cds_000332_1026_scaffold001	4	126	PF00578.21	140.3	2.9e-41	AhpC/TSA family
1026_scaffold001 CDS cds_000333_1026_scaffold001	715	840	PF13529.6	61	1.8e-16	Peptidase_C39 like family
1026_scaffold001 CDS cds_000334_1026_scaffold001	13	306	PF00291.25	281.7	6.8e-84	Pyridoxal-phosphate dependent enzyme
1026_scaffold001 CDS cds_000334_1026_scaffold001	318	408	PF00585.18	97.4	3e-28	C-terminal regulatory domain of Threonine dehydratase
1026_scaffold001 CDS cds_000334_1026_scaffold001	412	502	PF00585.18	77	7.3e-22	C-terminal regulatory domain of Threonine dehydratase
1026_scaffold001 CDS cds_000335_1026_scaffold001	0	62	PF14424.6	55	8.9e-15	The BURPS668_1122 family of deaminases
1026_scaffold001 CDS cds_000340_1026_scaffold001	102	293	PF01071.19	246.8	1.4e-73	Phosphoribosylglycinamide synthetase, ATP-grasp (A) domain
1026_scaffold001 CDS cds_000340_1026_scaffold001	0	102	PF02844.15	114.4	3.2e-33	Phosphoribosylglycinamide synthetase, N domain
1026_scaffold001 CDS cds_000340_1026_scaffold001	327	418	PF02843.16	105.9	9.6e-31	Phosphoribosylglycinamide synthetase, C domain
1026_scaffold001 CDS cds_000341_1026_scaffold001	0	29	PF06616.11	33.6	2.1e-08	BsuBI/PstI restriction endonuclease domain
1026_scaffold001 CDS cds_000342_1026_scaffold001	531	671	PF17728.1	167.8	1.2e-49	BsuBI/PstI restriction endonuclease HTH domain
1026_scaffold001 CDS cds_000342_1026_scaffold001	157	270	PF07669.11	41.5	1.5e-10	Eco57I restriction-modification methylase
1026_scaffold001 CDS cds_000343_1026_scaffold001	0	107	PF10184.9	125.1	1.5e-36	Uncharacterized conserved protein (DUF2358)
1026_scaffold001 CDS cds_000344_1026_scaffold001	0	302	PF02374.15	359.6	1.2e-107	Anion-transporting ATPase
1026_scaffold001 CDS cds_000344_1026_scaffold001	321	384	PF17886.1	69.5	1.3e-19	HSP20-like domain found in ArsA
1026_scaffold001 CDS cds_000345_1026_scaffold001	23	197	PF03741.16	148.2	1.9e-43	Integral membrane protein TerC family
1026_scaffold001 CDS cds_000346_1026_scaffold001	1	136	PF00334.19	185.2	4.9e-55	Nucleoside diphosphate kinase
1026_scaffold001 CDS cds_000347_1026_scaffold001	94	366	PF02784.16	145.7	1.4e-42	Pyridoxal-dependent decarboxylase, pyridoxal binding domain
1026_scaffold001 CDS cds_000347_1026_scaffold001	389	472	PF17810.1	89	1.8e-25	Arginine decarboxylase helical bundle domain
1026_scaffold001 CDS cds_000347_1026_scaffold001	608	662	PF17944.1	62	5.8e-17	Arginine decarboxylase C-terminal helical extension
1026_scaffold001 CDS cds_000351_1026_scaffold001	70	520	PF00668.20	380.1	1.3e-113	Condensation domain
1026_scaffold001 CDS cds_000351_1026_scaffold001	539	936	PF00501.28	369.8	1.4e-110	AMP-binding enzyme
1026_scaffold001 CDS cds_000351_1026_scaffold001	1131	1399	PF00975.20	101	1.1e-28	Thioesterase domain
1026_scaffold001 CDS cds_000351_1026_scaffold001	3	54	PF18563.1	68.9	2.7e-19	TubC N-terminal docking domain
1026_scaffold001 CDS cds_000351_1026_scaffold001	1046	1110	PF00550.25	52.5	4.5e-14	Phosphopantetheine attachment site
1026_scaffold001 CDS cds_000351_1026_scaffold001	943	1019	PF13193.6	47.5	2.7e-12	AMP-binding enzyme C-terminal domain
1026_scaffold001 CDS cds_000352_1026_scaffold001	1	450	PF00668.20	417.2	7.2e-125	Condensation domain
1026_scaffold001 CDS cds_000352_1026_scaffold001	1087	1536	PF00668.20	403.2	1.3e-120	Condensation domain
1026_scaffold001 CDS cds_000352_1026_scaffold001	2158	2606	PF00668.20	401.5	4.2e-120	Condensation domain
1026_scaffold001 CDS cds_000352_1026_scaffold001	4058	4462	PF00501.28	366.8	1.2e-109	AMP-binding enzyme
1026_scaffold001 CDS cds_000352_1026_scaffold001	3598	4040	PF00668.20	362.3	3.3e-108	Condensation domain
1026_scaffold001 CDS cds_000352_1026_scaffold001	2625	3030	PF00501.28	359	2.7e-107	AMP-binding enzyme
1026_scaffold001 CDS cds_000352_1026_scaffold001	469	889	PF00501.28	351.1	6.9e-105	AMP-binding enzyme
1026_scaffold001 CDS cds_000352_1026_scaffold001	1555	1962	PF00501.28	332.6	2.8e-99	AMP-binding enzyme
1026_scaffold001 CDS cds_000352_1026_scaffold001	896	979	PF13193.6	59.9	3.7e-16	AMP-binding enzyme C-terminal domain
1026_scaffold001 CDS cds_000352_1026_scaffold001	1004	1069	PF00550.25	58	8.9e-16	Phosphopantetheine attachment site
1026_scaffold001 CDS cds_000352_1026_scaffold001	3514	3579	PF00550.25	57.2	1.5e-15	Phosphopantetheine attachment site
1026_scaffold001 CDS cds_000352_1026_scaffold001	5006	5071	PF00550.25	47.9	1.3e-12	Phosphopantetheine attachment site
1026_scaffold001 CDS cds_000352_1026_scaffold001	2074	2139	PF00550.25	46.1	4.7e-12	Phosphopantetheine attachment site
1026_scaffold001 CDS cds_000352_1026_scaffold001	1969	2047	PF13193.6	46.6	5.2e-12	AMP-binding enzyme C-terminal domain
1026_scaffold001 CDS cds_000352_1026_scaffold001	4591	4692	PF08242.12	44.7	1.8e-11	Methyltransferase domain
1026_scaffold001 CDS cds_000352_1026_scaffold001	3089	3251	PF05185.16	34.9	1.3e-08	PRMT5 arginine-N-methyltransferase
1026_scaffold001 CDS cds_000353_1026_scaffold001	2392	2841	PF00668.20	410.5	7.7e-123	Condensation domain
1026_scaffold001 CDS cds_000353_1026_scaffold001	2860	3280	PF00501.28	381.4	4.1e-114	AMP-binding enzyme
1026_scaffold001 CDS cds_000353_1026_scaffold001	1326	1784	PF00668.20	375.1	4.2e-112	Condensation domain
1026_scaffold001 CDS cds_000353_1026_scaffold001	1803	2198	PF00501.28	353.8	1e-105	AMP-binding enzyme
1026_scaffold001 CDS cds_000353_1026_scaffold001	1029	1245	PF13469.6	103.9	1.6e-29	Sulfotransferase family
1026_scaffold001 CDS cds_000353_1026_scaffold001	142	337	PF05050.12	66.7	2.4e-18	Methyltransferase FkbM domain
1026_scaffold001 CDS cds_000353_1026_scaffold001	2308	2373	PF00550.25	58.3	7.4e-16	Phosphopantetheine attachment site
1026_scaffold001 CDS cds_000353_1026_scaffold001	3390	3455	PF00550.25	57.9	9.7e-16	Phosphopantetheine attachment site
1026_scaffold001 CDS cds_000353_1026_scaffold001	3287	3363	PF13193.6	56.6	3.8e-15	AMP-binding enzyme C-terminal domain
1026_scaffold001 CDS cds_000353_1026_scaffold001	2205	2281	PF13193.6	54.1	2.3e-14	AMP-binding enzyme C-terminal domain
1026_scaffold001 CDS cds_000353_1026_scaffold001	907	972	PF00550.25	41.7	1.1e-10	Phosphopantetheine attachment site
1026_scaffold001 CDS cds_000354_1026_scaffold001	42	303	PF06472.15	148.5	2.5e-43	ABC transporter transmembrane region 2
1026_scaffold001 CDS cds_000354_1026_scaffold001	391	530	PF00005.27	71.5	9.4e-20	ABC transporter
1026_scaffold001 CDS cds_000356_1026_scaffold001	153	569	PF00330.20	326	4.2e-97	Aconitase family (aconitate hydratase)
1026_scaffold001 CDS cds_000356_1026_scaffold001	49	105	PF00694.19	55.6	6.6e-15	Aconitase C-terminal domain
1026_scaffold001 CDS cds_000357_1026_scaffold001	102	294	PF00180.20	188.1	2.4e-55	Isocitrate/isopropylmalate dehydrogenase
1026_scaffold001 CDS cds_000357_1026_scaffold001	9	107	PF00180.20	58.4	6.3e-16	Isocitrate/isopropylmalate dehydrogenase
1026_scaffold001 CDS cds_000358_1026_scaffold001	4	222	PF00682.19	72.3	4.6e-20	HMGL-like
1026_scaffold001 CDS cds_000359_1026_scaffold001	1098	1502	PF00501.28	347.6	7.7e-104	AMP-binding enzyme
1026_scaffold001 CDS cds_000359_1026_scaffold001	9	417	PF00501.28	344	9.7e-103	AMP-binding enzyme
1026_scaffold001 CDS cds_000359_1026_scaffold001	612	1079	PF00668.20	326.4	2.6e-97	Condensation domain
1026_scaffold001 CDS cds_000359_1026_scaffold001	1686	2145	PF00668.20	282.8	4.2e-84	Condensation domain
1026_scaffold001 CDS cds_000359_1026_scaffold001	1610	1674	PF00550.25	51.6	9.1e-14	Phosphopantetheine attachment site
1026_scaffold001 CDS cds_000359_1026_scaffold001	528	593	PF00550.25	51	1.3e-13	Phosphopantetheine attachment site
1026_scaffold001 CDS cds_000359_1026_scaffold001	424	500	PF13193.6	47.2	3.4e-12	AMP-binding enzyme C-terminal domain
1026_scaffold001 CDS cds_000359_1026_scaffold001	1509	1584	PF13193.6	46.2	6.9e-12	AMP-binding enzyme C-terminal domain
1026_scaffold001 CDS cds_000360_1026_scaffold001	3	94	PF00668.20	75.6	3e-21	Condensation domain
1026_scaffold001 CDS cds_000361_1026_scaffold001	347	746	PF00501.28	322.9	2.4e-96	AMP-binding enzyme
1026_scaffold001 CDS cds_000361_1026_scaffold001	0	326	PF00668.20	265.7	6.5e-79	Condensation domain
1026_scaffold001 CDS cds_000361_1026_scaffold001	856	921	PF00550.25	54.5	1.1e-14	Phosphopantetheine attachment site
1026_scaffold001 CDS cds_000361_1026_scaffold001	753	828	PF13193.6	48.3	1.5e-12	AMP-binding enzyme C-terminal domain
1026_scaffold001 CDS cds_000362_1026_scaffold001	45	494	PF00668.20	371.2	6.8e-111	Condensation domain
1026_scaffold001 CDS cds_000362_1026_scaffold001	1095	1547	PF00668.20	369.2	2.6e-110	Condensation domain
1026_scaffold001 CDS cds_000362_1026_scaffold001	512	906	PF00501.28	350.7	9.1e-105	AMP-binding enzyme
1026_scaffold001 CDS cds_000362_1026_scaffold001	1566	1965	PF00501.28	311	1e-92	AMP-binding enzyme
1026_scaffold001 CDS cds_000362_1026_scaffold001	2486	2551	PF00550.25	53.9	1.7e-14	Phosphopantetheine attachment site
1026_scaffold001 CDS cds_000362_1026_scaffold001	913	988	PF13193.6	52.9	5.6e-14	AMP-binding enzyme C-terminal domain
1026_scaffold001 CDS cds_000362_1026_scaffold001	1013	1078	PF00550.25	50	2.8e-13	Phosphopantetheine attachment site
1026_scaffold001 CDS cds_000362_1026_scaffold001	2078	2246	PF13847.6	48.7	6.5e-13	Methyltransferase domain
1026_scaffold001 CDS cds_000363_1026_scaffold001	76	524	PF00668.20	393.5	1.1e-117	Condensation domain
1026_scaffold001 CDS cds_000363_1026_scaffold001	542	936	PF00501.28	351.4	5.6e-105	AMP-binding enzyme
1026_scaffold001 CDS cds_000363_1026_scaffold001	1128	1394	PF00975.20	89.6	3.2e-25	Thioesterase domain
1026_scaffold001 CDS cds_000363_1026_scaffold001	1042	1107	PF00550.25	57.2	1.6e-15	Phosphopantetheine attachment site
1026_scaffold001 CDS cds_000363_1026_scaffold001	943	1017	PF13193.6	52.9	5.5e-14	AMP-binding enzyme C-terminal domain
1026_scaffold001 CDS cds_000363_1026_scaffold001	6	57	PF18563.1	39.7	3.4e-10	TubC N-terminal docking domain
1026_scaffold001 CDS cds_000364_1026_scaffold001	6	267	PF06472.15	175.3	1.5e-51	ABC transporter transmembrane region 2
1026_scaffold001 CDS cds_000364_1026_scaffold001	354	442	PF00005.27	25.1	2.1e-05	ABC transporter
1026_scaffold001 CDS cds_000365_1026_scaffold001	1	153	PF13561.6	67.2	1.5e-18	Enoyl-(Acyl carrier protein) reductase
1026_scaffold001 CDS cds_000366_1026_scaffold001	42	296	PF12697.7	79.5	5.2e-22	Alpha/beta hydrolase family
1026_scaffold001 CDS cds_000367_1026_scaffold001	90	176	PF00707.22	120.2	2.7e-35	Translation initiation factor IF-3, C-terminal domain
1026_scaffold001 CDS cds_000367_1026_scaffold001	14	84	PF05198.16	108.9	1.1e-31	Translation initiation factor IF-3, N-terminal domain
1026_scaffold001 CDS cds_000368_1026_scaffold001	2	191	PF01975.17	211.8	7.9e-63	Survival protein SurE
1026_scaffold001 CDS cds_000369_1026_scaffold001	98	333	PF01409.20	332.2	1.7e-99	tRNA synthetases class II core domain (F)
1026_scaffold001 CDS cds_000369_1026_scaffold001	26	95	PF02912.18	76.9	8.6e-22	Aminoacyl tRNA synthetase class II, N-terminal domain
1026_scaffold001 CDS cds_000371_1026_scaffold001	38	255	PF08245.12	48.4	1.1e-12	Mur ligase middle domain
1026_scaffold001 CDS cds_000371_1026_scaffold001	278	360	PF02875.21	24.4	2.5e-05	Mur ligase family, glutamate ligase domain
1026_scaffold001 CDS cds_000372_1026_scaffold001	4	127	PF01850.21	41.2	2.1e-10	PIN domain
1026_scaffold001 CDS cds_000374_1026_scaffold001	16	154	PF01724.16	179.7	3.1e-53	Domain of unknown function DUF29
1026_scaffold001 CDS cds_000375_1026_scaffold001	1	53	PF11623.8	105.6	7.3e-31	NAD(P)H dehydrogenase subunit S
1026_scaffold001 CDS cds_000376_1026_scaffold001	17	118	PF09378.10	34.3	2e-08	HAS barrel domain
1026_scaffold001 CDS cds_000378_1026_scaffold001	21	242	PF02485.21	79.3	3e-22	Core-2/I-Branching enzyme
1026_scaffold001 CDS cds_000379_1026_scaffold001	220	290	PF08241.12	33.5	5.1e-08	Methyltransferase domain
1026_scaffold001 CDS cds_000380_1026_scaffold001	12	214	PF00535.26	101.4	4.6e-29	Glycosyl transferase family 2
1026_scaffold001 CDS cds_000382_1026_scaffold001	8	224	PF00318.20	306.1	9.2e-92	Ribosomal protein S2
1026_scaffold001 CDS cds_000383_1026_scaffold001	46	199	PF00889.19	111.9	3.1e-32	Elongation factor TS
1026_scaffold001 CDS cds_000385_1026_scaffold001	402	566	PF00270.29	69.8	2.3e-19	DEAD/DEAH box helicase
1026_scaffold001 CDS cds_000385_1026_scaffold001	134	312	PF17191.4	68.1	6.9e-19	RecG wedge domain
1026_scaffold001 CDS cds_000385_1026_scaffold001	595	718	PF00271.31	63.7	1.7e-17	Helicase conserved C-terminal domain
1026_scaffold001 CDS cds_000386_1026_scaffold001	2	182	PF01975.17	155	1.9e-45	Survival protein SurE
1026_scaffold001 CDS cds_000387_1026_scaffold001	0	150	PF01126.20	194.3	2e-57	Heme oxygenase
1026_scaffold001 CDS cds_000388_1026_scaffold001	13	161	PF03653.13	162.3	8.3e-48	Uncharacterised protein family (UPF0093)
1026_scaffold001 CDS cds_000389_1026_scaffold001	0	64	PF02915.17	42.8	6.6e-11	Rubrerythrin
1026_scaffold001 CDS cds_000390_1026_scaffold001	28	75	PF01022.20	43.6	2e-11	Bacterial regulatory protein, arsR family
1026_scaffold001 CDS cds_000391_1026_scaffold001	21	454	PF13347.6	344.8	5.4e-103	MFS/sugar transport protein
1026_scaffold001 CDS cds_000392_1026_scaffold001	15	200	PF07466.11	99.4	2.7e-28	Protein of unknown function (DUF1517)
1026_scaffold001 CDS cds_000394_1026_scaffold001	322	523	PF14511.6	260.7	7.7e-78	Type II restriction endonuclease EcoO109I
1026_scaffold001 CDS cds_000394_1026_scaffold001	46	289	PF01555.18	164.3	3.6e-48	DNA methylase
1026_scaffold001 CDS cds_000395_1026_scaffold001	302	421	PF09821.9	137.4	3.1e-40	C-terminal AAA-associated domain
1026_scaffold001 CDS cds_000395_1026_scaffold001	29	170	PF00005.27	104.4	6.7e-30	ABC transporter
1026_scaffold001 CDS cds_000396_1026_scaffold001	387	562	PF00528.22	66.7	2.1e-18	Binding-protein-dependent transport system inner membrane component
1026_scaffold001 CDS cds_000396_1026_scaffold001	76	259	PF00528.22	54.9	8.8e-15	Binding-protein-dependent transport system inner membrane component
1026_scaffold001 CDS cds_000397_1026_scaffold001	16	82	PF08865.11	68.4	4e-19	Domain of unknown function (DUF1830)
1026_scaffold001 CDS cds_000398_1026_scaffold001	1	1018	PF00873.19	1127.9	0	AcrB/AcrD/AcrF family
1026_scaffold001 CDS cds_000399_1026_scaffold001	331	438	PF13437.6	44	3e-11	HlyD family secretion protein
1026_scaffold001 CDS cds_000399_1026_scaffold001	114	167	PF13533.6	32.1	7.6e-08	Biotin-lipoyl like
1026_scaffold001 CDS cds_000400_1026_scaffold001	36	209	PF02572.15	207.3	1.9e-61	ATP:corrinoid adenosyltransferase BtuR/CobO/CobP
1026_scaffold001 CDS cds_000400_1026_scaffold001	2	31	PF12557.8	40.8	1.4e-10	Cob(I)alamin adenosyltransferase N terminal
1026_scaffold001 CDS cds_000401_1026_scaffold001	0	155	PF03588.14	178.7	6.6e-53	Leucyl/phenylalanyl-tRNA protein transferase
1026_scaffold001 CDS cds_000404_1026_scaffold001	17	159	PF14622.6	38.9	8.5e-10	Ribonuclease-III-like
1026_scaffold001 CDS cds_000405_1026_scaffold001	1	84	PF08240.12	26.3	5.2e-06	Alcohol dehydrogenase GroES-like domain
1026_scaffold001 CDS cds_000406_1026_scaffold001	24	414	PF00860.20	134.6	3.5e-39	Permease family
1026_scaffold001 CDS cds_000407_1026_scaffold001	69	184	PF02517.16	62.6	3.4e-17	CPBP intramembrane metalloprotease
1026_scaffold001 CDS cds_000408_1026_scaffold001	5	352	PF11805.8	535.8	3.2e-161	Protein of unknown function (DUF3326)
1026_scaffold001 CDS cds_000410_1026_scaffold001	8	84	PF00111.27	58.8	3.9e-16	2Fe-2S iron-sulfur cluster binding domain
1026_scaffold001 CDS cds_000411_1026_scaffold001	103	368	PF06472.15	208	1.6e-61	ABC transporter transmembrane region 2
1026_scaffold001 CDS cds_000411_1026_scaffold001	455	594	PF00005.27	65.9	5.1e-18	ABC transporter
1026_scaffold001 CDS cds_000413_1026_scaffold001	4	395	PF00890.24	394.4	6.5e-118	FAD binding domain
1026_scaffold001 CDS cds_000413_1026_scaffold001	449	575	PF02910.20	146.7	3.5e-43	Fumarate reductase flavoprotein C-term
1026_scaffold001 CDS cds_000416_1026_scaffold001	13	115	PF06738.12	53.7	1.9e-14	Putative threonine/serine exporter
1026_scaffold001 CDS cds_000417_1026_scaffold001	39	77	PF00805.22	45	6e-12	Pentapeptide repeats (8 copies)
1026_scaffold001 CDS cds_000417_1026_scaffold001	80	117	PF00805.22	44.1	1.1e-11	Pentapeptide repeats (8 copies)
1026_scaffold001 CDS cds_000418_1026_scaffold001	0	62	PF13275.6	85.7	1.4e-24	S4 domain
1026_scaffold001 CDS cds_000420_1026_scaffold001	169	812	PF04998.17	155.5	1.8e-45	RNA polymerase Rpb1, domain 5
1026_scaffold001 CDS cds_000420_1026_scaffold001	88	180	PF05000.17	56.8	1.9e-15	RNA polymerase Rpb1, domain 4
1026_scaffold001 CDS cds_000420_1026_scaffold001	1102	1200	PF04998.17	40.6	2e-10	RNA polymerase Rpb1, domain 5
1026_scaffold001 CDS cds_000420_1026_scaffold001	0	60	PF04983.18	30.3	3.4e-07	RNA polymerase Rpb1, domain 3
1026_scaffold001 CDS cds_000421_1026_scaffold001	28	372	PF04997.12	263.2	3.2e-78	RNA polymerase Rpb1, domain 1
1026_scaffold001 CDS cds_000421_1026_scaffold001	373	516	PF00623.20	124.2	5.7e-36	RNA polymerase Rpb1, domain 2
1026_scaffold001 CDS cds_000421_1026_scaffold001	518	652	PF04983.18	44.8	1.2e-11	RNA polymerase Rpb1, domain 3
1026_scaffold001 CDS cds_000422_1026_scaffold001	576	1012	PF00562.28	522.1	8.9e-157	RNA polymerase Rpb2, domain 6
1026_scaffold001 CDS cds_000422_1026_scaffold001	128	312	PF04561.14	179.6	4.7e-53	RNA polymerase Rpb2, domain 2
1026_scaffold001 CDS cds_000422_1026_scaffold001	370	439	PF04565.16	102.2	1.3e-29	RNA polymerase Rpb2, domain 3
1026_scaffold001 CDS cds_000422_1026_scaffold001	1013	1090	PF04560.20	87.8	4.8e-25	RNA polymerase Rpb2, domain 7
1026_scaffold001 CDS cds_000422_1026_scaffold001	14	358	PF04563.15	79.7	2e-22	RNA polymerase beta subunit
1026_scaffold001 CDS cds_000422_1026_scaffold001	448	516	PF10385.9	55.6	4.9e-15	RNA polymerase beta subunit external 1 domain
1026_scaffold001 CDS cds_000423_1026_scaffold001	3	256	PF01026.21	251.8	6.3e-75	TatD related DNase
1026_scaffold001 CDS cds_000424_1026_scaffold001	19	429	PF00815.20	572.9	3.9e-172	Histidinol dehydrogenase
1026_scaffold001 CDS cds_000425_1026_scaffold001	1	139	PF00582.26	89.1	3.6e-25	Universal stress protein family
1026_scaffold001 CDS cds_000426_1026_scaffold001	226	732	PF02867.15	422.2	2.8e-126	Ribonucleotide reductase, barrel domain
1026_scaffold001 CDS cds_000426_1026_scaffold001	15	102	PF03477.16	57.1	2.1e-15	ATP cone domain
1026_scaffold001 CDS cds_000426_1026_scaffold001	151	224	PF00317.21	42.2	6.2e-11	Ribonucleotide reductase, all-alpha domain
1026_scaffold001 CDS cds_000428_1026_scaffold001	0	90	PF00268.21	55.7	5.2e-15	Ribonucleotide reductase, small chain
1026_scaffold001 CDS cds_000429_1026_scaffold001	1	93	PF00268.21	51.6	8.7e-14	Ribonucleotide reductase, small chain
1026_scaffold001 CDS cds_000430_1026_scaffold001	193	300	PF13640.6	66.1	3.9e-18	2OG-Fe(II) oxygenase superfamily
1026_scaffold001 CDS cds_000433_1026_scaffold001	7	103	PF01555.18	36.7	3.6e-09	DNA methylase
1026_scaffold001 CDS cds_000434_1026_scaffold001	16	161	PF00005.27	97.8	7.3e-28	ABC transporter
1026_scaffold001 CDS cds_000435_1026_scaffold001	65	258	PF12698.7	36.2	3.5e-09	ABC-2 family transporter protein
1026_scaffold001 CDS cds_000436_1026_scaffold001	107	332	PF09822.9	131.4	3.9e-38	ABC-type uncharacterized transport system
1026_scaffold001 CDS cds_000437_1026_scaffold001	182	223	PF13414.6	30.4	2.3e-07	TPR repeat
1026_scaffold001 CDS cds_000437_1026_scaffold001	276	306	PF13181.6	22.4	8.9e-05	Tetratricopeptide repeat
1026_scaffold001 CDS cds_000437_1026_scaffold001	242	276	PF13181.6	13.6	0.06	Tetratricopeptide repeat
1026_scaffold001 CDS cds_000438_1026_scaffold001	62	262	PF01435.18	68.9	4.7e-19	Peptidase family M48
1026_scaffold001 CDS cds_000439_1026_scaffold001	6	136	PF00578.21	138.7	9.1e-41	AhpC/TSA family
1026_scaffold001 CDS cds_000440_1026_scaffold001	22	147	PF00293.28	70.5	1.3e-19	NUDIX domain
1026_scaffold001 CDS cds_000441_1026_scaffold001	27	272	PF12697.7	57.6	2.7e-15	Alpha/beta hydrolase family
1026_scaffold001 CDS cds_000442_1026_scaffold001	563	674	PF02518.26	74.2	1.1e-20	Histidine kinase-, DNA gyrase B-, and HSP90-like ATPase
1026_scaffold001 CDS cds_000442_1026_scaffold001	229	382	PF01590.26	64.2	1.8e-17	GAF domain
1026_scaffold001 CDS cds_000442_1026_scaffold001	55	199	PF01590.26	49.2	7.8e-13	GAF domain
1026_scaffold001 CDS cds_000442_1026_scaffold001	426	524	PF00512.25	34.9	1.2e-08	His Kinase A (phospho-acceptor) domain
1026_scaffold001 CDS cds_000443_1026_scaffold001	41	523	PF09852.9	391.7	4.5e-117	Predicted membrane protein (DUF2079)
1026_scaffold001 CDS cds_000444_1026_scaffold001	3	132	PF02670.16	155.4	1.2e-45	1-deoxy-D-xylulose 5-phosphate reductoisomerase
1026_scaffold001 CDS cds_000444_1026_scaffold001	260	380	PF13288.6	148	1.2e-43	DXP reductoisomerase C-terminal domain
1026_scaffold001 CDS cds_000444_1026_scaffold001	145	229	PF08436.12	135.3	5.8e-40	1-deoxy-D-xylulose 5-phosphate reductoisomerase C-terminal domain
1026_scaffold001 CDS cds_000445_1026_scaffold001	4	253	PF01571.21	118.6	3e-34	Aminomethyltransferase folate-binding domain
1026_scaffold001 CDS cds_000447_1026_scaffold001	0	118	PF01475.19	82.8	1.9e-23	Ferric uptake regulator family
1026_scaffold001 CDS cds_000450_1026_scaffold001	140	442	PF00361.20	316.5	1.5e-94	Proton-conducting membrane transporter
1026_scaffold001 CDS cds_000450_1026_scaffold001	487	632	PF01010.19	83.5	1.8e-23	NADH-dehyrogenase subunit F, TMs, (complex I) C-terminus
1026_scaffold001 CDS cds_000450_1026_scaffold001	71	129	PF00662.20	71.7	3.8e-20	NADH-Ubiquinone oxidoreductase (complex I), chain 5 N-terminus
1026_scaffold001 CDS cds_000451_1026_scaffold001	130	428	PF00361.20	199.7	5.6e-59	Proton-conducting membrane transporter
1026_scaffold001 CDS cds_000452_1026_scaffold001	4	142	PF10130.9	130.3	5.1e-38	PIN domain
1026_scaffold001 CDS cds_000454_1026_scaffold001	3	112	PF01656.23	40.8	2e-10	CobQ/CobB/MinD/ParA nucleotide binding domain
1026_scaffold001 CDS cds_000457_1026_scaffold001	14	152	PF01724.16	176.5	3.1e-52	Domain of unknown function DUF29
1026_scaffold001 CDS cds_000458_1026_scaffold001	4	453	PF05833.11	435.6	2e-130	Fibronectin-binding protein A N-terminus (FbpA)
1026_scaffold001 CDS cds_000458_1026_scaffold001	455	561	PF05670.13	47.9	1.7e-12	NFACT protein RNA binding domain
1026_scaffold001 CDS cds_000459_1026_scaffold001	298	413	PF01926.23	49.6	3.6e-13	50S ribosome-binding GTPase
1026_scaffold001 CDS cds_000460_1026_scaffold001	21	343	PF01594.16	191.4	2.2e-56	AI-2E family transporter
1026_scaffold001 CDS cds_000461_1026_scaffold001	46	229	PF00535.26	78.1	6.5e-22	Glycosyl transferase family 2
1026_scaffold001 CDS cds_000462_1026_scaffold001	3	61	PF10387.9	50.2	2.4e-13	Protein of unknown function (DUF2442)
1026_scaffold001 CDS cds_000463_1026_scaffold001	310	645	PF13243.6	438.5	1.2e-131	Squalene-hopene cyclase C-terminal domain
1026_scaffold001 CDS cds_000463_1026_scaffold001	15	303	PF13249.6	384.4	2.9e-115	Squalene-hopene cyclase N-terminal domain
1026_scaffold001 CDS cds_000464_1026_scaffold001	32	139	PF05419.12	49.5	4.5e-13	GUN4-like
1026_scaffold001 CDS cds_000465_1026_scaffold001	3	141	PF01724.16	173.7	2.2e-51	Domain of unknown function DUF29
1026_scaffold001 CDS cds_000466_1026_scaffold001	70	192	PF01926.23	26.3	6.1e-06	50S ribosome-binding GTPase
1026_scaffold001 CDS cds_000468_1026_scaffold001	117	218	PF01841.19	74.9	6.6e-21	Transglutaminase-like superfamily
1026_scaffold001 CDS cds_000470_1026_scaffold001	0	118	PF06228.13	44.3	1.4e-11	Haem utilisation ChuX/HutX
1026_scaffold001 CDS cds_000471_1026_scaffold001	97	302	PF02562.16	314.2	3.1e-94	PhoH-like protein
1026_scaffold001 CDS cds_000472_1026_scaffold001	0	72	PF13083.6	59.3	2.5e-16	KH domain
1026_scaffold001 CDS cds_000473_1026_scaffold001	11	68	PF00886.19	64.3	7.9e-18	Ribosomal protein S16
1026_scaffold001 CDS cds_000475_1026_scaffold001	117	326	PF02786.17	244.9	5.8e-73	Carbamoyl-phosphate synthase L chain, ATP binding domain
1026_scaffold001 CDS cds_000475_1026_scaffold001	414	536	PF02787.19	149.8	4.2e-44	Carbamoyl-phosphate synthetase large chain, oligomerisation domain
1026_scaffold001 CDS cds_000475_1026_scaffold001	667	872	PF02786.17	139.3	1.2e-40	Carbamoyl-phosphate synthase L chain, ATP binding domain
1026_scaffold001 CDS cds_000475_1026_scaffold001	950	1037	PF02142.22	61.4	7.1e-17	MGS-like domain
1026_scaffold001 CDS cds_000477_1026_scaffold001	2	292	PF00480.20	237.3	2.5e-70	ROK family
1026_scaffold001 CDS cds_000478_1026_scaffold001	51	130	PF04313.14	32.4	8.6e-08	Type I restriction enzyme R protein N terminus (HSDR_N)
1026_scaffold001 CDS cds_000480_1026_scaffold001	52	265	PF09084.11	126.7	1.2e-36	NMT1/THI5 like
1026_scaffold001 CDS cds_000481_1026_scaffold001	21	359	PF01494.19	102.6	2.5e-29	FAD binding domain
1026_scaffold001 CDS cds_000482_1026_scaffold001	4	360	PF02685.16	366.9	7e-110	Glucokinase
1026_scaffold001 CDS cds_000483_1026_scaffold001	4	265	PF00459.25	233.8	2.5e-69	Inositol monophosphatase family
1026_scaffold001 CDS cds_000484_1026_scaffold001	45	155	PF00565.17	61.1	1.3e-16	Staphylococcal nuclease homologue
1026_scaffold001 CDS cds_000485_1026_scaffold001	11	86	PF00111.27	58.7	4e-16	2Fe-2S iron-sulfur cluster binding domain
1026_scaffold001 CDS cds_000486_1026_scaffold001	165	306	PF01556.18	108.4	3.3e-31	DnaJ C terminal domain
1026_scaffold001 CDS cds_000486_1026_scaffold001	7	70	PF00226.31	94.8	2.5e-27	DnaJ domain
1026_scaffold001 CDS cds_000487_1026_scaffold001	7	70	PF13450.6	46.9	2.3e-12	NAD(P)-binding Rossmann-like domain
1026_scaffold001 CDS cds_000489_1026_scaffold001	0	342	PF13433.6	385.2	2.7e-115	Periplasmic binding protein domain
1026_scaffold001 CDS cds_000489_1026_scaffold001	1141	1322	PF00211.20	218.6	5e-65	Adenylate and Guanylate cyclase catalytic domain
1026_scaffold001 CDS cds_000489_1026_scaffold001	823	929	PF13426.7	44.7	1.2e-11	PAS domain
1026_scaffold001 CDS cds_000489_1026_scaffold001	986	1107	PF08448.10	38.9	8e-10	PAS fold
1026_scaffold001 CDS cds_000489_1026_scaffold001	449	545	PF13426.7	15.2	0.02	PAS domain
1026_scaffold001 CDS cds_000489_1026_scaffold001	568	682	PF13426.7	15.1	0.02	PAS domain
1026_scaffold001 CDS cds_000489_1026_scaffold001	705	801	PF13426.7	11.4	0.28	PAS domain
1026_scaffold001 CDS cds_000490_1026_scaffold001	97	154	PF08239.11	46.4	3.6e-12	Bacterial SH3 domain
1026_scaffold001 CDS cds_000491_1026_scaffold001	263	393	PF00004.29	103	1.5e-29	ATPase family associated with various cellular activities (AAA)
1026_scaffold001 CDS cds_000492_1026_scaffold001	48	162	PF02620.17	53.5	2.4e-14	Large ribosomal RNA subunit accumulation protein YceD
1026_scaffold001 CDS cds_000493_1026_scaffold001	95	156	PF01424.22	52.8	3e-14	R3H domain
1026_scaffold001 CDS cds_000493_1026_scaffold001	10	87	PF13083.6	31.3	1.4e-07	KH domain
1026_scaffold001 CDS cds_000494_1026_scaffold001	0	287	PF02096.20	89.4	2.4e-25	60Kd inner membrane protein
1026_scaffold001 CDS cds_000495_1026_scaffold001	38	113	PF03703.14	61	9.6e-17	Bacterial PH domain
1026_scaffold001 CDS cds_000496_1026_scaffold001	1	123	PF00825.18	106.9	5.6e-31	Ribonuclease P
1026_scaffold001 CDS cds_000497_1026_scaffold001	29	168	PF10989.8	151.1	2e-44	Protein of unknown function (DUF2808)
1026_scaffold001 CDS cds_000498_1026_scaffold001	25	192	PF05685.12	65.1	5.4e-18	Putative restriction endonuclease
1026_scaffold001 CDS cds_000499_1026_scaffold001	0	69	PF12441.8	31.9	1.5e-07	CopG antitoxin of type II toxin-antitoxin system
1026_scaffold001 CDS cds_000500_1026_scaffold001	5	81	PF04365.13	85.1	3.1e-24	Ribonuclease toxin, BrnT, of type II toxin-antitoxin system
1026_scaffold001 CDS cds_000501_1026_scaffold001	564	694	PF11611.8	41	2e-10	Domain of unknown function (DUF4352)
1026_scaffold001 CDS cds_000501_1026_scaffold001	391	526	PF11611.8	32.1	1.2e-07	Domain of unknown function (DUF4352)
1026_scaffold001 CDS cds_000502_1026_scaffold001	536	825	PF02896.18	346.4	1.1e-103	PEP-utilising enzyme, TIM barrel domain
1026_scaffold001 CDS cds_000502_1026_scaffold001	13	140	PF00358.20	149.1	5.1e-44	phosphoenolpyruvate-dependent sugar phosphotransferase system, EIIA 1
1026_scaffold001 CDS cds_000502_1026_scaffold001	177	259	PF00381.19	80.2	9.9e-23	PTS HPr component phosphorylation site
1026_scaffold001 CDS cds_000502_1026_scaffold001	295	415	PF05524.13	79.6	1.9e-22	PEP-utilising enzyme, N-terminal
1026_scaffold001 CDS cds_000502_1026_scaffold001	439	513	PF00391.23	76.4	9.9e-22	PEP-utilising enzyme, mobile domain
1026_scaffold001 CDS cds_000503_1026_scaffold001	12	341	PF02378.18	262.9	3.3e-78	Phosphotransferase system, EIIC
1026_scaffold001 CDS cds_000503_1026_scaffold001	427	461	PF00367.20	45.6	3.4e-12	phosphotransferase system, EIIB
1026_scaffold001 CDS cds_000503_1026_scaffold001	540	575	PF00367.20	40	1.9e-10	phosphotransferase system, EIIB
1026_scaffold001 CDS cds_000504_1026_scaffold001	32	67	PF00353.19	39.6	3.8e-10	RTX calcium-binding nonapeptide repeat (4 copies)
1026_scaffold001 CDS cds_000504_1026_scaffold001	85	121	PF00353.19	28.8	8.6e-07	RTX calcium-binding nonapeptide repeat (4 copies)
1026_scaffold001 CDS cds_000506_1026_scaffold001	465	805	PF02896.18	137	6.7e-40	PEP-utilising enzyme, TIM barrel domain
1026_scaffold001 CDS cds_000506_1026_scaffold001	376	449	PF00391.23	76.8	7.5e-22	PEP-utilising enzyme, mobile domain
1026_scaffold001 CDS cds_000506_1026_scaffold001	14	338	PF01326.19	76.4	2.3e-21	Pyruvate phosphate dikinase, PEP/pyruvate binding domain
1026_scaffold001 CDS cds_000507_1026_scaffold001	24	153	PF10722.9	43.9	2.2e-11	Putative bacterial sensory transduction regulator
1026_scaffold001 CDS cds_000509_1026_scaffold001	192	1032	PF00311.17	1139.7	0	Phosphoenolpyruvate carboxylase
1026_scaffold001 CDS cds_000512_1026_scaffold001	0	95	PF01797.16	96	1.6e-27	Transposase IS200 like
1026_scaffold001 CDS cds_000513_1026_scaffold001	148	264	PF01385.19	111.7	2.4e-32	Probable transposase
1026_scaffold001 CDS cds_000513_1026_scaffold001	274	345	PF07282.11	77.9	4e-22	Putative transposase DNA-binding domain
1026_scaffold001 CDS cds_000513_1026_scaffold001	0	25	PF12323.8	29.6	3.4e-07	Helix-turn-helix domain
1026_scaffold001 CDS cds_000515_1026_scaffold001	59	270	PF01145.25	82.4	3.8e-23	SPFH domain / Band 7 family
1026_scaffold001 CDS cds_000516_1026_scaffold001	26	215	PF01145.25	66.6	2.8e-18	SPFH domain / Band 7 family
1026_scaffold001 CDS cds_000517_1026_scaffold001	10	149	PF01724.16	115	2.9e-33	Domain of unknown function DUF29
1026_scaffold001 CDS cds_000518_1026_scaffold001	1	202	PF13483.6	146.8	5.1e-43	Beta-lactamase superfamily domain
1026_scaffold001 CDS cds_000519_1026_scaffold001	1	165	PF03190.15	236.2	1.7e-70	Protein of unknown function, DUF255
1026_scaffold001 CDS cds_000521_1026_scaffold001	689	1048	PF18135.1	285.2	6.4e-85	Type ISP C-terminal specificity domain
1026_scaffold001 CDS cds_000521_1026_scaffold001	294	578	PF02384.16	42.6	4.5e-11	N-6 DNA Methylase
1026_scaffold001 CDS cds_000522_1026_scaffold001	57	204	PF13365.6	87	2.3e-24	Trypsin-like peptidase domain
1026_scaffold001 CDS cds_000522_1026_scaffold001	276	315	PF13414.6	32.6	4.7e-08	TPR repeat
1026_scaffold001 CDS cds_000522_1026_scaffold001	329	359	PF13414.6	26.9	2.8e-06	TPR repeat
1026_scaffold001 CDS cds_000524_1026_scaffold001	595	660	PF13432.6	42.3	8.4e-11	Tetratricopeptide repeat
1026_scaffold001 CDS cds_000524_1026_scaffold001	693	727	PF00515.28	31.5	9.7e-08	Tetratricopeptide repeat
1026_scaffold001 CDS cds_000524_1026_scaffold001	733	803	PF13432.6	22	0.00019	Tetratricopeptide repeat
1026_scaffold001 CDS cds_000524_1026_scaffold001	659	693	PF13181.6	20.2	0.00047	Tetratricopeptide repeat
1026_scaffold001 CDS cds_000525_1026_scaffold001	46	299	PF09587.10	246	4e-73	Bacterial capsule synthesis protein PGA_cap
1026_scaffold001 CDS cds_000526_1026_scaffold001	7	463	PF02233.16	635.2	6.4e-191	NAD(P) transhydrogenase beta subunit
1026_scaffold001 CDS cds_000527_1026_scaffold001	8	93	PF12769.7	120.9	2.3e-35	4TM region of pyridine nucleotide transhydrogenase, mitoch
1026_scaffold001 CDS cds_000528_1026_scaffold001	141	368	PF01262.21	246.8	1.4e-73	Alanine dehydrogenase/PNT, C-terminal domain
1026_scaffold001 CDS cds_000528_1026_scaffold001	3	138	PF05222.15	156.8	3.7e-46	Alanine dehydrogenase/PNT, N-terminal domain
1026_scaffold001 CDS cds_000531_1026_scaffold001	1	66	PF01555.18	71.5	8.2e-20	DNA methylase
1026_scaffold001 CDS cds_000532_1026_scaffold001	57	247	PF13847.6	67.8	9e-19	Methyltransferase domain
1026_scaffold001 CDS cds_000533_1026_scaffold001	69	317	PF01075.17	97.1	1e-27	Glycosyltransferase family 9 (heptosyltransferase)
1026_scaffold001 CDS cds_000534_1026_scaffold001	0	224	PF01128.19	289.7	1.6e-86	2-C-methyl-D-erythritol 4-phosphate cytidylyltransferase
1026_scaffold001 CDS cds_000535_1026_scaffold001	0	308	PF01207.17	288	7.8e-86	Dihydrouridine synthase (Dus)
1026_scaffold001 CDS cds_000536_1026_scaffold001	78	189	PF08487.10	117.9	2.4e-34	Vault protein inter-alpha-trypsin domain
1026_scaffold001 CDS cds_000536_1026_scaffold001	338	494	PF13768.6	77.5	1e-21	von Willebrand factor type A domain
1026_scaffold001 CDS cds_000537_1026_scaffold001	9	394	PF02684.15	331.6	5.4e-99	Lipid-A-disaccharide synthetase
1026_scaffold001 CDS cds_000538_1026_scaffold001	9	85	PF07444.11	108.5	1.3e-31	Ycf66 protein N-terminus
1026_scaffold001 CDS cds_000539_1026_scaffold001	11	84	PF02325.17	56	4e-15	YGGT family
1026_scaffold001 CDS cds_000540_1026_scaffold001	468	502	PF00515.28	42.6	3.1e-11	Tetratricopeptide repeat
1026_scaffold001 CDS cds_000540_1026_scaffold001	406	469	PF13432.6	39.3	7.4e-10	Tetratricopeptide repeat
1026_scaffold001 CDS cds_000540_1026_scaffold001	506	571	PF13432.6	34.3	2.6e-08	Tetratricopeptide repeat
1026_scaffold001 CDS cds_000542_1026_scaffold001	64	308	PF00350.23	60.6	1.9e-16	Dynamin family
1026_scaffold001 CDS cds_000544_1026_scaffold001	21	443	PF00275.20	443.8	5.1e-133	EPSP synthase (3-phosphoshikimate 1-carboxyvinyltransferase)
1026_scaffold001 CDS cds_000547_1026_scaffold001	0	64	PF14217.6	88.6	2.2e-25	Domain of unknown function (DUF4327)
1026_scaffold001 CDS cds_000548_1026_scaffold001	144	401	PF00069.25	124	6.6e-36	Protein kinase domain
1026_scaffold001 CDS cds_000548_1026_scaffold001	25	93	PF00498.26	37.3	2.5e-09	FHA domain
1026_scaffold001 CDS cds_000549_1026_scaffold001	435	657	PF13672.6	49.1	5.4e-13	Protein phosphatase 2C
1026_scaffold001 CDS cds_000549_1026_scaffold001	3	48	PF12773.7	34.4	1.7e-08	Double zinc ribbon
1026_scaffold001 CDS cds_000550_1026_scaffold001	485	597	PF17768.1	48.3	1e-12	RecJ OB domain
1026_scaffold001 CDS cds_000550_1026_scaffold001	80	237	PF01368.20	34.4	1.9e-08	DHH family
1026_scaffold001 CDS cds_000550_1026_scaffold001	405	468	PF02272.19	34.5	2.3e-08	DHHA1 domain
1026_scaffold001 CDS cds_000551_1026_scaffold001	4	241	PF12705.7	102.8	2.8e-29	PD-(D/E)XK nuclease superfamily
1026_scaffold001 CDS cds_000552_1026_scaffold001	19	132	PF04134.12	57	4.5e-15	Protein of unknown function, DUF393
1026_scaffold001 CDS cds_000553_1026_scaffold001	4	171	PF00535.26	95.1	3.9e-27	Glycosyl transferase family 2
1026_scaffold001 CDS cds_000554_1026_scaffold001	117	286	PF00953.21	114.1	5.8e-33	Glycosyl transferase family 4
1026_scaffold001 CDS cds_000554_1026_scaffold001	88	101	PF10555.9	25	8.8e-06	Phospho-N-acetylmuramoyl-pentapeptide-transferase signature 1
1026_scaffold001 CDS cds_000555_1026_scaffold001	2	75	PF11332.8	98.7	1.7e-28	Protein of unknown function (DUF3134)
1026_scaffold001 CDS cds_000556_1026_scaffold001	2	194	PF04755.12	202.6	6e-60	PAP_fibrillin
1026_scaffold001 CDS cds_000557_1026_scaffold001	6	94	PF09194.10	117.2	8.4e-34	Restriction endonuclease BsobI
1026_scaffold001 CDS cds_000559_1026_scaffold001	24	122	PF01555.18	37.7	1.8e-09	DNA methylase
1026_scaffold001 CDS cds_000560_1026_scaffold001	20	181	PF05685.12	73.1	1.8e-20	Putative restriction endonuclease
1026_scaffold001 CDS cds_000561_1026_scaffold001	2	286	PF00206.20	201.8	1.7e-59	Lyase
1026_scaffold001 CDS cds_000561_1026_scaffold001	349	429	PF10397.9	82.7	2e-23	Adenylosuccinate lyase C-terminus
1026_scaffold001 CDS cds_000562_1026_scaffold001	52	109	PF01427.17	30.7	2.5e-07	D-ala-D-ala dipeptidase
1026_scaffold001 CDS cds_000563_1026_scaffold001	232	695	PF01432.20	471.2	4.7e-141	Peptidase family M3
1026_scaffold001 CDS cds_000566_1026_scaffold001	13	185	PF00069.25	107.9	5.6e-31	Protein kinase domain
1026_scaffold001 CDS cds_000567_1026_scaffold001	102	238	PF05419.12	146	7.4e-43	GUN4-like
1026_scaffold001 CDS cds_000570_1026_scaffold001	2	81	PF02823.16	96.8	5e-28	ATP synthase, Delta/Epsilon chain, beta-sandwich domain
1026_scaffold001 CDS cds_000570_1026_scaffold001	84	133	PF00401.20	32.6	6.9e-08	ATP synthase, Delta/Epsilon chain, long alpha-helix domain
1026_scaffold001 CDS cds_000571_1026_scaffold001	141	362	PF00006.25	213.3	3.1e-63	ATP synthase alpha/beta family, nucleotide-binding domain
1026_scaffold001 CDS cds_000571_1026_scaffold001	12	85	PF02874.23	73.9	1.1e-20	ATP synthase alpha/beta family, beta-barrel domain
1026_scaffold001 CDS cds_000572_1026_scaffold001	113	291	PF08245.12	151.2	3.4e-44	Mur ligase middle domain
1026_scaffold001 CDS cds_000572_1026_scaffold001	312	404	PF02875.21	52	6.4e-14	Mur ligase family, glutamate ligase domain
1026_scaffold001 CDS cds_000572_1026_scaffold001	28	104	PF01225.25	41.5	1.2e-10	Mur ligase family, catalytic domain
1026_scaffold001 CDS cds_000574_1026_scaffold001	220	400	PF05193.21	118	4.6e-34	Peptidase M16 inactive domain
1026_scaffold001 CDS cds_000574_1026_scaffold001	67	201	PF00675.20	27	3.7e-06	Insulinase (Peptidase family M16)
1026_scaffold001 CDS cds_000575_1026_scaffold001	278	458	PF05193.21	110.2	1.1e-31	Peptidase M16 inactive domain
1026_scaffold001 CDS cds_000575_1026_scaffold001	73	135	PF00675.20	33.5	3.6e-08	Insulinase (Peptidase family M16)
1026_scaffold001 CDS cds_000575_1026_scaffold001	165	273	PF00675.20	29.9	4.5e-07	Insulinase (Peptidase family M16)
1026_scaffold001 CDS cds_000576_1026_scaffold001	6	53	PF00440.23	60.9	7.2e-17	Bacterial regulatory proteins, tetR family
1026_scaffold001 CDS cds_000576_1026_scaffold001	77	188	PF14246.6	33	5.1e-08	AefR-like transcriptional repressor, C-terminal domain
1026_scaffold001 CDS cds_000577_1026_scaffold001	22	144	PF14229.6	133.9	3.2e-39	Domain of unknown function (DUF4332)
1026_scaffold001 CDS cds_000578_1026_scaffold001	170	436	PF00557.24	158.3	2e-46	Metallopeptidase family M24
1026_scaffold001 CDS cds_000578_1026_scaffold001	12	124	PF05195.16	42.4	4.8e-11	Aminopeptidase P, N-terminal domain
1026_scaffold001 CDS cds_000580_1026_scaffold001	48	403	PF13458.6	205.7	1.5e-60	Periplasmic binding protein
1026_scaffold001 CDS cds_000581_1026_scaffold001	13	143	PF01724.16	77.7	9.4e-22	Domain of unknown function DUF29
1026_scaffold001 CDS cds_000583_1026_scaffold001	15	143	PF01724.16	77.9	8.2e-22	Domain of unknown function DUF29
1026_scaffold001 CDS cds_000584_1026_scaffold001	6	143	PF01724.16	69.2	3.9e-19	Domain of unknown function DUF29
1026_scaffold001 CDS cds_000585_1026_scaffold001	10	427	PF00148.19	239.2	6.3e-71	Nitrogenase component 1 type Oxidoreductase
1026_scaffold001 CDS cds_000585_1026_scaffold001	458	503	PF08369.10	68.8	3.2e-19	Proto-chlorophyllide reductase 57 kD subunit
1026_scaffold001 CDS cds_000589_1026_scaffold001	2	100	PF00699.20	155.3	3.3e-46	Urease beta subunit
1026_scaffold001 CDS cds_000590_1026_scaffold001	122	463	PF01979.20	271.1	1.5e-80	Amidohydrolase family
1026_scaffold001 CDS cds_000590_1026_scaffold001	0	117	PF00449.20	185.8	2.9e-55	Urease alpha-subunit, N-terminal domain
1026_scaffold001 CDS cds_000591_1026_scaffold001	9	251	PF03649.13	291.8	3.4e-87	Uncharacterised protein family (UPF0014)
1026_scaffold001 CDS cds_000592_1026_scaffold001	18	165	PF00005.27	82.9	2.9e-23	ABC transporter
1026_scaffold001 CDS cds_000593_1026_scaffold001	34	182	PF00005.27	118.7	2.5e-34	ABC transporter
1026_scaffold001 CDS cds_000594_1026_scaffold001	20	175	PF00005.27	90	1.9e-25	ABC transporter
1026_scaffold001 CDS cds_000594_1026_scaffold001	221	244	PF12399.8	34.4	1.4e-08	Branched-chain amino acid ATP-binding cassette transporter
1026_scaffold001 CDS cds_000595_1026_scaffold001	42	337	PF02653.16	177	4.1e-52	Branched-chain amino acid transport system / permease component
1026_scaffold001 CDS cds_000596_1026_scaffold001	6	370	PF02653.16	207.5	2e-61	Branched-chain amino acid transport system / permease component
1026_scaffold001 CDS cds_000597_1026_scaffold001	44	409	PF13433.6	556.2	2.9e-167	Periplasmic binding protein domain
1026_scaffold001 CDS cds_000598_1026_scaffold001	423	634	PF00326.21	168.9	1e-49	Prolyl oligopeptidase family
1026_scaffold001 CDS cds_000599_1026_scaffold001	13	182	PF05685.12	64.4	9.2e-18	Putative restriction endonuclease
1026_scaffold001 CDS cds_000600_1026_scaffold001	35	281	PF13304.6	34.5	1.9e-08	AAA domain, putative AbiEii toxin, Type IV TA system
1026_scaffold001 CDS cds_000602_1026_scaffold001	6	106	PF00919.20	108.7	1.1e-31	Uncharacterized protein family UPF0004
1026_scaffold001 CDS cds_000602_1026_scaffold001	150	330	PF04055.21	95.1	6e-27	Radical SAM superfamily
1026_scaffold001 CDS cds_000602_1026_scaffold001	382	446	PF01938.20	50.4	1.6e-13	TRAM domain
1026_scaffold001 CDS cds_000604_1026_scaffold001	396	534	PF05419.12	135.4	1.4e-39	GUN4-like
1026_scaffold001 CDS cds_000604_1026_scaffold001	29	171	PF00069.25	77.4	1.1e-21	Protein kinase domain
1026_scaffold001 CDS cds_000604_1026_scaffold001	214	345	PF00069.25	36.5	3.4e-09	Protein kinase domain
1026_scaffold001 CDS cds_000605_1026_scaffold001	16	256	PF05116.13	33.4	3.2e-08	Sucrose-6F-phosphate phosphohydrolase
1026_scaffold001 CDS cds_000606_1026_scaffold001	274	539	PF03772.16	181.5	2e-53	Competence protein
1026_scaffold001 CDS cds_000606_1026_scaffold001	22	239	PF13567.6	142.4	1e-41	Domain of unknown function (DUF4131)
1026_scaffold001 CDS cds_000607_1026_scaffold001	23	158	PF13301.6	92.7	2.2e-26	Protein of unknown function (DUF4079)
1026_scaffold001 CDS cds_000608_1026_scaffold001	80	133	PF13231.6	28.2	1.9e-06	Dolichyl-phosphate-mannose-protein mannosyltransferase
1026_scaffold001 CDS cds_000610_1026_scaffold001	29	89	PF04483.12	64.8	7.5e-18	Protein of unknown function (DUF565)
1026_scaffold001 CDS cds_000612_1026_scaffold001	9	131	PF01724.16	36.8	4.1e-09	Domain of unknown function DUF29
1026_scaffold001 CDS cds_000613_1026_scaffold001	29	336	PF00676.20	289.8	1.9e-86	Dehydrogenase E1 component
1026_scaffold001 CDS cds_000615_1026_scaffold001	15	390	PF04339.12	472.3	1.1e-141	Peptidogalycan biosysnthesis/recognition
1026_scaffold001 CDS cds_000616_1026_scaffold001	9	225	PF01872.17	106.6	1.5e-30	RibD C-terminal domain
1026_scaffold001 CDS cds_000617_1026_scaffold001	406	474	PF13424.6	42.4	6.4e-11	Tetratricopeptide repeat
1026_scaffold001 CDS cds_000617_1026_scaffold001	373	407	PF00515.28	39.8	2.3e-10	Tetratricopeptide repeat
1026_scaffold001 CDS cds_000617_1026_scaffold001	550	612	PF13432.6	36.8	4.7e-09	Tetratricopeptide repeat
1026_scaffold001 CDS cds_000617_1026_scaffold001	475	509	PF00515.28	33.3	2.8e-08	Tetratricopeptide repeat
1026_scaffold001 CDS cds_000617_1026_scaffold001	339	373	PF13181.6	19.6	0.00073	Tetratricopeptide repeat
1026_scaffold001 CDS cds_000617_1026_scaffold001	514	543	PF13181.6	17.3	0.0038	Tetratricopeptide repeat
1026_scaffold001 CDS cds_000617_1026_scaffold001	308	339	PF13181.6	13.2	0.08	Tetratricopeptide repeat
1026_scaffold001 CDS cds_000617_1026_scaffold001	617	645	PF13181.6	11.9	0.2	Tetratricopeptide repeat
1026_scaffold001 CDS cds_000618_1026_scaffold001	136	271	PF01242.19	120.3	4.3e-35	6-pyruvoyl tetrahydropterin synthase
1026_scaffold001 CDS cds_000618_1026_scaffold001	3	132	PF01242.19	92.6	1.7e-26	6-pyruvoyl tetrahydropterin synthase
1026_scaffold001 CDS cds_000619_1026_scaffold001	18	191	PF05685.12	151.6	1.5e-44	Putative restriction endonuclease
1026_scaffold001 CDS cds_000620_1026_scaffold001	5	67	PF00226.31	69.6	1.9e-19	DnaJ domain
1026_scaffold001 CDS cds_000621_1026_scaffold001	44	264	PF01223.23	183.1	6.9e-54	DNA/RNA non-specific endonuclease
1026_scaffold001 CDS cds_000622_1026_scaffold001	42	241	PF04402.14	134.5	6.4e-39	Protein of unknown function (DUF541)
1026_scaffold001 CDS cds_000623_1026_scaffold001	7	136	PF00988.22	181.3	6e-54	Carbamoyl-phosphate synthase small chain, CPSase domain
1026_scaffold001 CDS cds_000623_1026_scaffold001	197	375	PF00117.28	159.2	1e-46	Glutamine amidotransferase class-I
1026_scaffold001 CDS cds_000624_1026_scaffold001	16	114	PF00636.26	50.3	3.1e-13	Ribonuclease III domain
1026_scaffold001 CDS cds_000625_1026_scaffold001	183	325	PF00588.19	138.4	1.8e-40	SpoU rRNA Methylase family
1026_scaffold001 CDS cds_000625_1026_scaffold001	91	168	PF08032.12	76.7	1.2e-21	RNA 2'-O ribose methyltransferase substrate binding
1026_scaffold001 CDS cds_000626_1026_scaffold001	8	73	PF08846.10	107.2	3.2e-31	Domain of unknown function (DUF1816)
1026_scaffold001 CDS cds_000627_1026_scaffold001	12	137	PF00561.20	73.1	2.8e-20	alpha/beta hydrolase fold
1026_scaffold001 CDS cds_000629_1026_scaffold001	4	112	PF02452.17	90.8	6.9e-26	PemK-like, MazF-like toxin of type II toxin-antitoxin system
1026_scaffold001 CDS cds_000630_1026_scaffold001	202	408	PF13354.6	114.8	3.8e-33	Beta-lactamase enzyme family
1026_scaffold001 CDS cds_000631_1026_scaffold001	0	73	PF02629.19	46.8	3.5e-12	CoA binding domain
1026_scaffold001 CDS cds_000631_1026_scaffold001	118	240	PF13607.6	36.1	5e-09	Succinyl-CoA ligase like flavodoxin domain
1026_scaffold001 CDS cds_000632_1026_scaffold001	1	187	PF08442.10	131.5	2.8e-38	ATP-grasp domain
1026_scaffold001 CDS cds_000633_1026_scaffold001	144	372	PF13641.6	115.7	2.9e-33	Glycosyltransferase like family 2
1026_scaffold001 CDS cds_000635_1026_scaffold001	191	298	PF07085.12	110	4.4e-32	DRTGG domain
1026_scaffold001 CDS cds_000635_1026_scaffold001	0	189	PF13500.6	80	2e-22	AAA domain
1026_scaffold001 CDS cds_000636_1026_scaffold001	294	386	PF17210.3	39.5	5.4e-10	SdrD B-like domain
1026_scaffold001 CDS cds_000636_1026_scaffold001	497	577	PF17210.3	36.2	5.9e-09	SdrD B-like domain
1026_scaffold001 CDS cds_000636_1026_scaffold001	91	178	PF17210.3	35.2	1.2e-08	SdrD B-like domain
1026_scaffold001 CDS cds_000636_1026_scaffold001	410	493	PF13620.6	32.4	8.1e-08	Carboxypeptidase regulatory-like domain
1026_scaffold001 CDS cds_000636_1026_scaffold001	193	280	PF17210.3	32.2	9.8e-08	SdrD B-like domain
1026_scaffold001 CDS cds_000637_1026_scaffold001	10	485	PF02446.17	565.3	1e-169	4-alpha-glucanotransferase
1026_scaffold001 CDS cds_000638_1026_scaffold001	29	189	PF05685.12	69.7	2.1e-19	Putative restriction endonuclease
1026_scaffold001 CDS cds_000639_1026_scaffold001	29	189	PF05685.12	69.9	1.8e-19	Putative restriction endonuclease
1026_scaffold001 CDS cds_000640_1026_scaffold001	4	230	PF01370.21	53.4	2.4e-14	NAD dependent epimerase/dehydratase family
1026_scaffold001 CDS cds_000641_1026_scaffold001	4	346	PF01208.17	404.4	3.9e-121	Uroporphyrinogen decarboxylase (URO-D)
1026_scaffold001 CDS cds_000642_1026_scaffold001	26	209	PF06271.12	68.8	5.4e-19	RDD family
1026_scaffold001 CDS cds_000642_1026_scaffold001	544	618	PF13599.6	44.9	9.9e-12	Pentapeptide repeats (9 copies)
1026_scaffold001 CDS cds_000642_1026_scaffold001	484	523	PF00805.22	40	2.1e-10	Pentapeptide repeats (8 copies)
1026_scaffold001 CDS cds_000642_1026_scaffold001	634	660	PF00805.22	22.8	5.3e-05	Pentapeptide repeats (8 copies)
1026_scaffold001 CDS cds_000642_1026_scaffold001	441	469	PF00805.22	19.6	0.00053	Pentapeptide repeats (8 copies)
1026_scaffold001 CDS cds_000644_1026_scaffold001	288	456	PF05128.12	155.2	1.1e-45	Domain of unknown function (DUF697)
1026_scaffold001 CDS cds_000645_1026_scaffold001	362	530	PF17941.1	261.7	2e-78	Polyphosphate kinase C-terminal domain 1
1026_scaffold001 CDS cds_000645_1026_scaffold001	535	707	PF13090.6	242	2.4e-72	Polyphosphate kinase C-terminal domain 2
1026_scaffold001 CDS cds_000645_1026_scaffold001	136	344	PF02503.17	239.2	2.9e-71	Polyphosphate kinase middle domain
1026_scaffold001 CDS cds_000645_1026_scaffold001	22	129	PF13089.6	144.2	1.6e-42	Polyphosphate kinase N-terminal domain
1026_scaffold001 CDS cds_000646_1026_scaffold001	1	148	PF01878.18	174.1	1.6e-51	EVE domain
1026_scaffold001 CDS cds_000647_1026_scaffold001	340	531	PF00488.21	110.2	1.2e-31	MutS domain V
1026_scaffold001 CDS cds_000647_1026_scaffold001	732	806	PF01713.21	58.2	8.1e-16	Smr domain
1026_scaffold001 CDS cds_000648_1026_scaffold001	27	182	PF11237.8	130.3	7.3e-38	Protein of unknown function (DUF3038)
1026_scaffold001 CDS cds_000649_1026_scaffold001	3	240	PF14233.6	145.8	1.4e-42	Domain of unknown function (DUF4335)
1026_scaffold001 CDS cds_000650_1026_scaffold001	8	146	PF01724.16	137.5	3.2e-40	Domain of unknown function DUF29
1026_scaffold001 CDS cds_000653_1026_scaffold001	9	169	PF03079.14	83	2.5e-23	ARD/ARD' family
1026_scaffold001 CDS cds_000654_1026_scaffold001	109	385	PF00016.20	140.7	5.4e-41	Ribulose bisphosphate carboxylase large chain, catalytic domain
1026_scaffold001 CDS cds_000655_1026_scaffold001	6	198	PF00596.21	142.1	1.8e-41	Class II Aldolase and Adducin N-terminal domain
1026_scaffold001 CDS cds_000656_1026_scaffold001	186	311	PF13602.6	96.7	2.2e-27	Zinc-binding dehydrogenase
1026_scaffold001 CDS cds_000656_1026_scaffold001	26	95	PF08240.12	33.6	2.9e-08	Alcohol dehydrogenase GroES-like domain
1026_scaffold001 CDS cds_000657_1026_scaffold001	4	77	PF04025.12	127.2	1.9e-37	Domain of unknown function (DUF370)
1026_scaffold001 CDS cds_000658_1026_scaffold001	2	183	PF00625.21	169.5	5.9e-50	Guanylate kinase
1026_scaffold001 CDS cds_000659_1026_scaffold001	332	437	PF13673.7	44.8	1e-11	Acetyltransferase (GNAT) domain
1026_scaffold001 CDS cds_000659_1026_scaffold001	21	55	PF00515.28	34.5	1.1e-08	Tetratricopeptide repeat
1026_scaffold001 CDS cds_000659_1026_scaffold001	90	123	PF07719.17	28.5	9.3e-07	Tetratricopeptide repeat
1026_scaffold001 CDS cds_000660_1026_scaffold001	500	722	PF13549.6	305	2.7e-91	ATP-grasp domain
1026_scaffold001 CDS cds_000660_1026_scaffold001	171	309	PF13607.6	188.3	5.1e-56	Succinyl-CoA ligase like flavodoxin domain
1026_scaffold001 CDS cds_000660_1026_scaffold001	29	157	PF13380.6	86.8	1.4e-24	CoA binding domain
1026_scaffold001 CDS cds_000660_1026_scaffold001	754	899	PF13302.7	43.6	4.5e-11	Acetyltransferase (GNAT) domain
1026_scaffold001 CDS cds_000661_1026_scaffold001	456	852	PF00465.19	386.1	1.3e-115	Iron-containing alcohol dehydrogenase
1026_scaffold001 CDS cds_000661_1026_scaffold001	2	273	PF00171.22	76.1	1.9e-21	Aldehyde dehydrogenase family
1026_scaffold001 CDS cds_000662_1026_scaffold001	4	93	PF05016.15	53.4	2.9e-14	ParE toxin of type II toxin-antitoxin system, parDE
1026_scaffold001 CDS cds_000663_1026_scaffold001	284	500	PF00587.25	134.8	3e-39	tRNA synthetase class II core domain (G, H, P, S and T)
1026_scaffold001 CDS cds_000663_1026_scaffold001	511	602	PF03129.20	67.7	7.3e-19	Anticodon binding domain
1026_scaffold001 CDS cds_000663_1026_scaffold001	126	179	PF07973.14	40.7	1.8e-10	Threonyl and Alanyl tRNA synthetase second additional domain
1026_scaffold001 CDS cds_000665_1026_scaffold001	30	267	PF00069.25	102.3	2.8e-29	Protein kinase domain
1026_scaffold001 CDS cds_000666_1026_scaffold001	80	346	PF13343.6	154.7	2.8e-45	Bacterial extracellular solute-binding protein
1026_scaffold001 CDS cds_000667_1026_scaffold001	14	178	PF09367.10	122.1	2.2e-35	CpeS-like protein
1026_scaffold001 CDS cds_000668_1026_scaffold001	571	686	PF18065.1	126.2	5.9e-37	PatG C-terminal
1026_scaffold001 CDS cds_000668_1026_scaffold001	413	528	PF18047.1	81.4	5.9e-23	PatG Domain
1026_scaffold001 CDS cds_000668_1026_scaffold001	19	325	PF00082.22	75.7	3.7e-21	Subtilase family
1026_scaffold001 CDS cds_000672_1026_scaffold001	61	125	PF07927.12	29.9	4.1e-07	HicA toxin of bacterial toxin-antitoxin,
1026_scaffold001 CDS cds_000673_1026_scaffold001	12	84	PF05685.12	38.2	1e-09	Putative restriction endonuclease
1026_scaffold001 CDS cds_000676_1026_scaffold001	536	651	PF18065.1	139.5	4.4e-41	PatG C-terminal
1026_scaffold001 CDS cds_000676_1026_scaffold001	16	275	PF00082.22	126.5	1.2e-36	Subtilase family
1026_scaffold001 CDS cds_000676_1026_scaffold001	378	493	PF18047.1	86.7	1.3e-24	PatG Domain
1026_scaffold001 CDS cds_000679_1026_scaffold001	23	195	PF05685.12	97.6	5.8e-28	Putative restriction endonuclease
1026_scaffold001 CDS cds_000680_1026_scaffold001	162	313	PF01510.25	45.4	9.9e-12	N-acetylmuramoyl-L-alanine amidase
1026_scaffold001 CDS cds_000681_1026_scaffold001	67	330	PF01761.20	362.4	1.1e-108	3-dehydroquinate synthase
1026_scaffold001 CDS cds_000682_1026_scaffold001	547	587	PF00805.22	52.6	2.5e-14	Pentapeptide repeats (8 copies)
1026_scaffold001 CDS cds_000682_1026_scaffold001	587	623	PF00805.22	40.6	1.3e-10	Pentapeptide repeats (8 copies)
1026_scaffold001 CDS cds_000682_1026_scaffold001	487	531	PF00805.22	40.4	1.6e-10	Pentapeptide repeats (8 copies)
1026_scaffold001 CDS cds_000682_1026_scaffold001	625	662	PF00805.22	34.5	1.1e-08	Pentapeptide repeats (8 copies)
1026_scaffold001 CDS cds_000682_1026_scaffold001	662	702	PF00805.22	31.9	7.4e-08	Pentapeptide repeats (8 copies)
1026_scaffold001 CDS cds_000682_1026_scaffold001	402	440	PF00805.22	17.2	0.0029	Pentapeptide repeats (8 copies)
1026_scaffold001 CDS cds_000684_1026_scaffold001	223	385	PF03572.18	186.3	3.1e-55	Peptidase family S41
1026_scaffold001 CDS cds_000684_1026_scaffold001	137	191	PF17820.1	45.3	5.5e-12	PDZ domain
1026_scaffold001 CDS cds_000687_1026_scaffold001	38	310	PF00069.25	101	6.9e-29	Protein kinase domain
1026_scaffold001 CDS cds_000688_1026_scaffold001	112	421	PF00016.20	441.4	1.4e-132	Ribulose bisphosphate carboxylase large chain, catalytic domain
1026_scaffold001 CDS cds_000688_1026_scaffold001	0	103	PF02788.16	124.1	3.3e-36	Ribulose bisphosphate carboxylase large chain, N-terminal domain
1026_scaffold001 CDS cds_000689_1026_scaffold001	0	111	PF02341.15	173.6	1.2e-51	RbcX protein
1026_scaffold001 CDS cds_000690_1026_scaffold001	9	106	PF00101.20	143.8	1.2e-42	Ribulose bisphosphate carboxylase, small chain
1026_scaffold001 CDS cds_000691_1026_scaffold001	98	271	PF13231.6	43.9	2.7e-11	Dolichyl-phosphate-mannose-protein mannosyltransferase
1026_scaffold001 CDS cds_000693_1026_scaffold001	128	258	PF08275.11	143	4.9e-42	DNA primase catalytic core, N-terminal domain
1026_scaffold001 CDS cds_000693_1026_scaffold001	5	103	PF01807.20	135.5	4.3e-40	CHC2 zinc finger
1026_scaffold001 CDS cds_000693_1026_scaffold001	267	359	PF13155.6	75.8	2.7e-21	Toprim-like
1026_scaffold001 CDS cds_000693_1026_scaffold001	377	433	PF10410.9	35	1.2e-08	DnaB-helicase binding domain of primase
1026_scaffold001 CDS cds_000697_1026_scaffold001	84	146	PF00288.26	38.9	7.6e-10	GHMP kinases N terminal domain
1026_scaffold001 CDS cds_000697_1026_scaffold001	209	288	PF08544.13	27.1	4e-06	GHMP kinases C terminal
1026_scaffold001 CDS cds_000698_1026_scaffold001	15	100	PF00027.29	62.3	3.3e-17	Cyclic nucleotide-binding domain
1026_scaffold001 CDS cds_000699_1026_scaffold001	5	304	PF00365.20	322.2	2.7e-96	Phosphofructokinase
1026_scaffold001 CDS cds_000700_1026_scaffold001	158	316	PF02800.20	237	6.5e-71	Glyceraldehyde 3-phosphate dehydrogenase, C-terminal domain
1026_scaffold001 CDS cds_000700_1026_scaffold001	2	103	PF00044.24	125.8	7.3e-37	Glyceraldehyde 3-phosphate dehydrogenase, NAD binding domain
1026_scaffold001 CDS cds_000701_1026_scaffold001	328	648	PF12770.7	222.8	5.8e-66	CHAT domain
1026_scaffold001 CDS cds_000701_1026_scaffold001	5	79	PF13424.6	57	1.7e-15	Tetratricopeptide repeat
1026_scaffold001 CDS cds_000701_1026_scaffold001	87	121	PF13374.6	15.8	0.0096	Tetratricopeptide repeat
1026_scaffold001 CDS cds_000702_1026_scaffold001	81	141	PF13424.6	31.4	1.8e-07	Tetratricopeptide repeat
1026_scaffold001 CDS cds_000704_1026_scaffold001	44	318	PF00656.22	100.7	1.2e-28	Caspase domain
1026_scaffold001 CDS cds_000705_1026_scaffold001	0	92	PF02635.15	32.9	6.9e-08	DsrE/DsrF-like family
1026_scaffold001 CDS cds_000708_1026_scaffold001	44	229	PF00656.22	76.3	3.6e-21	Caspase domain
1026_scaffold001 CDS cds_000712_1026_scaffold001	5	84	PF05120.12	89.4	1.2e-25	Gas vesicle protein G
1026_scaffold001 CDS cds_000713_1026_scaffold001	21	260	PF06386.11	204.7	2.1e-60	Gas vesicle synthesis protein GvpL/GvpF
1026_scaffold001 CDS cds_000714_1026_scaffold001	10	95	PF05121.12	103.8	3.8e-30	Gas vesicle protein K
1026_scaffold001 CDS cds_000714_1026_scaffold001	110	149	PF00741.18	46.5	2.8e-12	Gas vesicle protein
1026_scaffold001 CDS cds_000715_1026_scaffold001	329	508	PF00881.24	58.8	7e-16	Nitroreductase family
1026_scaffold001 CDS cds_000715_1026_scaffold001	80	237	PF00881.24	45.4	8.8e-12	Nitroreductase family
1026_scaffold001 CDS cds_000716_1026_scaffold001	1	274	PF00483.23	164.4	3.5e-48	Nucleotidyl transferase
1026_scaffold001 CDS cds_000717_1026_scaffold001	1106	1265	PF02518.26	96.2	1.6e-27	Histidine kinase-, DNA gyrase B-, and HSP90-like ATPase
1026_scaffold001 CDS cds_000717_1026_scaffold001	1438	1553	PF00072.24	86.9	9.7e-25	Response regulator receiver domain
1026_scaffold001 CDS cds_000717_1026_scaffold001	386	476	PF08447.12	78.8	2.8e-22	PAS fold
1026_scaffold001 CDS cds_000717_1026_scaffold001	994	1060	PF00512.25	66.5	1.6e-18	His Kinase A (phospho-acceptor) domain
1026_scaffold001 CDS cds_000717_1026_scaffold001	816	959	PF01590.26	49.7	5.5e-13	GAF domain
1026_scaffold001 CDS cds_000717_1026_scaffold001	1619	1718	PF01627.23	40.9	1.8e-10	Hpt domain
1026_scaffold001 CDS cds_000717_1026_scaffold001	498	618	PF00989.25	37.3	2.3e-09	PAS fold
1026_scaffold001 CDS cds_000717_1026_scaffold001	76	135	PF00571.28	34.9	1.6e-08	CBS domain
1026_scaffold001 CDS cds_000717_1026_scaffold001	1282	1406	PF00072.24	33.9	2.9e-08	Response regulator receiver domain
1026_scaffold001 CDS cds_000717_1026_scaffold001	5	66	PF00571.28	24.6	2.5e-05	CBS domain
1026_scaffold001 CDS cds_000717_1026_scaffold001	647	786	PF01590.26	24.6	3.2e-05	GAF domain
1026_scaffold001 CDS cds_000717_1026_scaffold001	270	329	PF00571.28	16.8	0.0071	CBS domain
1026_scaffold001 CDS cds_000718_1026_scaffold001	0	170	PF14221.6	202.6	4.6e-60	Domain of unknown function (DUF4330)
1026_scaffold001 CDS cds_000720_1026_scaffold001	130	227	PF07109.11	125	1.1e-36	Magnesium-protoporphyrin IX methyltransferase C-terminus
1026_scaffold001 CDS cds_000722_1026_scaffold001	14	244	PF00557.24	198.1	1.3e-58	Metallopeptidase family M24
1026_scaffold001 CDS cds_000723_1026_scaffold001	10	92	PF07689.12	100.6	2.9e-29	KaiB domain
1026_scaffold001 CDS cds_000724_1026_scaffold001	20	251	PF06745.13	265.6	2.9e-79	KaiC
1026_scaffold001 CDS cds_000724_1026_scaffold001	262	483	PF06745.13	126.7	8.7e-37	KaiC
1026_scaffold001 CDS cds_000725_1026_scaffold001	138	172	PF00515.28	43	2.3e-11	Tetratricopeptide repeat
1026_scaffold001 CDS cds_000725_1026_scaffold001	74	139	PF13432.6	18.8	0.002	Tetratricopeptide repeat
1026_scaffold001 CDS cds_000725_1026_scaffold001	211	239	PF13174.6	17.6	0.0044	Tetratricopeptide repeat
1026_scaffold001 CDS cds_000727_1026_scaffold001	3	94	PF15919.5	67.3	1.3e-18	HicB_like antitoxin of bacterial toxin-antitoxin system
1026_scaffold001 CDS cds_000729_1026_scaffold001	36	114	PF02617.17	75	2.9e-21	ATP-dependent Clp protease adaptor protein ClpS
1026_scaffold001 CDS cds_000730_1026_scaffold001	58	370	PF00145.17	217.4	3.2e-64	C-5 cytosine-specific DNA methylase
1026_scaffold001 CDS cds_000732_1026_scaffold001	22	77	PF01381.22	49.9	2.4e-13	Helix-turn-helix
1026_scaffold001 CDS cds_000733_1026_scaffold001	544	604	PF00226.31	47.8	1.1e-12	DnaJ domain
1026_scaffold001 CDS cds_000733_1026_scaffold001	452	491	PF00400.32	37	3.8e-09	WD domain, G-beta repeat
1026_scaffold001 CDS cds_000733_1026_scaffold001	237	276	PF00400.32	35.9	8.5e-09	WD domain, G-beta repeat
1026_scaffold001 CDS cds_000733_1026_scaffold001	368	407	PF00400.32	34.8	1.9e-08	WD domain, G-beta repeat
1026_scaffold001 CDS cds_000733_1026_scaffold001	411	449	PF00400.32	33.4	5.5e-08	WD domain, G-beta repeat
1026_scaffold001 CDS cds_000733_1026_scaffold001	328	364	PF00400.32	26	1.2e-05	WD domain, G-beta repeat
1026_scaffold001 CDS cds_000733_1026_scaffold001	288	317	PF00400.32	12.5	0.21	WD domain, G-beta repeat
1026_scaffold001 CDS cds_000734_1026_scaffold001	175	324	PF02769.22	81.5	7e-23	AIR synthase related protein, C-terminal domain
1026_scaffold001 CDS cds_000734_1026_scaffold001	51	164	PF00586.24	57.8	1.3e-15	AIR synthase related protein, N-terminal domain
1026_scaffold001 CDS cds_000735_1026_scaffold001	30	259	PF01370.21	73.6	1.6e-20	NAD dependent epimerase/dehydratase family
1026_scaffold001 CDS cds_000735_1026_scaffold001	285	332	PF08338.11	61.6	4.4e-17	Domain of unknown function (DUF1731)
1026_scaffold001 CDS cds_000736_1026_scaffold001	0	499	PF11832.8	387.4	1.1e-115	Protein of unknown function (DUF3352)
1026_scaffold001 CDS cds_000737_1026_scaffold001	213	387	PF00534.20	60	2e-16	Glycosyl transferases group 1
1026_scaffold001 CDS cds_000737_1026_scaffold001	15	202	PF13579.6	59.5	5.1e-16	Glycosyl transferase 4-like domain
1026_scaffold001 CDS cds_000738_1026_scaffold001	126	210	PF13646.6	60	2.2e-16	HEAT repeats
1026_scaffold001 CDS cds_000738_1026_scaffold001	337	427	PF13646.6	37.6	2.2e-09	HEAT repeats
1026_scaffold001 CDS cds_000738_1026_scaffold001	72	99	PF03130.16	13.5	0.09	PBS lyase HEAT-like repeat
1026_scaffold001 CDS cds_000739_1026_scaffold001	86	310	PF03466.20	134	4.5e-39	LysR substrate binding domain
1026_scaffold001 CDS cds_000739_1026_scaffold001	2	61	PF00126.27	69	2.4e-19	Bacterial regulatory helix-turn-helix protein, lysR family
1026_scaffold001 CDS cds_000740_1026_scaffold001	5	70	PF02885.17	47	1.6e-12	Glycosyl transferase family, helical bundle domain
1026_scaffold001 CDS cds_000741_1026_scaffold001	7	169	PF12804.7	106.6	1.5e-30	MobA-like NTP transferase domain
1026_scaffold001 CDS cds_000744_1026_scaffold001	2	126	PF01850.21	53.1	4.1e-14	PIN domain
1026_scaffold001 CDS cds_000746_1026_scaffold001	0	293	PF02384.16	207.4	2.9e-61	N-6 DNA Methylase
1026_scaffold001 CDS cds_000749_1026_scaffold001	176	338	PF00990.21	146.3	6.4e-43	Diguanylate cyclase, GGDEF domain
1026_scaffold001 CDS cds_000751_1026_scaffold001	8	284	PF01555.18	189.5	6.9e-56	DNA methylase
1026_scaffold001 CDS cds_000752_1026_scaffold001	7	294	PF14562.6	519.2	2.2e-156	Restriction endonuclease BglI
1026_scaffold001 CDS cds_000755_1026_scaffold001	2	97	PF13470.6	37	4.8e-09	PIN domain
1026_scaffold001 CDS cds_000757_1026_scaffold001	9	62	PF05360.14	79.4	1.6e-22	yiaA/B two helix domain
1026_scaffold001 CDS cds_000760_1026_scaffold001	20	183	PF05685.12	94.1	6.7e-27	Putative restriction endonuclease
1026_scaffold001 CDS cds_000761_1026_scaffold001	49	105	PF13370.6	49.7	3.8e-13	4Fe-4S single cluster domain of Ferredoxin I
1026_scaffold001 CDS cds_000762_1026_scaffold001	19	122	PF06868.11	148.9	4.6e-44	Protein of unknown function (DUF1257)
1026_scaffold001 CDS cds_000763_1026_scaffold001	3	50	PF11211.8	75.2	2.5e-21	Protein of unknown function (DUF2997)
1026_scaffold001 CDS cds_000764_1026_scaffold001	239	445	PF00122.20	154.4	2.2e-45	E1-E2 ATPase
1026_scaffold001 CDS cds_000764_1026_scaffold001	460	675	PF00702.26	143	1.5e-41	haloacid dehalogenase-like hydrolase
1026_scaffold001 CDS cds_000764_1026_scaffold001	21	83	PF00403.26	46.4	4.1e-12	Heavy-metal-associated domain
1026_scaffold001 CDS cds_000765_1026_scaffold001	11	182	PF05685.12	114.8	2.9e-33	Putative restriction endonuclease
1026_scaffold001 CDS cds_000766_1026_scaffold001	1	212	PF05019.13	112.4	1.9e-32	Coenzyme Q (ubiquinone) biosynthesis protein Coq4
1026_scaffold001 CDS cds_000767_1026_scaffold001	15	438	PF01964.18	656.5	1.5e-197	Radical SAM ThiC family
1026_scaffold001 CDS cds_000770_1026_scaffold001	11	179	PF05685.12	123	8.7e-36	Putative restriction endonuclease
1026_scaffold001 CDS cds_000771_1026_scaffold001	2	99	PF02482.19	96.5	1.2e-27	Sigma 54 modulation protein / S30EA ribosomal protein
1026_scaffold001 CDS cds_000771_1026_scaffold001	127	185	PF16321.5	79.3	1.2e-22	Sigma 54 modulation/S30EA ribosomal protein C terminus
1026_scaffold001 CDS cds_000772_1026_scaffold001	51	163	PF03099.19	33.4	3.5e-08	Biotin/lipoate A/B protein ligase family
1026_scaffold001 CDS cds_000773_1026_scaffold001	2	57	PF01165.20	70.4	7.8e-20	Ribosomal protein S21
1026_scaffold001 CDS cds_000774_1026_scaffold001	337	456	PF02254.18	80.9	8.1e-23	TrkA-N domain
1026_scaffold001 CDS cds_000774_1026_scaffold001	4	110	PF02254.18	53.7	2.2e-14	TrkA-N domain
1026_scaffold001 CDS cds_000775_1026_scaffold001	7	177	PF05685.12	113.1	9.9e-33	Putative restriction endonuclease
1026_scaffold001 CDS cds_000777_1026_scaffold001	178	470	PF00393.19	424.6	1.9e-127	6-phosphogluconate dehydrogenase, C-terminal domain
1026_scaffold001 CDS cds_000777_1026_scaffold001	4	174	PF03446.15	173.4	3.7e-51	NAD binding domain of 6-phosphogluconate dehydrogenase
1026_scaffold001 CDS cds_000779_1026_scaffold001	29	449	PF13520.6	199.5	8.2e-59	Amino acid permease
1026_scaffold001 CDS cds_000780_1026_scaffold001	108	291	PF08245.12	96	2.8e-27	Mur ligase middle domain
1026_scaffold001 CDS cds_000780_1026_scaffold001	310	390	PF02875.21	33.7	3.3e-08	Mur ligase family, glutamate ligase domain
1026_scaffold001 CDS cds_000781_1026_scaffold001	3	561	PF02092.17	700.5	1.7e-210	Glycyl-tRNA synthetase beta subunit
1026_scaffold001 CDS cds_000781_1026_scaffold001	596	711	PF05746.15	23.1	6.5e-05	DALR anticodon binding domain
1026_scaffold001 CDS cds_000782_1026_scaffold001	4	175	PF05685.12	77	1.2e-21	Putative restriction endonuclease
1026_scaffold001 CDS cds_000783_1026_scaffold001	5	200	PF05685.12	83.4	1.3e-23	Putative restriction endonuclease
1026_scaffold001 CDS cds_000785_1026_scaffold001	36	203	PF14025.6	143.8	7.1e-42	Protein of unknown function (DUF4241)
1026_scaffold001 CDS cds_000786_1026_scaffold001	37	166	PF00578.21	87.1	8.3e-25	AhpC/TSA family
1026_scaffold001 CDS cds_000787_1026_scaffold001	6	140	PF00578.21	144.3	1.7e-42	AhpC/TSA family
1026_scaffold001 CDS cds_000787_1026_scaffold001	159	194	PF10417.9	43.2	2.5e-11	C-terminal domain of 1-Cys peroxiredoxin
1026_scaffold001 CDS cds_000788_1026_scaffold001	539	637	PF01551.22	118.8	8.7e-35	Peptidase family M23
1026_scaffold001 CDS cds_000788_1026_scaffold001	181	225	PF01476.20	41.5	1e-10	LysM domain
1026_scaffold001 CDS cds_000789_1026_scaffold001	0	143	PF00588.19	115.4	2.2e-33	SpoU rRNA Methylase family
1026_scaffold001 CDS cds_000790_1026_scaffold001	4	290	PF04107.13	202.7	7.6e-60	Glutamate-cysteine ligase family 2(GCS2)
1026_scaffold001 CDS cds_000792_1026_scaffold001	1	72	PF08872.10	29.9	6.2e-07	KGK domain
1026_scaffold001 CDS cds_000793_1026_scaffold001	54	147	PF13767.6	87.5	1e-24	Domain of unknown function (DUF4168)
1026_scaffold001 CDS cds_000794_1026_scaffold001	48	144	PF13767.6	92.3	3.2e-26	Domain of unknown function (DUF4168)
1026_scaffold001 CDS cds_000795_1026_scaffold001	11	193	PF00117.28	61.6	7.9e-17	Glutamine amidotransferase class-I
1026_scaffold001 CDS cds_000796_1026_scaffold001	14	277	PF00069.25	106.2	1.8e-30	Protein kinase domain
1026_scaffold001 CDS cds_000798_1026_scaffold001	39	189	PF00005.27	103.5	1.3e-29	ABC transporter
1026_scaffold001 CDS cds_000799_1026_scaffold001	20	247	PF12704.7	140.5	8.1e-41	MacB-like periplasmic core domain
1026_scaffold001 CDS cds_000799_1026_scaffold001	309	398	PF02687.21	34.3	2.5e-08	FtsX-like permease family
1026_scaffold001 CDS cds_000800_1026_scaffold001	4	238	PF00977.21	298.1	3.7e-89	Histidine biosynthesis protein
1026_scaffold001 CDS cds_000801_1026_scaffold001	258	293	PF00805.22	41.5	7.3e-11	Pentapeptide repeats (8 copies)
1026_scaffold001 CDS cds_000801_1026_scaffold001	294	331	PF00805.22	37.5	1.3e-09	Pentapeptide repeats (8 copies)
1026_scaffold001 CDS cds_000801_1026_scaffold001	82	152	PF13424.6	36.1	5.9e-09	Tetratricopeptide repeat
1026_scaffold001 CDS cds_000801_1026_scaffold001	219	258	PF00805.22	33.2	2.9e-08	Pentapeptide repeats (8 copies)
1026_scaffold001 CDS cds_000802_1026_scaffold001	169	209	PF00805.22	46.9	1.4e-12	Pentapeptide repeats (8 copies)
1026_scaffold001 CDS cds_000802_1026_scaffold001	129	167	PF00805.22	37.7	1.1e-09	Pentapeptide repeats (8 copies)
1026_scaffold001 CDS cds_000802_1026_scaffold001	95	129	PF00805.22	29.7	3.6e-07	Pentapeptide repeats (8 copies)
1026_scaffold001 CDS cds_000803_1026_scaffold001	99	295	PF00448.22	256.7	1.2e-76	SRP54-type protein, GTPase domain
1026_scaffold001 CDS cds_000803_1026_scaffold001	325	426	PF02978.19	95.1	3.2e-27	Signal peptide binding domain
1026_scaffold001 CDS cds_000803_1026_scaffold001	4	82	PF02881.19	75.2	3.6e-21	SRP54-type protein, helical bundle domain
1026_scaffold001 CDS cds_000806_1026_scaffold001	439	568	PF00004.29	92.6	2.6e-26	ATPase family associated with various cellular activities (AAA)
1026_scaffold001 CDS cds_000807_1026_scaffold001	8	196	PF14065.6	141.9	1.7e-41	Protein of unknown function (DUF4255)
1026_scaffold001 CDS cds_000808_1026_scaffold001	131	188	PF00196.19	60.8	6.7e-17	Bacterial regulatory proteins, luxR family
1026_scaffold001 CDS cds_000808_1026_scaffold001	0	83	PF00072.24	34.5	1.8e-08	Response regulator receiver domain
1026_scaffold001 CDS cds_000809_1026_scaffold001	472	581	PF17482.2	71	6.6e-20	Phage tail sheath C-terminal domain
1026_scaffold001 CDS cds_000809_1026_scaffold001	343	470	PF04984.14	70.4	1.5e-19	Phage tail sheath protein subtilisin-like domain
1026_scaffold001 CDS cds_000811_1026_scaffold001	7	158	PF06841.12	67.9	7.4e-19	T4-like virus tail tube protein gp19
1026_scaffold001 CDS cds_000812_1026_scaffold001	13	160	PF06841.12	64.2	1.1e-17	T4-like virus tail tube protein gp19
1026_scaffold001 CDS cds_000813_1026_scaffold001	38	186	PF06841.12	95.6	2.1e-27	T4-like virus tail tube protein gp19
1026_scaffold001 CDS cds_000816_1026_scaffold001	3	78	PF02798.20	44.6	1.3e-11	Glutathione S-transferase, N-terminal domain
1026_scaffold001 CDS cds_000817_1026_scaffold001	51	210	PF01634.18	166.1	6e-49	ATP phosphoribosyltransferase
1026_scaffold001 CDS cds_000818_1026_scaffold001	0	33	PF00563.20	36.8	2.9e-09	EAL domain
1026_scaffold001 CDS cds_000820_1026_scaffold001	9	95	PF12732.7	56.3	3.5e-15	YtxH-like protein
1026_scaffold001 CDS cds_000822_1026_scaffold001	82	120	PF00805.22	44	1.2e-11	Pentapeptide repeats (8 copies)
1026_scaffold001 CDS cds_000823_1026_scaffold001	0	159	PF11237.8	203.2	2.9e-60	Protein of unknown function (DUF3038)
1026_scaffold001 CDS cds_000824_1026_scaffold001	4	196	PF14233.6	200	3.3e-59	Domain of unknown function (DUF4335)
1026_scaffold001 CDS cds_000825_1026_scaffold001	192	288	PF00691.20	60.6	1.4e-16	OmpA family
1026_scaffold001 CDS cds_000826_1026_scaffold001	0	182	PF00551.19	128.6	2.2e-37	Formyl transferase
1026_scaffold001 CDS cds_000826_1026_scaffold001	204	323	PF02911.18	68.1	6.3e-19	Formyl transferase, C-terminal domain
1026_scaffold001 CDS cds_000827_1026_scaffold001	138	326	PF02397.16	216.8	1.7e-64	Bacterial sugar transferase
1026_scaffold001 CDS cds_000827_1026_scaffold001	8	114	PF01740.21	50.8	1.1e-13	STAS domain
1026_scaffold001 CDS cds_000828_1026_scaffold001	9	142	PF13581.6	84.3	6.5e-24	Histidine kinase-like ATPase domain
1026_scaffold001 CDS cds_000829_1026_scaffold001	802	1355	PF02538.14	658.1	7.8e-198	Hydantoinase B/oxoprolinase
1026_scaffold001 CDS cds_000829_1026_scaffold001	211	550	PF01968.18	397.2	3.9e-119	Hydantoinase/oxoprolinase
1026_scaffold001 CDS cds_000829_1026_scaffold001	12	193	PF05378.13	213.3	2.1e-63	Hydantoinase/oxoprolinase N-terminal region
1026_scaffold001 CDS cds_000831_1026_scaffold001	81	174	PF13640.6	57.3	2.3e-15	2OG-Fe(II) oxygenase superfamily
1026_scaffold001 CDS cds_000831_1026_scaffold001	180	222	PF18331.1	24.2	2.5e-05	PKHD-type hydroxylase C-terminal domain
1026_scaffold001 CDS cds_000834_1026_scaffold001	718	833	PF07669.11	53.1	3.7e-14	Eco57I restriction-modification methylase
1026_scaffold001 CDS cds_000834_1026_scaffold001	955	1088	PF12950.7	34.5	1.8e-08	TaqI-like C-terminal specificity domain
1026_scaffold001 CDS cds_000971_1026_scaffold001	84	122	PF00805.22	46.8	1.6e-12	Pentapeptide repeats (8 copies)
1026_scaffold001 CDS cds_000971_1026_scaffold001	39	79	PF00805.22	46	2.8e-12	Pentapeptide repeats (8 copies)
1026_scaffold001 CDS cds_000971_1026_scaffold001	125	161	PF00805.22	35.4	5.8e-09	Pentapeptide repeats (8 copies)
1026_scaffold001 CDS cds_000971_1026_scaffold001	15	39	PF00805.22	19.3	0.00066	Pentapeptide repeats (8 copies)
1026_scaffold001 CDS cds_000992_1026_scaffold001	147	186	PF00805.22	53.7	1.1e-14	Pentapeptide repeats (8 copies)
1026_scaffold001 CDS cds_000992_1026_scaffold001	246	286	PF00805.22	49.4	2.5e-13	Pentapeptide repeats (8 copies)
1026_scaffold001 CDS cds_000992_1026_scaffold001	186	226	PF00805.22	47.7	8.2e-13	Pentapeptide repeats (8 copies)
1026_scaffold001 CDS cds_000992_1026_scaffold001	16	97	PF13599.6	45.6	5.7e-12	Pentapeptide repeats (9 copies)
1026_scaffold001 CDS cds_000992_1026_scaffold001	99	138	PF00805.22	37.5	1.3e-09	Pentapeptide repeats (8 copies)
1026_scaffold001 CDS cds_000992_1026_scaffold001	291	326	PF00805.22	19.3	0.00063	Pentapeptide repeats (8 copies)
1026_scaffold001 CDS cds_001272_1026_scaffold001	40	80	PF00805.22	54.1	8.4e-15	Pentapeptide repeats (8 copies)
1026_scaffold001 CDS cds_001272_1026_scaffold001	120	152	PF00805.22	38.8	5e-10	Pentapeptide repeats (8 copies)
1026_scaffold001 CDS cds_001272_1026_scaffold001	176	215	PF00805.22	37.6	1.2e-09	Pentapeptide repeats (8 copies)
1026_scaffold001 CDS cds_001455_1026_scaffold001	39	78	PF00805.22	45.3	4.8e-12	Pentapeptide repeats (8 copies)
1026_scaffold001 CDS cds_001455_1026_scaffold001	0	37	PF00805.22	38.3	7.2e-10	Pentapeptide repeats (8 copies)
1026_scaffold001 CDS cds_001455_1026_scaffold001	88	128	PF00805.22	33.4	2.5e-08	Pentapeptide repeats (8 copies)
1026_scaffold001 CDS cds_000837_1026_scaffold001	678	803	PF00271.31	59	5.2e-16	Helicase conserved C-terminal domain
1026_scaffold001 CDS cds_000837_1026_scaffold001	30	195	PF13091.6	36	5.4e-09	PLD-like domain
1026_scaffold001 CDS cds_000837_1026_scaffold001	249	408	PF04851.15	29.4	7.2e-07	Type III restriction enzyme, res subunit
1026_scaffold001 CDS cds_000839_1026_scaffold001	6	53	PF13412.6	42.5	3.5e-11	Winged helix-turn-helix DNA-binding
1026_scaffold001 CDS cds_000840_1026_scaffold001	214	449	PF01458.17	226.3	3.4e-67	Uncharacterized protein family (UPF0051)
1026_scaffold001 CDS cds_000841_1026_scaffold001	24	182	PF00005.27	72.9	3.6e-20	ABC transporter
1026_scaffold001 CDS cds_000842_1026_scaffold001	192	427	PF01458.17	239.4	3.4e-71	Uncharacterized protein family (UPF0051)
1026_scaffold001 CDS cds_000843_1026_scaffold001	28	403	PF00266.19	479.4	6.9e-144	Aminotransferase class-V
1026_scaffold001 CDS cds_000844_1026_scaffold001	39	185	PF00005.27	92.7	2.7e-26	ABC transporter
1026_scaffold001 CDS cds_000845_1026_scaffold001	16	159	PF11780.8	142.1	1.1e-41	Protein of unknown function (DUF3318)
1026_scaffold001 CDS cds_000846_1026_scaffold001	34	179	PF00561.20	92.7	2.9e-26	alpha/beta hydrolase fold
1026_scaffold001 CDS cds_000848_1026_scaffold001	22	350	PF00762.19	208.6	1.1e-61	Ferrochelatase
1026_scaffold001 CDS cds_000849_1026_scaffold001	14	480	PF00171.22	457.8	3.3e-137	Aldehyde dehydrogenase family
1026_scaffold001 CDS cds_000850_1026_scaffold001	6	210	PF14681.6	245.1	4.6e-73	Uracil phosphoribosyltransferase
1026_scaffold001 CDS cds_000855_1026_scaffold001	0	324	PF02543.15	338.4	6.4e-101	Carbamoyltransferase N-terminus
1026_scaffold001 CDS cds_000855_1026_scaffold001	411	601	PF16861.5	254.4	3.8e-76	Carbamoyltransferase C-terminus
1026_scaffold001 CDS cds_000858_1026_scaffold001	102	393	PF00657.22	51.7	1e-13	GDSL-like Lipase/Acylhydrolase
1026_scaffold001 CDS cds_000859_1026_scaffold001	99	391	PF00657.22	44.6	1.6e-11	GDSL-like Lipase/Acylhydrolase
1026_scaffold001 CDS cds_000862_1026_scaffold001	548	756	PF13844.6	66.8	1.3e-18	Glycosyl transferase family 41
1026_scaffold001 CDS cds_000862_1026_scaffold001	400	546	PF13844.6	46.8	1.5e-12	Glycosyl transferase family 41
1026_scaffold001 CDS cds_000862_1026_scaffold001	112	196	PF13432.6	28.6	1.6e-06	Tetratricopeptide repeat
1026_scaffold001 CDS cds_000862_1026_scaffold001	228	261	PF13174.6	17	0.0066	Tetratricopeptide repeat
1026_scaffold001 CDS cds_000862_1026_scaffold001	77	107	PF13181.6	14.3	0.04	Tetratricopeptide repeat
1026_scaffold001 CDS cds_000863_1026_scaffold001	139	214	PF13646.6	49.6	3.9e-13	HEAT repeats
1026_scaffold001 CDS cds_000863_1026_scaffold001	37	126	PF13646.6	46.2	4.3e-12	HEAT repeats
1026_scaffold001 CDS cds_000864_1026_scaffold001	59	95	PF00353.19	40.9	1.4e-10	RTX calcium-binding nonapeptide repeat (4 copies)
1026_scaffold001 CDS cds_000864_1026_scaffold001	95	131	PF00353.19	34	2e-08	RTX calcium-binding nonapeptide repeat (4 copies)
1026_scaffold001 CDS cds_000865_1026_scaffold001	208	365	PF00535.26	86.3	2e-24	Glycosyl transferase family 2
1026_scaffold001 CDS cds_000866_1026_scaffold001	0	36	PF02529.15	80.2	6.7e-23	Cytochrome B6-F complex subunit 5
1026_scaffold001 CDS cds_000867_1026_scaffold001	52	123	PF13442.6	31	2.3e-07	Cytochrome C oxidase, cbb3-type, subunit III
1026_scaffold001 CDS cds_000868_1026_scaffold001	259	513	PF01256.17	184.7	1.9e-54	Carbohydrate kinase
1026_scaffold001 CDS cds_000868_1026_scaffold001	33	197	PF03853.15	129.6	1.1e-37	YjeF-related protein N-terminus
1026_scaffold001 CDS cds_000869_1026_scaffold001	117	226	PF01551.22	70.5	1e-19	Peptidase family M23
1026_scaffold001 CDS cds_000870_1026_scaffold001	0	123	PF00293.28	48.3	9.7e-13	NUDIX domain
1026_scaffold001 CDS cds_000872_1026_scaffold001	95	223	PF01385.19	96.3	1.4e-27	Probable transposase
1026_scaffold001 CDS cds_000873_1026_scaffold001	122	286	PF02882.19	235.4	1.8e-70	Tetrahydrofolate dehydrogenase/cyclohydrolase, NAD(P)-binding domain
1026_scaffold001 CDS cds_000873_1026_scaffold001	3	120	PF00763.23	125.7	1.1e-36	Tetrahydrofolate dehydrogenase/cyclohydrolase, catalytic domain
1026_scaffold001 CDS cds_000875_1026_scaffold001	31	284	PF00348.17	201.8	9.3e-60	Polyprenyl synthetase
1026_scaffold001 CDS cds_000876_1026_scaffold001	7	143	PF02681.14	167.6	1.3e-49	Divergent PAP2 family
1026_scaffold001 CDS cds_000879_1026_scaffold001	68	372	PF01555.18	163	9.2e-48	DNA methylase
1026_scaffold001 CDS cds_000880_1026_scaffold001	1	93	PF10674.9	151.5	6e-45	Protein of unknown function (DUF2488)
1026_scaffold001 CDS cds_000881_1026_scaffold001	2	235	PF03740.13	331.4	2e-99	Pyridoxal phosphate biosynthesis protein PdxJ
1026_scaffold001 CDS cds_000882_1026_scaffold001	9	218	PF01177.22	104.3	8e-30	Asp/Glu/Hydantoin racemase
1026_scaffold001 CDS cds_000883_1026_scaffold001	12	258	PF00348.17	261.1	7.8e-78	Polyprenyl synthetase
1026_scaffold001 CDS cds_000884_1026_scaffold001	27	174	PF00005.27	96.3	2.1e-27	ABC transporter
1026_scaffold001 CDS cds_000885_1026_scaffold001	33	300	PF01297.17	256.8	2e-76	Zinc-uptake complex component A periplasmic
1026_scaffold001 CDS cds_000887_1026_scaffold001	4	318	PF16363.5	181.9	2.1e-53	GDP-mannose 4,6 dehydratase
1026_scaffold001 CDS cds_000888_1026_scaffold001	122	194	PF02163.22	33.6	2.4e-08	Peptidase family M50
1026_scaffold001 CDS cds_000889_1026_scaffold001	3	408	PF06838.11	662.6	1.5e-199	Methionine gamma-lyase
1026_scaffold001 CDS cds_000890_1026_scaffold001	34	263	PF00487.24	64	1.8e-17	Fatty acid desaturase
1026_scaffold001 CDS cds_000891_1026_scaffold001	10	232	PF00171.22	25.1	5.8e-06	Aldehyde dehydrogenase family
1026_scaffold001 CDS cds_000896_1026_scaffold001	90	329	PF00350.23	34.5	2e-08	Dynamin family
1026_scaffold001 CDS cds_000897_1026_scaffold001	12	155	PF00885.19	182.5	3.3e-54	6,7-dimethyl-8-ribityllumazine synthase
1026_scaffold001 CDS cds_000898_1026_scaffold001	260	337	PF04539.16	90.4	6e-26	Sigma-70 region 3
1026_scaffold001 CDS cds_000898_1026_scaffold001	181	252	PF04542.14	75.6	1.8e-21	Sigma-70 region 2
1026_scaffold001 CDS cds_000898_1026_scaffold001	348	402	PF04545.16	67.8	4.2e-19	Sigma-70, region 4
1026_scaffold001 CDS cds_000898_1026_scaffold001	60	94	PF00140.20	36.6	3.4e-09	Sigma-70 factor, region 1.2
1026_scaffold001 CDS cds_000899_1026_scaffold001	14	138	PF01475.19	141.2	1.6e-41	Ferric uptake regulator family
1026_scaffold001 CDS cds_000900_1026_scaffold001	65	122	PF01471.18	69.9	1.6e-19	Putative peptidoglycan binding domain
1026_scaffold001 CDS cds_000900_1026_scaffold001	306	360	PF01471.18	61.6	6e-17	Putative peptidoglycan binding domain
1026_scaffold001 CDS cds_000900_1026_scaffold001	228	285	PF01471.18	59.9	2.1e-16	Putative peptidoglycan binding domain
1026_scaffold001 CDS cds_000900_1026_scaffold001	150	207	PF01471.18	53.8	1.7e-14	Putative peptidoglycan binding domain
1026_scaffold001 CDS cds_000900_1026_scaffold001	403	460	PF01471.18	52.8	3.4e-14	Putative peptidoglycan binding domain
1026_scaffold001 CDS cds_000900_1026_scaffold001	485	533	PF01471.18	24.8	1.9e-05	Putative peptidoglycan binding domain
1026_scaffold001 CDS cds_000902_1026_scaffold001	126	249	PF02469.22	124.7	2.6e-36	Fasciclin domain
1026_scaffold001 CDS cds_000903_1026_scaffold001	7	66	PF16277.5	82.5	9.7e-24	Domain of unknown function (DUF4926)
1026_scaffold001 CDS cds_000905_1026_scaffold001	206	251	PF13374.6	37.4	1.6e-09	Tetratricopeptide repeat
1026_scaffold001 CDS cds_000905_1026_scaffold001	160	204	PF13374.6	35.2	7.4e-09	Tetratricopeptide repeat
1026_scaffold001 CDS cds_000905_1026_scaffold001	114	159	PF13374.6	35.1	8.2e-09	Tetratricopeptide repeat
1026_scaffold001 CDS cds_000905_1026_scaffold001	298	343	PF13374.6	32.1	6.8e-08	Tetratricopeptide repeat
1026_scaffold001 CDS cds_000905_1026_scaffold001	393	437	PF13374.6	29.5	4.8e-07	Tetratricopeptide repeat
1026_scaffold001 CDS cds_000905_1026_scaffold001	344	392	PF13374.6	17.3	0.0033	Tetratricopeptide repeat
1026_scaffold001 CDS cds_000905_1026_scaffold001	252	297	PF13374.6	16.9	0.0043	Tetratricopeptide repeat
1026_scaffold001 CDS cds_000911_1026_scaffold001	108	354	PF11397.8	184	5.2e-54	Glycosyltransferase (GlcNAc)
1026_scaffold001 CDS cds_000911_1026_scaffold001	67	121	PF11397.8	29.4	5.2e-07	Glycosyltransferase (GlcNAc)
1026_scaffold001 CDS cds_000913_1026_scaffold001	332	360	PF07589.11	24.3	2.2e-05	PEP-CTERM motif
1026_scaffold001 CDS cds_000914_1026_scaffold001	29	389	PF00155.21	172.8	1.1e-50	Aminotransferase class I and II
1026_scaffold001 CDS cds_000916_1026_scaffold001	0	278	PF11997.8	143	1.4e-41	Domain of unknown function (DUF3492)
1026_scaffold001 CDS cds_000916_1026_scaffold001	287	458	PF00534.20	96	1.7e-27	Glycosyl transferases group 1
1026_scaffold001 CDS cds_000917_1026_scaffold001	402	507	PF13437.6	40.7	3e-10	HlyD family secretion protein
1026_scaffold001 CDS cds_000918_1026_scaffold001	19	154	PF02878.16	135.4	1e-39	Phosphoglucomutase/phosphomannomutase, alpha/beta/alpha domain I
1026_scaffold001 CDS cds_000918_1026_scaffold001	279	393	PF02880.16	99	1.8e-28	Phosphoglucomutase/phosphomannomutase, alpha/beta/alpha domain III
1026_scaffold001 CDS cds_000918_1026_scaffold001	177	276	PF02879.16	64.7	9.7e-18	Phosphoglucomutase/phosphomannomutase, alpha/beta/alpha domain II
1026_scaffold001 CDS cds_000918_1026_scaffold001	396	468	PF00408.20	41.1	1.5e-10	Phosphoglucomutase/phosphomannomutase, C-terminal domain
1026_scaffold001 CDS cds_000919_1026_scaffold001	1133	1169	PF00353.19	35.5	7e-09	RTX calcium-binding nonapeptide repeat (4 copies)
1026_scaffold001 CDS cds_000919_1026_scaffold001	1062	1097	PF00353.19	28.5	1.1e-06	RTX calcium-binding nonapeptide repeat (4 copies)
1026_scaffold001 CDS cds_000919_1026_scaffold001	1097	1133	PF00353.19	26.9	3.5e-06	RTX calcium-binding nonapeptide repeat (4 copies)
1026_scaffold001 CDS cds_000919_1026_scaffold001	422	544	PF01522.21	26.8	3.8e-06	Polysaccharide deacetylase
1026_scaffold001 CDS cds_000919_1026_scaffold001	1169	1200	PF00353.19	25.4	1e-05	RTX calcium-binding nonapeptide repeat (4 copies)
1026_scaffold001 CDS cds_000920_1026_scaffold001	6	256	PF01370.21	209.1	6.9e-62	NAD dependent epimerase/dehydratase family
1026_scaffold001 CDS cds_000922_1026_scaffold001	35	268	PF12138.8	175	1.9e-51	Spherulation-specific family 4
1026_scaffold001 CDS cds_000923_1026_scaffold001	295	335	PF00805.22	48.9	3.5e-13	Pentapeptide repeats (8 copies)
1026_scaffold001 CDS cds_000923_1026_scaffold001	335	373	PF00805.22	43.6	1.6e-11	Pentapeptide repeats (8 copies)
1026_scaffold001 CDS cds_000923_1026_scaffold001	165	204	PF00805.22	41.8	5.8e-11	Pentapeptide repeats (8 copies)
1026_scaffold001 CDS cds_000923_1026_scaffold001	96	134	PF00805.22	39.9	2.4e-10	Pentapeptide repeats (8 copies)
1026_scaffold001 CDS cds_000923_1026_scaffold001	215	254	PF00805.22	38.1	8.3e-10	Pentapeptide repeats (8 copies)
1026_scaffold001 CDS cds_000923_1026_scaffold001	250	294	PF00805.22	33.4	2.5e-08	Pentapeptide repeats (8 copies)
1026_scaffold001 CDS cds_000924_1026_scaffold001	220	422	PF01300.18	163.4	3.6e-48	Telomere recombination
1026_scaffold001 CDS cds_000924_1026_scaffold001	458	568	PF17788.1	111.6	2.5e-32	HypF Kae1-like domain
1026_scaffold001 CDS cds_000924_1026_scaffold001	14	98	PF00708.18	69.4	2.7e-19	Acylphosphatase
1026_scaffold001 CDS cds_000924_1026_scaffold001	118	152	PF07503.12	60.9	6.9e-17	HypF finger
1026_scaffold001 CDS cds_000924_1026_scaffold001	168	202	PF07503.12	58.7	3.3e-16	HypF finger
1026_scaffold001 CDS cds_000925_1026_scaffold001	1	245	PF07786.12	43.4	2.9e-11	Protein of unknown function (DUF1624)
1026_scaffold001 CDS cds_000926_1026_scaffold001	9	191	PF00574.23	286.7	7.6e-86	Clp protease
1026_scaffold001 CDS cds_000927_1026_scaffold001	8	173	PF05685.12	61.7	6e-17	Putative restriction endonuclease
1026_scaffold001 CDS cds_000930_1026_scaffold001	35	64	PF00805.22	26.1	4.8e-06	Pentapeptide repeats (8 copies)
1026_scaffold001 CDS cds_000931_1026_scaffold001	38	288	PF02153.17	244.2	1e-72	Prephenate dehydrogenase
1026_scaffold001 CDS cds_000933_1026_scaffold001	3	69	PF00313.22	113.6	2.7e-33	'Cold-shock' DNA-binding domain
1026_scaffold001 CDS cds_000934_1026_scaffold001	1	90	PF00398.20	23.3	2.8e-05	Ribosomal RNA adenine dimethylase
1026_scaffold001 CDS cds_000936_1026_scaffold001	10	198	PF05685.12	148.3	1.5e-43	Putative restriction endonuclease
1026_scaffold001 CDS cds_000937_1026_scaffold001	197	367	PF00534.20	107.6	4.7e-31	Glycosyl transferases group 1
1026_scaffold001 CDS cds_000937_1026_scaffold001	14	185	PF13579.6	61.2	1.5e-16	Glycosyl transferase 4-like domain
1026_scaffold001 CDS cds_000938_1026_scaffold001	6	355	PF07690.16	90	1.4e-25	Major Facilitator Superfamily
1026_scaffold001 CDS cds_000939_1026_scaffold001	3	69	PF15919.5	50.6	2e-13	HicB_like antitoxin of bacterial toxin-antitoxin system
1026_scaffold001 CDS cds_000940_1026_scaffold001	2	60	PF07927.12	72.8	1.7e-20	HicA toxin of bacterial toxin-antitoxin,
1026_scaffold001 CDS cds_000942_1026_scaffold001	293	425	PF05419.12	151	2.1e-44	GUN4-like
1026_scaffold001 CDS cds_000942_1026_scaffold001	13	286	PF00069.25	126.5	1.2e-36	Protein kinase domain
1026_scaffold001 CDS cds_000943_1026_scaffold001	13	266	PF00069.25	132.4	1.9e-38	Protein kinase domain
1026_scaffold001 CDS cds_000944_1026_scaffold001	294	362	PF07282.11	77.1	7e-22	Putative transposase DNA-binding domain
1026_scaffold001 CDS cds_000944_1026_scaffold001	167	283	PF01385.19	65.7	4.3e-18	Probable transposase
1026_scaffold001 CDS cds_000945_1026_scaffold001	3	599	PF00012.20	876.9	5.7e-264	Hsp70 protein
1026_scaffold001 CDS cds_000946_1026_scaffold001	15	119	PF13430.6	110.8	3.6e-32	Domain of unknown function (DUF4112)
1026_scaffold001 CDS cds_000947_1026_scaffold001	19	110	PF13646.6	57.5	1.3e-15	HEAT repeats
1026_scaffold001 CDS cds_000949_1026_scaffold001	683	945	PF00109.26	234.4	1.5e-69	Beta-ketoacyl synthase, N-terminal domain
1026_scaffold001 CDS cds_000949_1026_scaffold001	1587	1879	PF14765.6	208	1.8e-61	Polyketide synthase dehydratase
1026_scaffold001 CDS cds_000949_1026_scaffold001	2435	2611	PF08659.10	202.1	6.6e-60	KR domain
1026_scaffold001 CDS cds_000949_1026_scaffold001	31	470	PF00501.28	197.3	3.3e-58	AMP-binding enzyme
1026_scaffold001 CDS cds_000949_1026_scaffold001	1223	1539	PF00698.21	177.8	3.6e-52	Acyl transferase domain
1026_scaffold001 CDS cds_000949_1026_scaffold001	952	1072	PF02801.22	129.7	5.2e-38	Beta-ketoacyl synthase, C-terminal domain
1026_scaffold001 CDS cds_000949_1026_scaffold001	1073	1188	PF16197.5	71.1	9.5e-20	Ketoacyl-synthetase C-terminal extension
1026_scaffold001 CDS cds_000949_1026_scaffold001	2248	2385	PF00107.26	66.9	1.6e-18	Zinc-binding dehydrogenase
1026_scaffold001 CDS cds_000949_1026_scaffold001	2695	2767	PF00550.25	51.5	9.8e-14	Phosphopantetheine attachment site
1026_scaffold001 CDS cds_000949_1026_scaffold001	596	661	PF00550.25	47.9	1.3e-12	Phosphopantetheine attachment site
1026_scaffold001 CDS cds_000949_1026_scaffold001	2128	2195	PF08240.12	21.4	0.00018	Alcohol dehydrogenase GroES-like domain
1026_scaffold001 CDS cds_000951_1026_scaffold001	17	269	PF00109.26	327.6	5.5e-98	Beta-ketoacyl synthase, N-terminal domain
1026_scaffold001 CDS cds_000951_1026_scaffold001	276	395	PF02801.22	155.1	6.9e-46	Beta-ketoacyl synthase, C-terminal domain
1026_scaffold001 CDS cds_000951_1026_scaffold001	396	512	PF16197.5	74.7	7.7e-21	Ketoacyl-synthetase C-terminal extension
1026_scaffold001 CDS cds_000952_1026_scaffold001	62	192	PF03364.20	51.2	1.3e-13	Polyketide cyclase / dehydrase and lipid transport
1026_scaffold001 CDS cds_000953_1026_scaffold001	214	384	PF00534.20	109.5	1.3e-31	Glycosyl transferases group 1
1026_scaffold001 CDS cds_000953_1026_scaffold001	13	204	PF13439.6	40.2	3.3e-10	Glycosyltransferase Family 4
1026_scaffold001 CDS cds_000955_1026_scaffold001	93	255	PF13231.6	53.8	2.5e-14	Dolichyl-phosphate-mannose-protein mannosyltransferase
1026_scaffold001 CDS cds_000956_1026_scaffold001	2	251	PF00109.26	318.8	2.6e-95	Beta-ketoacyl synthase, N-terminal domain
1026_scaffold001 CDS cds_000956_1026_scaffold001	900	1182	PF14765.6	241.5	1.1e-71	Polyketide synthase dehydratase
1026_scaffold001 CDS cds_000956_1026_scaffold001	1737	1918	PF08659.10	225.1	5.6e-67	KR domain
1026_scaffold001 CDS cds_000956_1026_scaffold001	2180	2526	PF00155.21	180.4	5.8e-53	Aminotransferase class I and II
1026_scaffold001 CDS cds_000956_1026_scaffold001	543	855	PF00698.21	176	1.3e-51	Acyl transferase domain
1026_scaffold001 CDS cds_000956_1026_scaffold001	258	377	PF02801.22	146	4.7e-43	Beta-ketoacyl synthase, C-terminal domain
1026_scaffold001 CDS cds_000956_1026_scaffold001	1585	1723	PF13602.6	73.4	3.4e-20	Zinc-binding dehydrogenase
1026_scaffold001 CDS cds_000956_1026_scaffold001	378	507	PF16197.5	71.3	8.6e-20	Ketoacyl-synthetase C-terminal extension
1026_scaffold001 CDS cds_000956_1026_scaffold001	2023	2091	PF00550.25	54.7	9.4e-15	Phosphopantetheine attachment site
1026_scaffold001 CDS cds_000956_1026_scaffold001	1423	1510	PF08240.12	26.4	4.7e-06	Alcohol dehydrogenase GroES-like domain
1026_scaffold001 CDS cds_000957_1026_scaffold001	12	138	PF07176.11	116.2	1.1e-33	Alpha/beta hydrolase of unknown function (DUF1400)
1026_scaffold001 CDS cds_000957_1026_scaffold001	186	284	PF03403.13	28	7.3e-07	Platelet-activating factor acetylhydrolase, isoform II
1026_scaffold001 CDS cds_000958_1026_scaffold001	91	253	PF13231.6	56.2	4.5e-15	Dolichyl-phosphate-mannose-protein mannosyltransferase
1026_scaffold001 CDS cds_000959_1026_scaffold001	10	460	PF00501.28	251.5	1.2e-74	AMP-binding enzyme
1026_scaffold001 CDS cds_000961_1026_scaffold001	470	586	PF00271.31	76	2.6e-21	Helicase conserved C-terminal domain
1026_scaffold001 CDS cds_000961_1026_scaffold001	1013	1112	PF13020.6	63.8	1.1e-17	Domain of unknown function (DUF3883)
1026_scaffold001 CDS cds_000961_1026_scaffold001	119	413	PF00176.23	59.6	2.2e-16	SNF2 family N-terminal domain
1026_scaffold001 CDS cds_000962_1026_scaffold001	2	80	PF05015.13	73.7	1.2e-20	RelE-like toxin of type II toxin-antitoxin system HigB
1026_scaffold001 CDS cds_000963_1026_scaffold001	16	70	PF01381.22	43	3.4e-11	Helix-turn-helix
1026_scaffold001 CDS cds_000964_1026_scaffold001	10	73	PF06634.12	83.6	7.5e-24	Protein of unknown function (DUF1156)
1026_scaffold001 CDS cds_000965_1026_scaffold001	136	561	PF04465.12	115.4	1.8e-33	Protein of unknown function (DUF499)
1026_scaffold001 CDS cds_000967_1026_scaffold001	58	278	PF00497.20	108	4.5e-31	Bacterial extracellular solute-binding proteins, family 3
1026_scaffold001 CDS cds_000968_1026_scaffold001	244	383	PF00528.22	42.3	6.6e-11	Binding-protein-dependent transport system inner membrane component
1026_scaffold001 CDS cds_000969_1026_scaffold001	0	249	PF12697.7	73	5.1e-20	Alpha/beta hydrolase family
1026_scaffold001 CDS cds_000970_1026_scaffold001	0	90	PF00216.21	104.6	2.4e-30	Bacterial DNA-binding protein
1026_scaffold001 CDS cds_000975_1026_scaffold001	15	134	PF01408.22	83	2.8e-23	Oxidoreductase family, NAD-binding Rossmann fold
1026_scaffold001 CDS cds_000976_1026_scaffold001	8	84	PF00111.27	69.1	2.3e-19	2Fe-2S iron-sulfur cluster binding domain
1026_scaffold001 CDS cds_000978_1026_scaffold001	430	604	PF01520.18	135.2	2.4e-39	N-acetylmuramoyl-L-alanine amidase
1026_scaffold001 CDS cds_000979_1026_scaffold001	23	197	PF00270.29	73.2	2.1e-20	DEAD/DEAH box helicase
1026_scaffold001 CDS cds_000979_1026_scaffold001	230	340	PF00271.31	64.1	1.3e-17	Helicase conserved C-terminal domain
1026_scaffold001 CDS cds_000979_1026_scaffold001	409	479	PF16124.5	33.3	6.1e-08	RecQ zinc-binding
1026_scaffold001 CDS cds_000980_1026_scaffold001	29	269	PF00561.20	88.5	5.3e-25	alpha/beta hydrolase fold
1026_scaffold001 CDS cds_000981_1026_scaffold001	7	237	PF03009.17	115	4.9e-33	Glycerophosphoryl diester phosphodiesterase family
1026_scaffold001 CDS cds_000983_1026_scaffold001	32	109	PF07784.11	84.7	3e-24	Protein of unknown function (DUF1622)
1026_scaffold001 CDS cds_000984_1026_scaffold001	109	351	PF01628.21	211.1	1.8e-62	HrcA protein C terminal domain
1026_scaffold001 CDS cds_000985_1026_scaffold001	25	106	PF13442.6	47.1	2.3e-12	Cytochrome C oxidase, cbb3-type, subunit III
1026_scaffold001 CDS cds_000987_1026_scaffold001	4	53	PF10049.9	49.5	3.6e-13	Protein of unknown function (DUF2283)
1026_scaffold001 CDS cds_000989_1026_scaffold001	70	311	PF01063.19	113.7	1.1e-32	Amino-transferase class IV
1026_scaffold001 CDS cds_000990_1026_scaffold001	1	50	PF01679.17	72.5	2.4e-20	Proteolipid membrane potential modulator
1026_scaffold001 CDS cds_000995_1026_scaffold001	29	210	PF00551.19	182	8.6e-54	Formyl transferase
1026_scaffold001 CDS cds_000996_1026_scaffold001	12	413	PF07958.11	499.4	6.8e-150	Protein of unknown function (DUF1688)
1026_scaffold001 CDS cds_000997_1026_scaffold001	10	200	PF12471.8	277	7.5e-83	GTP cyclohydrolase N terminal
1026_scaffold001 CDS cds_000997_1026_scaffold001	213	377	PF00925.20	65	5.9e-18	GTP cyclohydrolase II
1026_scaffold001 CDS cds_000998_1026_scaffold001	5	213	PF02492.19	200.7	1.3e-59	CobW/HypB/UreG, nucleotide-binding domain
1026_scaffold001 CDS cds_000998_1026_scaffold001	253	345	PF07683.14	62.1	3.6e-17	Cobalamin synthesis protein cobW C-terminal domain
1026_scaffold001 CDS cds_000999_1026_scaffold001	22	211	PF04955.12	137.8	2.6e-40	HupE / UreJ protein
1026_scaffold001 CDS cds_001000_1026_scaffold001	77	146	PF02560.14	124.2	1.3e-36	Cyanate lyase C-terminal domain
1026_scaffold001 CDS cds_001003_1026_scaffold001	0	74	PF03992.16	30	4.3e-07	Antibiotic biosynthesis monooxygenase
1026_scaffold001 CDS cds_001004_1026_scaffold001	20	136	PF06078.11	27.3	4.5e-06	Bacterial protein of unknown function (DUF937)
1026_scaffold001 CDS cds_001005_1026_scaffold001	231	470	PF13672.6	40.8	1.8e-10	Protein phosphatase 2C
1026_scaffold001 CDS cds_001007_1026_scaffold001	2	109	PF10664.9	183.6	8.2e-55	Cyanobacterial and plastid NDH-1 subunit M
1026_scaffold001 CDS cds_001008_1026_scaffold001	4	270	PF00459.25	158	3.3e-46	Inositol monophosphatase family
1026_scaffold001 CDS cds_001011_1026_scaffold001	17	139	PF00583.25	73.4	1.7e-20	Acetyltransferase (GNAT) family
1026_scaffold001 CDS cds_001012_1026_scaffold001	97	168	PF04542.14	71	5.1e-20	Sigma-70 region 2
1026_scaffold001 CDS cds_001012_1026_scaffold001	176	254	PF04539.16	65.8	2.7e-18	Sigma-70 region 3
1026_scaffold001 CDS cds_001012_1026_scaffold001	268	320	PF04545.16	62.9	1.4e-17	Sigma-70, region 4
1026_scaffold001 CDS cds_001012_1026_scaffold001	19	53	PF00140.20	31.7	1.1e-07	Sigma-70 factor, region 1.2
1026_scaffold001 CDS cds_001013_1026_scaffold001	205	434	PF03040.14	320.4	7.9e-96	CemA family
1026_scaffold001 CDS cds_001014_1026_scaffold001	1	86	PF00484.19	45	1.3e-11	Carbonic anhydrase
1026_scaffold001 CDS cds_001016_1026_scaffold001	2	113	PF13385.6	43.5	3.5e-11	Concanavalin A-like lectin/glucanases superfamily
1026_scaffold001 CDS cds_001017_1026_scaffold001	0	175	PF00348.17	102.2	2.4e-29	Polyprenyl synthetase
1026_scaffold001 CDS cds_001020_1026_scaffold001	16	155	PF03033.20	43.7	2.7e-11	Glycosyltransferase family 28 N-terminal domain
1026_scaffold001 CDS cds_001020_1026_scaffold001	258	420	PF00201.18	37.2	1.5e-09	UDP-glucoronosyl and UDP-glucosyl transferase
1026_scaffold001 CDS cds_001021_1026_scaffold001	102	242	PF01522.21	47.6	1.4e-12	Polysaccharide deacetylase
1026_scaffold001 CDS cds_001022_1026_scaffold001	92	128	PF00132.24	33.8	1.8e-08	Bacterial transferase hexapeptide (six repeats)
1026_scaffold001 CDS cds_001022_1026_scaffold001	14	50	PF00132.24	25.9	5.5e-06	Bacterial transferase hexapeptide (six repeats)
1026_scaffold001 CDS cds_001023_1026_scaffold001	7	166	PF09654.10	291.8	1.4e-87	Protein of unknown function (DUF2396)
1026_scaffold001 CDS cds_001024_1026_scaffold001	0	139	PF00903.25	26.1	7.9e-06	Glyoxalase/Bleomycin resistance protein/Dioxygenase superfamily
1026_scaffold001 CDS cds_001026_1026_scaffold001	1	260	PF02548.15	376.7	5.1e-113	Ketopantoate hydroxymethyltransferase
1026_scaffold001 CDS cds_001027_1026_scaffold001	2	113	PF00072.24	94.5	4.2e-27	Response regulator receiver domain
1026_scaffold001 CDS cds_001027_1026_scaffold001	489	602	PF00072.24	80.5	9.3e-23	Response regulator receiver domain
1026_scaffold001 CDS cds_001027_1026_scaffold001	143	220	PF00486.28	73.4	1.2e-20	Transcriptional regulatory protein, C terminal
1026_scaffold001 CDS cds_001027_1026_scaffold001	362	476	PF00072.24	61.4	8.1e-17	Response regulator receiver domain
1026_scaffold001 CDS cds_001027_1026_scaffold001	252	346	PF01627.23	45.7	6e-12	Hpt domain
1026_scaffold001 CDS cds_001028_1026_scaffold001	4	94	PF01250.17	92.7	1.3e-26	Ribosomal protein S6
1026_scaffold001 CDS cds_001032_1026_scaffold001	43	157	PF03473.17	61.6	7.1e-17	MOSC domain
1026_scaffold001 CDS cds_001033_1026_scaffold001	113	235	PF04002.15	132.2	8.9e-39	RadC-like JAB domain
1026_scaffold001 CDS cds_001034_1026_scaffold001	7	115	PF01627.23	36	6.3e-09	Hpt domain
1026_scaffold001 CDS cds_001035_1026_scaffold001	313	625	PF00905.22	273.4	2.3e-81	Penicillin binding protein transpeptidase domain
1026_scaffold001 CDS cds_001035_1026_scaffold001	119	256	PF03717.15	37.7	2.6e-09	Penicillin-binding Protein dimerisation domain
1026_scaffold001 CDS cds_001037_1026_scaffold001	2	81	PF13417.6	68.4	5.4e-19	Glutathione S-transferase, N-terminal domain
1026_scaffold001 CDS cds_001037_1026_scaffold001	123	200	PF00043.25	24.9	1.8e-05	Glutathione S-transferase, C-terminal domain
1026_scaffold001 CDS cds_001038_1026_scaffold001	125	208	PF02922.18	83.4	1.1e-23	Carbohydrate-binding module 48 (Isoamylase N-terminal domain)
1026_scaffold001 CDS cds_001038_1026_scaffold001	652	752	PF02806.18	83	1.6e-23	Alpha amylase, C-terminal all-beta domain
1026_scaffold001 CDS cds_001038_1026_scaffold001	294	399	PF00128.24	39.4	5.2e-10	Alpha amylase, catalytic domain
1026_scaffold001 CDS cds_001038_1026_scaffold001	22	101	PF02922.18	29.4	7.6e-07	Carbohydrate-binding module 48 (Isoamylase N-terminal domain)
1026_scaffold001 CDS cds_001039_1026_scaffold001	10	148	PF00892.20	64.9	7.9e-18	EamA-like transporter family
1026_scaffold001 CDS cds_001039_1026_scaffold001	161	303	PF00892.20	53.8	2.2e-14	EamA-like transporter family
1026_scaffold001 CDS cds_001040_1026_scaffold001	9	129	PF01641.18	193.4	1.1e-57	SelR domain
1026_scaffold001 CDS cds_001041_1026_scaffold001	29	150	PF11210.8	178.5	5.7e-53	Protein of unknown function (DUF2996)
1026_scaffold001 CDS cds_001045_1026_scaffold001	150	408	PF00082.22	150.7	5.3e-44	Subtilase family
1026_scaffold001 CDS cds_001047_1026_scaffold001	0	228	PF00145.17	250.7	2.3e-74	C-5 cytosine-specific DNA methylase
1026_scaffold001 CDS cds_001048_1026_scaffold001	191	353	PF00670.21	192.8	4e-57	S-adenosyl-L-homocysteine hydrolase, NAD binding domain
1026_scaffold001 CDS cds_001048_1026_scaffold001	141	425	PF05221.17	106.4	1.5e-30	S-adenosyl-L-homocysteine hydrolase
1026_scaffold001 CDS cds_001048_1026_scaffold001	8	150	PF05221.17	101.2	5.6e-29	S-adenosyl-L-homocysteine hydrolase
1026_scaffold001 CDS cds_001049_1026_scaffold001	29	161	PF09335.11	77.5	1.2e-21	SNARE associated Golgi protein
1026_scaffold001 CDS cds_001050_1026_scaffold001	35	489	PF03023.14	342.3	3.5e-102	Lipid II flippase MurJ
1026_scaffold001 CDS cds_001051_1026_scaffold001	99	240	PF03749.13	159	6e-47	Sugar fermentation stimulation protein RE domain
1026_scaffold001 CDS cds_001051_1026_scaffold001	16	85	PF17746.1	75.6	2.5e-21	SfsA N-terminal OB domain
1026_scaffold001 CDS cds_001052_1026_scaffold001	4	107	PF01939.16	26.3	4.1e-06	Endonuclease NucS
1026_scaffold001 CDS cds_001053_1026_scaffold001	6	193	PF05685.12	71.5	5.9e-20	Putative restriction endonuclease
1026_scaffold001 CDS cds_001054_1026_scaffold001	4	119	PF09996.9	182.1	2.7e-54	Uncharacterized protein conserved in bacteria (DUF2237)
1026_scaffold001 CDS cds_001056_1026_scaffold001	23	157	PF00005.27	99.9	1.7e-28	ABC transporter
1026_scaffold001 CDS cds_001057_1026_scaffold001	2	118	PF02254.18	79	3.2e-22	TrkA-N domain
1026_scaffold001 CDS cds_001057_1026_scaffold001	147	222	PF02080.21	40.9	1.3e-10	TrkA-C domain
1026_scaffold001 CDS cds_001058_1026_scaffold001	8	388	PF00999.21	229.2	6.9e-68	Sodium/hydrogen exchanger family
1026_scaffold001 CDS cds_001059_1026_scaffold001	265	479	PF02384.16	40.9	1.4e-10	N-6 DNA Methylase
1026_scaffold001 CDS cds_001060_1026_scaffold001	10	153	PF08670.11	195.9	2.7e-58	MEKHLA domain
1026_scaffold001 CDS cds_001061_1026_scaffold001	35	288	PF12697.7	90.6	2.1e-25	Alpha/beta hydrolase family
1026_scaffold001 CDS cds_001062_1026_scaffold001	141	331	PF00534.20	36.5	3.3e-09	Glycosyl transferases group 1
1026_scaffold001 CDS cds_001063_1026_scaffold001	9	176	PF04199.13	112.2	2.1e-32	Putative cyclase
1026_scaffold001 CDS cds_001064_1026_scaffold001	431	626	PF01434.18	195.8	6.1e-58	Peptidase family M41
1026_scaffold001 CDS cds_001064_1026_scaffold001	219	353	PF00004.29	154.1	2.5e-45	ATPase family associated with various cellular activities (AAA)
1026_scaffold001 CDS cds_001064_1026_scaffold001	374	419	PF17862.1	46.6	2.2e-12	AAA+ lid domain
1026_scaffold001 CDS cds_001064_1026_scaffold001	31	130	PF06480.15	26.1	8.5e-06	FtsH Extracellular
1026_scaffold001 CDS cds_001066_1026_scaffold001	197	313	PF00932.19	84.3	7e-24	Lamin Tail Domain
1026_scaffold001 CDS cds_001067_1026_scaffold001	15	112	PF05685.12	65.3	4.9e-18	Putative restriction endonuclease
1026_scaffold001 CDS cds_001069_1026_scaffold001	6	429	PF00171.22	266.7	2.9e-79	Aldehyde dehydrogenase family
1026_scaffold001 CDS cds_001070_1026_scaffold001	160	379	PF02638.15	196.3	6.5e-58	Glycosyl hydrolase-like 10
1026_scaffold001 CDS cds_001070_1026_scaffold001	42	188	PF02638.15	96.5	1.5e-27	Glycosyl hydrolase-like 10
1026_scaffold001 CDS cds_001071_1026_scaffold001	344	487	PF13671.6	71.5	7.8e-20	AAA domain
1026_scaffold001 CDS cds_001072_1026_scaffold001	39	325	PF00294.24	171.6	2.3e-50	pfkB family carbohydrate kinase
1026_scaffold001 CDS cds_001073_1026_scaffold001	127	212	PF14693.6	91.1	4.1e-26	Ribosomal protein TL5, C-terminal domain
1026_scaffold001 CDS cds_001073_1026_scaffold001	31	120	PF01386.19	68.2	6.9e-19	Ribosomal L25p family
1026_scaffold001 CDS cds_001074_1026_scaffold001	83	291	PF01180.21	39.3	4.3e-10	Dihydroorotate dehydrogenase
1026_scaffold001 CDS cds_001075_1026_scaffold001	16	249	PF01855.19	274.7	6.7e-82	Pyruvate flavodoxin/ferredoxin oxidoreductase, thiamine diP-bdg
1026_scaffold001 CDS cds_001075_1026_scaffold001	437	622	PF01558.18	96.9	1.4e-27	Pyruvate ferredoxin/flavodoxin oxidoreductase
1026_scaffold001 CDS cds_001075_1026_scaffold001	635	689	PF10371.9	75	2.9e-21	Domain of unknown function
1026_scaffold001 CDS cds_001075_1026_scaffold001	269	374	PF17147.4	52.7	4.2e-14	Pyruvate:ferredoxin oxidoreductase core domain II
1026_scaffold001 CDS cds_001075_1026_scaffold001	698	769	PF13484.6	47.9	1.9e-12	4Fe-4S double cluster binding domain
1026_scaffold001 CDS cds_001075_1026_scaffold001	961	1085	PF02775.21	36.3	4.4e-09	Thiamine pyrophosphate enzyme, C-terminal TPP binding domain
1026_scaffold001 CDS cds_001076_1026_scaffold001	0	70	PF01455.18	91.7	2.4e-26	HupF/HypC family
1026_scaffold001 CDS cds_001077_1026_scaffold001	28	173	PF01257.19	147.6	2.1e-43	Thioredoxin-like [2Fe-2S] ferredoxin
1026_scaffold001 CDS cds_001078_1026_scaffold001	181	354	PF01512.17	169	6e-50	Respiratory-chain NADH dehydrogenase 51 Kd subunit
1026_scaffold001 CDS cds_001078_1026_scaffold001	463	548	PF10589.9	107.2	3.2e-31	NADH-ubiquinone oxidoreductase-F iron-sulfur binding region
1026_scaffold001 CDS cds_001078_1026_scaffold001	16	119	PF01257.19	29.2	7.1e-07	Thioredoxin-like [2Fe-2S] ferredoxin
1026_scaffold001 CDS cds_001078_1026_scaffold001	375	427	PF10531.9	28.7	9.1e-07	SLBB domain
1026_scaffold001 CDS cds_001079_1026_scaffold001	0	545	PF03063.20	527.8	2.7e-158	Prismane/CO dehydrogenase family
1026_scaffold001 CDS cds_001080_1026_scaffold001	1	79	PF13510.6	74.3	6e-21	2Fe-2S iron-sulfur cluster binding domain
1026_scaffold001 CDS cds_001080_1026_scaffold001	84	124	PF10588.9	58.1	4.4e-16	NADH-ubiquinone oxidoreductase-G iron-sulfur binding region
1026_scaffold001 CDS cds_001080_1026_scaffold001	139	203	PF13237.6	33.3	3.9e-08	4Fe-4S dicluster domain
1026_scaffold001 CDS cds_001081_1026_scaffold001	13	165	PF01058.22	102.6	1.4e-29	NADH ubiquinone oxidoreductase, 20 Kd subunit
1026_scaffold001 CDS cds_001082_1026_scaffold001	39	127	PF00374.19	62.4	3.7e-17	Nickel-dependent hydrogenase
1026_scaffold001 CDS cds_001082_1026_scaffold001	240	451	PF00374.19	43.4	2.1e-11	Nickel-dependent hydrogenase
1026_scaffold001 CDS cds_001084_1026_scaffold001	17	109	PF13426.7	35.1	1.2e-08	PAS domain
1026_scaffold001 CDS cds_001085_1026_scaffold001	30	223	PF07228.12	53	3.8e-14	Stage II sporulation protein E (SpoIIE)
1026_scaffold001 CDS cds_001087_1026_scaffold001	14	321	PF01406.19	439.9	4.6e-132	tRNA synthetases class I (C) catalytic domain
1026_scaffold001 CDS cds_001087_1026_scaffold001	355	427	PF09190.11	58.5	6.7e-16	DALR domain
1026_scaffold001 CDS cds_001088_1026_scaffold001	32	107	PF01502.18	120.3	2.2e-35	Phosphoribosyl-AMP cyclohydrolase
1026_scaffold001 CDS cds_001089_1026_scaffold001	15	137	PF02657.15	127.4	2.5e-37	Fe-S metabolism associated domain
1026_scaffold001 CDS cds_001090_1026_scaffold001	235	500	PF00425.18	327.7	5.1e-98	chorismate binding enzyme
1026_scaffold001 CDS cds_001090_1026_scaffold001	27	170	PF04715.13	92.5	2.6e-26	Anthranilate synthase component I, N terminal region
1026_scaffold001 CDS cds_001091_1026_scaffold001	4	140	PF02531.16	243.6	3.4e-73	PsaD
1026_scaffold001 CDS cds_001092_1026_scaffold001	103	289	PF00528.22	79.9	1.8e-22	Binding-protein-dependent transport system inner membrane component
1026_scaffold001 CDS cds_001095_1026_scaffold001	9	114	PF01521.20	73.5	1.4e-20	Iron-sulphur cluster biosynthesis
1026_scaffold001 CDS cds_001098_1026_scaffold001	54	243	PF13847.6	110.9	4.8e-32	Methyltransferase domain
1026_scaffold001 CDS cds_001099_1026_scaffold001	53	165	PF16734.5	87.2	9.1e-25	Type IV pilin-like G and H, putative
1026_scaffold001 CDS cds_001099_1026_scaffold001	15	42	PF07963.12	36.6	2.1e-09	Prokaryotic N-terminal methylation motif
1026_scaffold001 CDS cds_001100_1026_scaffold001	534	738	PF13844.6	114.6	4e-33	Glycosyl transferase family 41
1026_scaffold001 CDS cds_001100_1026_scaffold001	382	541	PF13844.6	64.7	5.5e-18	Glycosyl transferase family 41
1026_scaffold001 CDS cds_001101_1026_scaffold001	524	729	PF13844.6	108.1	3.7e-31	Glycosyl transferase family 41
1026_scaffold001 CDS cds_001101_1026_scaffold001	371	528	PF13844.6	52.5	2.6e-14	Glycosyl transferase family 41
1026_scaffold001 CDS cds_001102_1026_scaffold001	0	109	PF01850.21	33.7	4.3e-08	PIN domain
1026_scaffold001 CDS cds_001107_1026_scaffold001	158	325	PF00534.20	63.1	2.3e-17	Glycosyl transferases group 1
1026_scaffold001 CDS cds_001108_1026_scaffold001	884	1099	PF05711.11	144	4.8e-42	Macrocin-O-methyltransferase (TylF)
1026_scaffold001 CDS cds_001108_1026_scaffold001	663	858	PF04989.12	134.5	3.8e-39	Cephalosporin hydroxylase
1026_scaffold001 CDS cds_001108_1026_scaffold001	1157	1267	PF13578.6	47	4.2e-12	Methyltransferase domain
1026_scaffold001 CDS cds_001108_1026_scaffold001	2	61	PF08241.12	29.3	1e-06	Methyltransferase domain
1026_scaffold001 CDS cds_001108_1026_scaffold001	558	623	PF13432.6	23.9	4.8e-05	Tetratricopeptide repeat
1026_scaffold001 CDS cds_001110_1026_scaffold001	789	996	PF13844.6	73.5	1.1e-20	Glycosyl transferase family 41
1026_scaffold001 CDS cds_001110_1026_scaffold001	645	793	PF13844.6	42.9	2.2e-11	Glycosyl transferase family 41
1026_scaffold001 CDS cds_001110_1026_scaffold001	447	489	PF13414.6	31.7	9.2e-08	TPR repeat
1026_scaffold001 CDS cds_001110_1026_scaffold001	321	355	PF00515.28	29.7	3.5e-07	Tetratricopeptide repeat
1026_scaffold001 CDS cds_001110_1026_scaffold001	396	438	PF13414.6	29.6	4.1e-07	TPR repeat
1026_scaffold001 CDS cds_001110_1026_scaffold001	355	389	PF00515.28	27.8	1.4e-06	Tetratricopeptide repeat
1026_scaffold001 CDS cds_001110_1026_scaffold001	287	321	PF13181.6	12.9	0.1	Tetratricopeptide repeat
1026_scaffold001 CDS cds_001114_1026_scaffold001	0	182	PF01595.20	117.1	6.6e-34	Cyclin M transmembrane N-terminal domain
1026_scaffold001 CDS cds_001114_1026_scaffold001	332	411	PF03471.17	70.9	6.7e-20	Transporter associated domain
1026_scaffold001 CDS cds_001114_1026_scaffold001	265	319	PF00571.28	20.5	0.00049	CBS domain
1026_scaffold001 CDS cds_001115_1026_scaffold001	7	393	PF00999.21	157.1	5.4e-46	Sodium/hydrogen exchanger family
1026_scaffold001 CDS cds_001115_1026_scaffold001	403	520	PF02254.18	52	7.7e-14	TrkA-N domain
1026_scaffold001 CDS cds_001117_1026_scaffold001	5	70	PF16277.5	63	1.2e-17	Domain of unknown function (DUF4926)
1026_scaffold001 CDS cds_001119_1026_scaffold001	585	930	PF12770.7	171.1	3.4e-50	CHAT domain
1026_scaffold001 CDS cds_001119_1026_scaffold001	155	199	PF13374.6	33.1	3.4e-08	Tetratricopeptide repeat
1026_scaffold001 CDS cds_001119_1026_scaffold001	201	246	PF13374.6	29	6.4e-07	Tetratricopeptide repeat
1026_scaffold001 CDS cds_001119_1026_scaffold001	247	280	PF13374.6	18.4	0.0014	Tetratricopeptide repeat
1026_scaffold001 CDS cds_001122_1026_scaffold001	15	133	PF01475.19	76	2.5e-21	Ferric uptake regulator family
1026_scaffold001 CDS cds_001123_1026_scaffold001	6	156	PF08847.11	250.8	3.2e-75	Chlororespiratory reduction 6
1026_scaffold001 CDS cds_001125_1026_scaffold001	7	46	PF08802.10	65.6	2.9e-18	Cytochrome B6-F complex Fe-S subunit
1026_scaffold001 CDS cds_001125_1026_scaffold001	64	152	PF00355.26	43.5	2.3e-11	Rieske [2Fe-2S] domain
1026_scaffold001 CDS cds_001126_1026_scaffold001	42	198	PF16639.5	268.2	2.4e-80	Apocytochrome F, N-terminal
1026_scaffold001 CDS cds_001127_1026_scaffold001	27	156	PF00561.20	53.1	3.5e-14	alpha/beta hydrolase fold
1026_scaffold001 CDS cds_001130_1026_scaffold001	26	129	PF14271.6	99.6	1.4e-28	Domain of unknown function (DUF4359)
1026_scaffold001 CDS cds_001131_1026_scaffold001	279	444	PF05128.12	123.1	8.7e-36	Domain of unknown function (DUF697)
1026_scaffold001 CDS cds_001131_1026_scaffold001	56	184	PF01926.23	55.2	6.3e-15	50S ribosome-binding GTPase
1026_scaffold001 CDS cds_001132_1026_scaffold001	120	290	PF02222.22	190.8	1.3e-56	ATP-grasp domain
1026_scaffold001 CDS cds_001132_1026_scaffold001	316	377	PF17769.1	54.9	5e-15	Phosphoribosylaminoimidazole carboxylase C-terminal domain
1026_scaffold001 CDS cds_001133_1026_scaffold001	5	177	PF05685.12	124.3	3.5e-36	Putative restriction endonuclease
1026_scaffold001 CDS cds_001134_1026_scaffold001	138	573	PF01131.20	403.5	1e-120	DNA topoisomerase
1026_scaffold001 CDS cds_001134_1026_scaffold001	2	125	PF01751.22	97.1	6.1e-28	Toprim domain
1026_scaffold001 CDS cds_001134_1026_scaffold001	806	862	PF13368.6	73	1.4e-20	Topoisomerase C-terminal repeat
1026_scaffold001 CDS cds_001134_1026_scaffold001	731	792	PF13368.6	70.1	1.2e-19	Topoisomerase C-terminal repeat
1026_scaffold001 CDS cds_001134_1026_scaffold001	669	731	PF13368.6	57.3	1.1e-15	Topoisomerase C-terminal repeat
1026_scaffold001 CDS cds_001135_1026_scaffold001	3	106	PF00085.20	97.9	2.8e-28	Thioredoxin
1026_scaffold001 CDS cds_001136_1026_scaffold001	114	180	PF07282.11	55.2	5e-15	Putative transposase DNA-binding domain
1026_scaffold001 CDS cds_001137_1026_scaffold001	83	186	PF05239.16	35.6	7.3e-09	PRC-barrel domain
1026_scaffold001 CDS cds_001137_1026_scaffold001	3	81	PF05239.16	29.2	7.4e-07	PRC-barrel domain
1026_scaffold001 CDS cds_001139_1026_scaffold001	97	283	PF13354.6	34.4	1.6e-08	Beta-lactamase enzyme family
1026_scaffold001 CDS cds_001140_1026_scaffold001	110	227	PF00877.19	86.3	1.2e-24	NlpC/P60 family
1026_scaffold001 CDS cds_001140_1026_scaffold001	19	72	PF18348.1	43.8	1.6e-11	Bacterial dipeptidyl-peptidase Sh3 domain
1026_scaffold001 CDS cds_001142_1026_scaffold001	84	107	PF02493.20	31.4	1e-07	MORN repeat
1026_scaffold001 CDS cds_001142_1026_scaffold001	61	84	PF02493.20	23.9	2.6e-05	MORN repeat
1026_scaffold001 CDS cds_001142_1026_scaffold001	185	208	PF02493.20	20.8	0.00024	MORN repeat
1026_scaffold001 CDS cds_001142_1026_scaffold001	208	231	PF02493.20	20.8	0.00024	MORN repeat
1026_scaffold001 CDS cds_001142_1026_scaffold001	162	185	PF02493.20	17.5	0.0026	MORN repeat
1026_scaffold001 CDS cds_001142_1026_scaffold001	145	162	PF02493.20	8.6	1.8	MORN repeat
1026_scaffold001 CDS cds_001143_1026_scaffold001	1	61	PF02427.17	115.5	6e-34	Photosystem I reaction centre subunit IV / PsaE
1026_scaffold001 CDS cds_001144_1026_scaffold001	0	125	PF01149.24	114.3	4.6e-33	Formamidopyrimidine-DNA glycosylase N-terminal domain
1026_scaffold001 CDS cds_001144_1026_scaffold001	143	236	PF06831.14	108.6	1.2e-31	Formamidopyrimidine-DNA glycosylase H2TH domain
1026_scaffold001 CDS cds_001144_1026_scaffold001	255	283	PF06827.14	45	6.6e-12	Zinc finger found in FPG and IleRS
1026_scaffold001 CDS cds_001145_1026_scaffold001	34	554	PF00920.21	700.3	1.4e-210	Dehydratase family
1026_scaffold001 CDS cds_001146_1026_scaffold001	11	162	PF00535.26	65.4	5.3e-18	Glycosyl transferase family 2
1026_scaffold001 CDS cds_001147_1026_scaffold001	3	62	PF00403.26	40.5	2.7e-10	Heavy-metal-associated domain
1026_scaffold001 CDS cds_001148_1026_scaffold001	15	168	PF01327.21	171.6	9.1e-51	Polypeptide deformylase
1026_scaffold001 CDS cds_001150_1026_scaffold001	32	269	PF12706.7	75.7	3.3e-21	Beta-lactamase superfamily domain
1026_scaffold001 CDS cds_001151_1026_scaffold001	6	161	PF12770.7	38.6	8e-10	CHAT domain
1026_scaffold001 CDS cds_001153_1026_scaffold001	4	127	PF00072.24	64.2	1.1e-17	Response regulator receiver domain
1026_scaffold001 CDS cds_001155_1026_scaffold001	3	413	PF00145.17	284.1	1.6e-84	C-5 cytosine-specific DNA methylase
1026_scaffold001 CDS cds_001157_1026_scaffold001	7	88	PF00312.22	116.9	3.5e-34	Ribosomal protein S15
1026_scaffold001 CDS cds_001158_1026_scaffold001	4	172	PF11947.8	174.7	1e-51	Photosynthesis affected mutant 68
1026_scaffold001 CDS cds_001159_1026_scaffold001	77	337	PF00793.20	266.6	1.7e-79	DAHP synthetase I family
1026_scaffold001 CDS cds_001159_1026_scaffold001	0	65	PF18152.1	42.7	3.8e-11	DAHP synthase ferredoxin-like domain
1026_scaffold001 CDS cds_001161_1026_scaffold001	2	98	PF05157.15	27.9	2.2e-06	Type II secretion system (T2SS), protein E, N-terminal domain
1026_scaffold001 CDS cds_001163_1026_scaffold001	88	214	PF03734.14	98.5	4.4e-28	L,D-transpeptidase catalytic domain
1026_scaffold001 CDS cds_001164_1026_scaffold001	10	198	PF05685.12	139.2	9.8e-41	Putative restriction endonuclease
1026_scaffold001 CDS cds_001165_1026_scaffold001	0	84	PF12095.8	121.3	1.7e-35	Protein CHLORORESPIRATORY REDUCTION 7
1026_scaffold001 CDS cds_001166_1026_scaffold001	1	244	PF08323.11	211.9	1.1e-62	Starch synthase catalytic domain
1026_scaffold001 CDS cds_001166_1026_scaffold001	287	458	PF00534.20	39.1	5.3e-10	Glycosyl transferases group 1
1026_scaffold001 CDS cds_001168_1026_scaffold001	8	228	PF01182.20	240.8	1.6e-71	Glucosamine-6-phosphate isomerases/6-phosphogluconolactonase
1026_scaffold001 CDS cds_001169_1026_scaffold001	152	226	PF00498.26	61.2	8.8e-17	FHA domain
1026_scaffold001 CDS cds_001169_1026_scaffold001	3	49	PF12773.7	42.4	5.2e-11	Double zinc ribbon
1026_scaffold001 CDS cds_001170_1026_scaffold001	1	64	PF00498.26	55.5	5.4e-15	FHA domain
1026_scaffold001 CDS cds_001172_1026_scaffold001	5	344	PF01266.24	207.3	4.7e-61	FAD dependent oxidoreductase
1026_scaffold001 CDS cds_001174_1026_scaffold001	15	273	PF00732.19	92.2	3.6e-26	GMC oxidoreductase
1026_scaffold001 CDS cds_001174_1026_scaffold001	354	482	PF05199.13	68.4	9.1e-19	GMC oxidoreductase
1026_scaffold001 CDS cds_001175_1026_scaffold001	8	249	PF01370.21	101	6.9e-29	NAD dependent epimerase/dehydratase family
1026_scaffold001 CDS cds_001176_1026_scaffold001	3	169	PF02698.17	26.9	4e-06	DUF218 domain
1026_scaffold001 CDS cds_001177_1026_scaffold001	2	221	PF01370.21	134.9	3.1e-39	NAD dependent epimerase/dehydratase family
1026_scaffold001 CDS cds_001178_1026_scaffold001	6	111	PF00893.19	68.2	7.7e-19	Small Multidrug Resistance protein
1026_scaffold001 CDS cds_001179_1026_scaffold001	53	213	PF01040.18	92.1	3.3e-26	UbiA prenyltransferase family
1026_scaffold001 CDS cds_001180_1026_scaffold001	132	330	PF00122.20	171.9	9.7e-51	E1-E2 ATPase
1026_scaffold001 CDS cds_001180_1026_scaffold001	747	923	PF00689.21	168.9	8.8e-50	Cation transporting ATPase, C-terminus
1026_scaffold001 CDS cds_001180_1026_scaffold001	412	503	PF13246.6	85	2.8e-24	Cation transport ATPase (P-type)
1026_scaffold001 CDS cds_001180_1026_scaffold001	20	89	PF00690.26	73.7	6.8e-21	Cation transporter/ATPase, N-terminus
1026_scaffold001 CDS cds_001181_1026_scaffold001	207	444	PF07662.13	206.8	3.3e-61	Na+ dependent nucleoside transporter C-terminus
1026_scaffold001 CDS cds_001181_1026_scaffold001	9	82	PF01773.20	78	6.1e-22	Na+ dependent nucleoside transporter N-terminus
1026_scaffold001 CDS cds_001182_1026_scaffold001	0	506	PF03600.16	192.2	1.1e-56	Citrate transporter
1026_scaffold001 CDS cds_001182_1026_scaffold001	280	348	PF02080.21	47.4	1.3e-12	TrkA-C domain
1026_scaffold001 CDS cds_001182_1026_scaffold001	184	256	PF02080.21	34.8	1.1e-08	TrkA-C domain
1026_scaffold001 CDS cds_001183_1026_scaffold001	8	288	PF03747.14	228.3	1.6e-67	ADP-ribosylglycohydrolase
1026_scaffold001 CDS cds_001184_1026_scaffold001	5	166	PF01467.26	62.4	5.2e-17	Cytidylyltransferase-like
1026_scaffold001 CDS cds_001185_1026_scaffold001	9	148	PF00293.28	46.3	4.1e-12	NUDIX domain
1026_scaffold001 CDS cds_001187_1026_scaffold001	229	385	PF04932.15	60.2	1.8e-16	O-Antigen ligase
1026_scaffold001 CDS cds_001189_1026_scaffold001	12	214	PF01545.21	145.9	1.2e-42	Cation efflux family
1026_scaffold001 CDS cds_001189_1026_scaffold001	219	293	PF16916.5	65.3	4e-18	Dimerisation domain of Zinc Transporter
1026_scaffold001 CDS cds_001193_1026_scaffold001	3	334	PF00933.21	325.7	3.2e-97	Glycosyl hydrolase family 3 N terminal domain
1026_scaffold001 CDS cds_001193_1026_scaffold001	388	527	PF18034.1	149.7	3.9e-44	Bacterial Glycosyl hydrolase family 3 C-terminal domain
1026_scaffold001 CDS cds_001194_1026_scaffold001	5	111	PF02033.18	110.1	6.7e-32	Ribosome-binding factor A
1026_scaffold001 CDS cds_001195_1026_scaffold001	6	68	PF11347.8	100.9	2.3e-29	Protein of unknown function (DUF3148)
1026_scaffold001 CDS cds_001196_1026_scaffold001	67	201	PF07176.11	82.5	3e-23	Alpha/beta hydrolase of unknown function (DUF1400)
1026_scaffold001 CDS cds_001197_1026_scaffold001	8	129	PF00482.23	58.9	4.5e-16	Type II secretion system (T2SS), protein F
1026_scaffold001 CDS cds_001197_1026_scaffold001	170	289	PF00482.23	45.9	4.9e-12	Type II secretion system (T2SS), protein F
1026_scaffold001 CDS cds_001198_1026_scaffold001	171	234	PF13432.6	38.4	1.4e-09	Tetratricopeptide repeat
1026_scaffold001 CDS cds_001198_1026_scaffold001	65	99	PF00515.28	35.5	5.6e-09	Tetratricopeptide repeat
1026_scaffold001 CDS cds_001198_1026_scaffold001	344	386	PF13414.6	35.5	5.9e-09	TPR repeat
1026_scaffold001 CDS cds_001198_1026_scaffold001	413	478	PF13432.6	35.2	1.4e-08	Tetratricopeptide repeat
1026_scaffold001 CDS cds_001198_1026_scaffold001	249	330	PF12895.7	32.8	6.2e-08	Anaphase-promoting complex, cyclosome, subunit 3
1026_scaffold001 CDS cds_001198_1026_scaffold001	99	133	PF00515.28	28.9	6.6e-07	Tetratricopeptide repeat
1026_scaffold001 CDS cds_001198_1026_scaffold001	133	167	PF13181.6	20.2	0.00045	Tetratricopeptide repeat
1026_scaffold001 CDS cds_001198_1026_scaffold001	481	526	PF13432.6	16.2	0.01	Tetratricopeptide repeat
1026_scaffold001 CDS cds_001200_1026_scaffold001	3	210	PF00106.25	95.4	2.9e-27	short chain dehydrogenase
1026_scaffold001 CDS cds_001200_1026_scaffold001	341	501	PF05721.13	34.9	1.9e-08	Phytanoyl-CoA dioxygenase (PhyH)
1026_scaffold001 CDS cds_001201_1026_scaffold001	446	538	PF00958.22	148	6.1e-44	GMP synthase C terminal domain
1026_scaffold001 CDS cds_001201_1026_scaffold001	26	209	PF00117.28	147.7	3.2e-43	Glutamine amidotransferase class-I
1026_scaffold001 CDS cds_001202_1026_scaffold001	5	288	PF01888.17	242.8	3.3e-72	CbiD
1026_scaffold001 CDS cds_001203_1026_scaffold001	48	187	PF01565.23	97.2	6.7e-28	FAD binding domain
1026_scaffold001 CDS cds_001204_1026_scaffold001	18	135	PF01724.16	33.9	3.2e-08	Domain of unknown function DUF29
1026_scaffold001 CDS cds_001205_1026_scaffold001	18	136	PF01724.16	36.7	4.4e-09	Domain of unknown function DUF29
1026_scaffold001 CDS cds_001207_1026_scaffold001	0	65	PF05635.11	70.9	9.2e-20	23S rRNA-intervening sequence protein
1026_scaffold001 CDS cds_001208_1026_scaffold001	12	256	PF02633.14	236	4.1e-70	Creatinine amidohydrolase
1026_scaffold001 CDS cds_001209_1026_scaffold001	0	243	PF04481.12	314.5	3.7e-94	Protein of unknown function (DUF561)
1026_scaffold001 CDS cds_001211_1026_scaffold001	76	211	PF10063.9	188.4	7e-56	Uncharacterized integral membrane protein (DUF2301)
1026_scaffold001 CDS cds_001212_1026_scaffold001	175	424	PF07969.11	82.4	4.7e-23	Amidohydrolase family
1026_scaffold001 CDS cds_001213_1026_scaffold001	132	293	PF01077.22	158.1	1.2e-46	Nitrite and sulphite reductase 4Fe-4S domain
1026_scaffold001 CDS cds_001213_1026_scaffold001	58	125	PF03460.17	73.4	9.5e-21	Nitrite/Sulfite reductase ferredoxin-like half domain
1026_scaffold001 CDS cds_001213_1026_scaffold001	312	378	PF03460.17	59.7	1.8e-16	Nitrite/Sulfite reductase ferredoxin-like half domain
1026_scaffold001 CDS cds_001213_1026_scaffold001	386	509	PF01077.22	44.1	1.4e-11	Nitrite and sulphite reductase 4Fe-4S domain
1026_scaffold001 CDS cds_001214_1026_scaffold001	51	312	PF13379.6	340.9	5.1e-102	NMT1-like family
1026_scaffold001 CDS cds_001216_1026_scaffold001	67	243	PF00528.22	98.5	3.7e-28	Binding-protein-dependent transport system inner membrane component
1026_scaffold001 CDS cds_001217_1026_scaffold001	274	528	PF13379.6	269.7	2.7e-80	NMT1-like family
1026_scaffold001 CDS cds_001217_1026_scaffold001	24	167	PF00005.27	109.5	1.7e-31	ABC transporter
1026_scaffold001 CDS cds_001218_1026_scaffold001	39	182	PF00005.27	112.3	2.4e-32	ABC transporter
1026_scaffold001 CDS cds_001219_1026_scaffold001	68	500	PF00384.22	260	4.1e-77	Molybdopterin oxidoreductase
1026_scaffold001 CDS cds_001219_1026_scaffold001	594	706	PF01568.21	118.1	1.8e-34	Molydopterin dinucleotide binding domain
1026_scaffold001 CDS cds_001219_1026_scaffold001	0	67	PF04879.16	66.2	1.9e-18	Molybdopterin oxidoreductase Fe4S4 domain
1026_scaffold001 CDS cds_001221_1026_scaffold001	283	656	PF09423.10	108.6	3.3e-31	PhoD-like phosphatase
1026_scaffold001 CDS cds_001221_1026_scaffold001	186	270	PF16655.5	37.7	2.3e-09	PhoD-like phosphatase, N-terminal domain
1026_scaffold001 CDS cds_001222_1026_scaffold001	289	346	PF01938.20	28.1	1.5e-06	TRAM domain
1026_scaffold001 CDS cds_001223_1026_scaffold001	25	205	PF04055.21	68.1	1.1e-18	Radical SAM superfamily
1026_scaffold001 CDS cds_001223_1026_scaffold001	327	384	PF06969.16	29.1	7.5e-07	HemN C-terminal domain
1026_scaffold001 CDS cds_001224_1026_scaffold001	73	224	PF13522.6	57.9	1.2e-15	Glutamine amidotransferase domain
1026_scaffold001 CDS cds_001224_1026_scaffold001	290	404	PF00156.27	42.4	4.8e-11	Phosphoribosyl transferase domain
1026_scaffold001 CDS cds_001225_1026_scaffold001	201	358	PF02769.22	110.2	1e-31	AIR synthase related protein, C-terminal domain
1026_scaffold001 CDS cds_001225_1026_scaffold001	455	607	PF00586.24	89.4	1.8e-25	AIR synthase related protein, N-terminal domain
1026_scaffold001 CDS cds_001225_1026_scaffold001	75	190	PF00586.24	87.4	7.4e-25	AIR synthase related protein, N-terminal domain
1026_scaffold001 CDS cds_001225_1026_scaffold001	619	758	PF02769.22	53.8	2.3e-14	AIR synthase related protein, C-terminal domain
1026_scaffold001 CDS cds_001225_1026_scaffold001	12	54	PF18072.1	45.7	7.1e-12	Formylglycinamide ribonucleotide amidotransferase linker domain
1026_scaffold001 CDS cds_001226_1026_scaffold001	12	161	PF14437.6	110.9	3.8e-32	MafB19-like deaminase
1026_scaffold001 CDS cds_001227_1026_scaffold001	36	173	PF01553.21	76.2	1.7e-21	Acyltransferase
1026_scaffold001 CDS cds_001230_1026_scaffold001	690	880	PF10105.9	180.9	1.9e-53	Uncharacterized protein conserved in bacteria (DUF2344)
1026_scaffold001 CDS cds_001230_1026_scaffold001	267	433	PF04055.21	63.5	2.9e-17	Radical SAM superfamily
1026_scaffold001 CDS cds_001231_1026_scaffold001	112	385	PF10150.9	303.5	1.3e-90	Ribonuclease E/G family
1026_scaffold001 CDS cds_001233_1026_scaffold001	386	422	PF00353.19	27.3	2.6e-06	RTX calcium-binding nonapeptide repeat (4 copies)
1026_scaffold001 CDS cds_001233_1026_scaffold001	422	458	PF00353.19	27.1	3e-06	RTX calcium-binding nonapeptide repeat (4 copies)
1026_scaffold001 CDS cds_001233_1026_scaffold001	11	45	PF00353.19	20.3	0.00041	RTX calcium-binding nonapeptide repeat (4 copies)
1026_scaffold001 CDS cds_001233_1026_scaffold001	336	371	PF00353.19	19.8	0.00057	RTX calcium-binding nonapeptide repeat (4 copies)
1026_scaffold001 CDS cds_001233_1026_scaffold001	137	173	PF00353.19	18.6	0.0014	RTX calcium-binding nonapeptide repeat (4 copies)
1026_scaffold001 CDS cds_001233_1026_scaffold001	45	81	PF00353.19	17.4	0.0032	RTX calcium-binding nonapeptide repeat (4 copies)
1026_scaffold001 CDS cds_001235_1026_scaffold001	2	104	PF00583.25	65	6.7e-18	Acetyltransferase (GNAT) family
1026_scaffold001 CDS cds_001237_1026_scaffold001	3	146	PF02605.15	214	7.1e-64	Photosystem I reaction centre subunit XI
1026_scaffold001 CDS cds_001238_1026_scaffold001	9	34	PF00796.18	47.6	1e-12	Photosystem I reaction centre subunit VIII
1026_scaffold001 CDS cds_001239_1026_scaffold001	10	179	PF05685.12	97.5	6.2e-28	Putative restriction endonuclease
1026_scaffold001 CDS cds_001242_1026_scaffold001	498	609	PF17768.1	85	3.7e-24	RecJ OB domain
1026_scaffold001 CDS cds_001242_1026_scaffold001	350	484	PF02272.19	62.1	7e-17	DHHA1 domain
1026_scaffold001 CDS cds_001242_1026_scaffold001	93	230	PF01368.20	37.2	2.6e-09	DHH family
1026_scaffold001 CDS cds_001243_1026_scaffold001	1	89	PF04248.12	110.8	2.2e-32	Domain of unknown function (DUF427)
[truncated: 4,334 more rows]

## Sheet: 1027
Sequence	Start	End	Accession	Score	E-value	Description
[truncated: 5,251 more rows]

## Sheet: 1029
Sequence	Start	End	Accession	Score	E-value	Description
[truncated: 5,994 more rows]

[truncated: 16 more sheets: 1030, 1031, 1032, 1033, 1801, 1803, 1804, 1805, 1806, 1807, 1808, 1809, 1810, 1811, 1812, 1813]
