# Supplementary material for: Genomic comparison of Planktothrix agardhii isolates from a Lake Erie embayment
Source: PLoS One. 2022 Aug 23;17(8):e0273454. doi: 10.1371/journal.pone.0273454 (PMC9398003; doi:10.1371/journal.pone.0273454)
Supplement: S5 Table — (XLSX) [file pone.0273454.s005.xlsx]

## Sheet: Sheet1
1025_I-D_1	AAAGGTTGGTGATTTTGAATATCCTGGGACGTTTTCAAG
1025_I-D_2	AATCAATTCCAGGTTTAAAAATATAAGGTATATTGCT
1025_I-D_3	CATAACTATTAACTATAGCAGTTTTTTCCTGTTCTT
1025_I-D_4	CTGACGATGTTGCGCCATAGTCTGAAGTTGGCTCGACAGT
1025_I-D_5	CTTTGATTCAAGGAATCAATGCCCGTCACCGTCCCAAA
1025_I-D_6	CTTTTCCTAGTTCCCAAATCGCGTAACCTTTCTGCT
1025_I-D_7	TTGCGGCGGATTTGATCCGCCCACTTAATCTGTTTTTCCGAGCC
1025_III-B_8	AACTGCTGTTGAAGTTATCCAACAAGAACTGGAAGAGTTAA
1025_III-B_9	AAGAAAGTAATTCTTTCATAGGGCCGTCAATTACTCTC
1025_III-B_10	AATTACAAGAACTTGAGGCAGAATCTCAGGCTC
1025_III-B_11	ACCGGACTGACTTGATCGCTACATTCTGGGATGCTATGGA
1025_III-B_12	AGGGAACTGCTATGTTTTTACCTCCTATGCGGTCATTACTTTTAA
1025_III-B_13	ATTACCCGAATCAAAACCGCACCCGACAAAAAAGACCGTCAAGGC
1025_III-B_14	ATTATCTTGATAGCATGGGAACTATGTCGGAGTTAA
1025_III-B_15	CCTCGTGTGGGATTTAGGGGGCTTTCCAACTTTTGGTGACTT
1025_III-B_16	CTGATATGGACATTACACAAGAACAAATGGACAAAATC
1025_III-B_17	GACTATGTTTGAATTAGAAGATATCTTTGATGTCGCGGA
1025_III-B_18	GCAAAAAAATGAAAGTATTGGCAAACGATCTATTACATCT
1025_III-B_19	GGACGAGCAAGTGCTAAAGTAGACATGTATTAACTCCT
1025_III-B_20	GTTATAATCTTTTTGTGCAACCGTTTAAATTAATTAAT
1025_III-B_21	TACTCAACCCTTCCAAGTTCAGGCTAAGACAGCTACTTATGAGGC
1025_III-B_22	TATTGCAAAACATTTACGATAGATAAAAAAACATTTTCT
1025_III-B_23	TCCAATTGATTCAGGGTTAGGGAAAACCAAGACTTCACCGC
1025_III-B_24	TCGTTTTCAGCTTTTAATTTTTGGGCTTTTTTCTTGATTTCGTT
1025_III-B_25	TGGAAGTATTGTATCATCAATCTCTCAAGATGTTTCACTAGG
1025_III-B_26	TGGTGGGAACCTTCAATTACAAACTTCAAGTTGAAGGTGA
1025_III-B_27	TGTTGGTTCACGGTCGGGGGTTTCAATATTCCCAATCCA
1025_III-B_28	TTAACGAAAACAACATAACCCAATTCTACAGACAACGGCGG
1025_III-B_29	TTAGATATAGCTAAACACTTTAAGAAAGAACATTGGATAGTTCTT
1025_III-B_30	TTTACGTCTCCTACAAGCCAAGTCTTCTACTAAAACATCAACAA
1026_III-B_1	AACTGCTGTTGAAGTTATCCAACAAGAACTGGAAGAGTTAA
1026_III-B_2	AAGAAAGTAATTCTTTCATAGGGCCGTCAATTACTCTC
1026_III-B_3	AATTACAAGAACTTGAGGCAGAATCTCAGGCTC
1026_III-B_4	ACCGGACTGACTTGATCGCTACATTCTGGGATGCTATGGA
1026_III-B_5	AGGGAACTGCTATGTTTTTACCTCCTATGCGGTCATTACTTTTAA
1026_III-B_6	ATTACCCGAATCAAAACCGCACCCGACAAAAAAGACCGTCAAGGC
1026_III-B_7	ATTATCTTGATAGCATGGGAACTATGTCGGAGTTAA
1026_III-B_8	CCTCGTGTGGGATTTAGGGGGCTTTCCAACTTTTGGTGACTT
1026_III-B_9	CTGATATGGACATTACACAAGAACAAATGGACAAAATC
1026_III-B_10	GACTATGTTTGAATTAGAAGATATCTTTGATGTCGCGGA
1026_III-B_11	GCAAAAAAATGAAAGTATTGGCAAACGATCTATTACATCT
1026_III-B_12	GGACGAGCAAGTGCTAAAGTAGACATGTATTAACTCCT
1026_III-B_13	GTTATAATCTTTTTGTGCAACCGTTTAAATTAATTAAT
1026_III-B_14	TACTCAACCCTTCCAAGTTCAGGCTAAGACAGCTACTTATGAGGC
1026_III-B_15	TATTGCAAAACATTTACGATAGATAAAAAAACATTTTCT
1026_III-B_16	TCCAATTGATTCAGGGTTAGGGAAAACCAAGACTTCACCGC
1026_III-B_17	TCGTTTTCAGCTTTTAATTTTTGGGCTTTTTTCTTGATTTCGTT
1026_III-B_18	TGGAAGTATTGTATCATCAATCTCTCAAGATGTTTCACTAGG
1026_III-B_19	TGGTGGGAACCTTCAATTACAAACTTCAAGTTGAAGGTGA
1026_III-B_20	TGTTGGTTCACGGTCGGGGGTTTCAATATTCCCAATCCA
1026_III-B_21	TTAACGAAAACAACATAACCCAATTCTACAGACAACGGCGG
1026_III-B_22	TTAGATATAGCTAAACACTTTAAGAAAGAACATTGGATAGTTCTT
1026_III-B_23	TTTACGTCTCCTACAAGCCAAGTCTTCTACTAAAACATCAACAA
1027_I-D_1	AAAGGTTGGTGATTTTGAATATCCTGGGACGTTTTCAAG
1027_I-D_2	AATCAATTCCAGGTTTAAAAATATAAGGTATATTGCT
1027_I-D_3	CATAACTATTAACTATAGCAGTTTTTTCCTGTTCTT
1027_I-D_4	CTGACGATGTTGCGCCATAGTCTGAAGTTGGCTCGACAGT
1027_I-D_5	CTTTGATTCAAGGAATCAATGCCCGTCACCGTCCCAAA
1027_I-D_6	CTTTTCCTAGTTCCCAAATCGCGTAACCTTTCTGCT
1027_I-D_7	TTGCGGCGGATTTGATCCGCCCACTTAATCTGTTTTTCCGAGCC
1027_III-B_8	AACTGCTGTTGAAGTTATCCAACAAGAACTGGAAGAGTTAA
1027_III-B_9	AAGAAAGTAATTCTTTCATAGGGCCGTCAATTACTCTC
1027_III-B_10	AATTACAAGAACTTGAGGCAGAATCTCAGGCTC
1027_III-B_11	ACCGGACTGACTTGATCGCTACATTCTGGGATGCTATGGA
1027_III-B_12	AGGGAACTGCTATGTTTTTACCTCCTATGCGGTCATTACTTTTAA
1027_III-B_13	ATTACCCGAATCAAAACCGCACCCGACAAAAAAGACCGTCAAGGC
1027_III-B_14	ATTATCTTGATAGCATGGGAACTATGTCGGAGTTAA
1027_III-B_15	CCTCGTGTGGGATTTAGGGGGCTTTCCAACTTTTGGTGACTT
1027_III-B_16	CTGATATGGACATTACACAAGAACAAATGGACAAAATC
1027_III-B_17	GACTATGTTTGAATTAGAAGATATCTTTGATGTCGCGGA
1027_III-B_18	GCAAAAAAATGAAAGTATTGGCAAACGATCTATTACATCT
1027_III-B_19	GGACGAGCAAGTGCTAAAGTAGACATGTATTAACTCCT
1027_III-B_20	GTTATAATCTTTTTGTGCAACCGTTTAAATTAATTAAT
1027_III-B_21	TACTCAACCCTTCCAAGTTCAGGCTAAGACAGCTACTTATGAGGC
1027_III-B_22	TATTGCAAAACATTTACGATAGATAAAAAAACATTTTCT
1027_III-B_23	TCCAATTGATTCAGGGTTAGGGAAAACCAAGACTTCACCGC
1027_III-B_24	TCGTTTTCAGCTTTTAATTTTTGGGCTTTTTTCTTGATTTCGTT
1027_III-B_25	TGGAAGTATTGTATCATCAATCTCTCAAGATGTTTCACTAGG
1027_III-B_26	TGGTGGGAACCTTCAATTACAAACTTCAAGTTGAAGGTGA
1027_III-B_27	TGTTGGTTCACGGTCGGGGGTTTCAATATTCCCAATCCA
1027_III-B_28	TTAACGAAAACAACATAACCCAATTCTACAGACAACGGCGG
1027_III-B_29	TTAGATATAGCTAAACACTTTAAGAAAGAACATTGGATAGTTCTT
1027_III-B_30	TTTACGTCTCCTACAAGCCAAGTCTTCTACTAAAACATCAACAA
1029_I-D_1	AGTGAACCTAATGAATGCTTGGAAAATATAGTTAA
1029_I-D_2	AGTTTGGGCGGTGTTTGTGAGGGTCAATCTCTACCCAGT
1029_I-D_3	ATGGCGGCGATCGCATTTTTAAGTCGGTTAAGGTCAA
1029_I-D_4	CAAGTAATGTATCTGACCCCGTAGCGGTGCGTTTAA
1029_I-D_5	CATAACTATTAACTATAGCAGTTTTTTCCTGTTCTT
1029_I-D_6	CATATTTGTTCCTGAGTATAATTTCAATGCTCCTGA
1029_I-D_7	CCAAGCACGTTAAGACCGCTTTGAAAAGTCTACAA
1029_I-D_8	CTAATTGTCCAGTAACAAATTGGTTTAATAGGACTC
1029_I-D_9	GAAATCAGAGTATGGCGACAGTTTCCGGGCTTTCTA
1029_I-D_10	GTTGTTGAAAGATTTTATCGGAAGCATCAAGAACCAT
1029_I-D_11	TAGAGAATAGAAAAGGGATAAAGCAGTTTTTGAAGTT
1029_I-D_12	TCCAAAATAGATTTATGCTCCGAGACAATTGGAAC
1029_I-D_13	TCTCTATAAGTAAGTTAGCTTTTCTAGTATTCTCAGGACTT
1029_I-D_14	TGATTGACGAGAACCCCATTCAAAGAGACCCTCTC
1029_I-D_15	TTCCCCAGATAATTCGGGCAATAGTTCGGGCAATAGT
1029_I-D_16	TTGTTAGGAAATTCTCTAAATACTTTTAGTTCGGCGATAT
1029_III-B_17	AAAGAAGGCCAAAATATTGTTGACTGCAAAATAGACGTCACAA
1029_III-B_18	AAAGGAAATTAAGAAAATGACTTCTAGTTTTAACTGTTTCCA
1029_III-B_19	AAGATGTTGTCAATCCTCAAGGAAACAATAAACTCACAATCTTAAATTGT
1029_III-B_20	AATGACTGGATTAACCTTTGGTGAATTCCTAAATCT
1029_III-B_21	AGGGAACTGCTATGTTTTTACCTCCTATGCGGTCATTACTTTTAA
1029_III-B_22	AGTAAAAGTGGAGACTGTGTTAACAACCTGGATATTTGTA
1029_III-B_23	ATTTTGCATTAAAAGTCATCGCTGTTTCATTGGCGGTTTT
1029_III-B_24	CCATTAGAAATCCTACACACTGCCCCCGTCGCTCCT
1029_III-B_25	CCGTGACCAAAGCCTTCGGGACTAAAAACCCGCTATATCAATC
1029_III-B_26	CTTGGTGAACTCTTAAAATACTCACTTTCCAGGATGTCAAAA
1029_III-B_27	GAAATGCGAACAAGACCGAACGCATGGAGCGCAGACCCTAT
1029_III-B_28	GGGACGCTGCAATCAAGTCAATCCTTCAACAGTTGCCACTGGAT
1029_III-B_29	TAAATAATGAAATGAAAAAAATTGCCAGCCTGAT
1029_III-B_30	TATTGCAAAACATTTACGATAGATAAAAAAACATTTTCT
1029_III-B_31	TCGATATTCTCAATAAAGCCCTTCAGATGCGTTCGGAATTACAGGAC
1029_III-B_32	TCGTTTTCAGCTTTTAATTTTTGGGCTTTTTTCTTGATTTCGTT
1029_III-B_33	TTCTTGTGTGGCGGAGCAAAAACAATCTCTTTGTCTACCAAG
1029_III-B_34	TTGAAAATAATATTTTAACTAATGTTGGACATACAACGCTGCCA
1029_III-B_35	TTTCGTATAAATGCTATCCATCTATCGGTTGTTGATAATTATGGGA
1030_I-D_1	AGTGAACCTAATGAATGCTTGGAAAATATAGTTAA
1030_I-D_2	AGTTTGGGCGGTGTTTGTGAGGGTCAATCTCTACCCAGT
1030_I-D_3	ATGGCGGCGATCGCATTTTTAAGTCGGTTAAGGTCAA
1030_I-D_4	CAAGTAATGTATCTGACCCCGTAGCGGTGCGTTTAA
1030_I-D_5	CATAACTATTAACTATAGCAGTTTTTTCCTGTTCTT
1030_I-D_6	CATATTTGTTCCTGAGTATAATTTCAATGCTCCTGA
1030_I-D_7	CCAAGCACGTTAAGACCGCTTTGAAAAGTCTACAA
1030_I-D_8	CTAATTGTCCAGTAACAAATTGGTTTAATAGGACTC
1030_I-D_9	GAAATCAGAGTATGGCGACAGTTTCCGGGCTTTCTA
1030_I-D_10	GTTGTTGAAAGATTTTATCGGAAGCATCAAGAACCAT
1030_I-D_11	TAGAGAATAGAAAAGGGATAAAGCAGTTTTTGAAGTT
1030_I-D_12	TCCAAAATAGATTTATGCTCCGAGACAATTGGAAC
1030_I-D_13	TCTCTATAAGTAAGTTAGCTTTTCTAGTATTCTCAGGACTT
1030_I-D_14	TGATTGACGAGAACCCCATTCAAAGAGACCCTCTC
1030_I-D_15	TTCCCCAGATAATTCGGGCAATAGTTCGGGCAATAGT
1030_I-D_16	TTGTTAGGAAATTCTCTAAATACTTTTAGTTCGGCGATAT
1030_III-B_17	AAAGAAGGCCAAAATATTGTTGACTGCAAAATAGACGTCACAA
1030_III-B_18	AATGACTGGATTAACCTTTGGTGAATTCCTAAATCT
1030_III-B_19	AGTAAAAGTGGAGACTGTGTTAACAACCTGGATATTTGTA
1030_III-B_20	ATTTTGCATTAAAAGTCATCGCTGTTTCATTGGCGGTTTT
1030_III-B_21	CCATTAGAAATCCTACACACTGCCCCCGTCGCTCCT
1030_III-B_22	CCGTGACCAAAGCCTTCGGGACTAAAAACCCGCTATATCAATC
1030_III-B_23	CTTGGTGAACTCTTAAAATACTCACTTTCCAGGATGTCAAAA
1030_III-B_24	GGGACGCTGCAATCAAGTCAATCCTTCAACAGTTGCCACTGGAT
1030_III-B_25	TAAATAATGAAATGAAAAAAATTGCCAGCCTGAT
1030_III-B_26	TCGATATTCTCAATAAAGCCCTTCAGATGCGTTCGGAATTACAGGAC
1030_III-B_27	TTGAAAATAATATTTTAACTAATGTTGGACATACAACGCTGCCA
1030_III-B_28	TTTCGTATAAATGCTATCCATCTATCGGTTGTTGATAATTATGGGA
1031_I-D_1	AGTGAACCTAATGAATGCTTGGAAAATATAGTTAA
1031_I-D_2	AGTTTGGGCGGTGTTTGTGAGGGTCAATCTCTACCCAGT
1031_I-D_3	ATGGCGGCGATCGCATTTTTAAGTCGGTTAAGGTCAA
1031_I-D_4	CAAGTAATGTATCTGACCCCGTAGCGGTGCGTTTAA
1031_I-D_5	CATAACTATTAACTATAGCAGTTTTTTCCTGTTCTT
1031_I-D_6	CATATTTGTTCCTGAGTATAATTTCAATGCTCCTGA
1031_I-D_7	CCAAGCACGTTAAGACCGCTTTGAAAAGTCTACAA
1031_I-D_8	CTAATTGTCCAGTAACAAATTGGTTTAATAGGACTC
1031_I-D_9	GAAATCAGAGTATGGCGACAGTTTCCGGGCTTTCTA
1031_I-D_10	GTTGTTGAAAGATTTTATCGGAAGCATCAAGAACCAT
1031_I-D_11	TAGAGAATAGAAAAGGGATAAAGCAGTTTTTGAAGTT
1031_I-D_12	TCCAAAATAGATTTATGCTCCGAGACAATTGGAAC
1031_I-D_13	TCTCTATAAGTAAGTTAGCTTTTCTAGTATTCTCAGGACTT
1031_I-D_14	TGATTGACGAGAACCCCATTCAAAGAGACCCTCTC
1031_I-D_15	TTCCCCAGATAATTCGGGCAATAGTTCGGGCAATAGT
1031_I-D_16	TTGTTAGGAAATTCTCTAAATACTTTTAGTTCGGCGATAT
1031_III-B_17	AAAGAAGGCCAAAATATTGTTGACTGCAAAATAGACGTCACAA
1031_III-B_18	AATGACTGGATTAACCTTTGGTGAATTCCTAAATCT
1031_III-B_19	AGGGAACTGCTATGTTTTTACCTCCTATGCGGTCATTACTTTTAA
1031_III-B_20	AGTAAAAGTGGAGACTGTGTTAACAACCTGGATATTTGTA
1031_III-B_21	AGTAGGGAGGAAATGCGAACAAGACCGAACGCATGGAGCGCAGACCCTAT
1031_III-B_22	ATTTTGCATTAAAAGTCATCGCTGTTTCATTGGCGGTTTT
1031_III-B_23	CCATTAGAAATCCTACACACTGCCCCCGTCGCTCCT
1031_III-B_24	CCGTGACCAAAGCCTTCGGGACTAAAAACCCGCTATATCAATC
1031_III-B_25	CTTGGTGAACTCTTAAAATACTCACTTTCCAGGATGTCAAAA
1031_III-B_26	GGGACGCTGCAATCAAGTCAATCCTTCAACAGTTGCCACTGGAT
1031_III-B_27	TAAATAATGAAATGAAAAAAATTGCCAGCCTGAT
1031_III-B_28	TATTGCAAAACATTTACGATAGATAAAAAAACATTTTCT
1031_III-B_29	TCGATATTCTCAATAAAGCCCTTCAGATGCGTTCGGAATTACAGGAC
1031_III-B_30	TCGTTTTCAGCTTTTAATTTTTGGGCTTTTTTCTTGATTTCGTT
1031_III-B_31	TTCTTGTGTGGCGGAGCAAAAACAATCTCTTTGTCTACCAAG
1031_III-B_32	TTGAAAATAATATTTTAACTAATGTTGGACATACAACGCTGCCA
1031_III-B_33	TTTCGTATAAATGCTATCCATCTATCGGTTGTTGATAATTATGGGA
1032_I-D_1	AGTGAACCTAATGAATGCTTGGAAAATATAGTTAA
1032_I-D_2	AGTTTGGGCGGTGTTTGTGAGGGTCAATCTCTACCCAGT
1032_I-D_3	ATGGCGGCGATCGCATTTTTAAGTCGGTTAAGGTCAA
1032_I-D_4	CAAGTAATGTATCTGACCCCGTAGCGGTGCGTTTAA
1032_I-D_5	CATAACTATTAACTATAGCAGTTTTTTCCTGTTCTT
1032_I-D_6	CATATTTGTTCCTGAGTATAATTTCAATGCTCCTGA
1032_I-D_7	CCAAGCACGTTAAGACCGCTTTGAAAAGTCTACAA
1032_I-D_8	CTAATTGTCCAGTAACAAATTGGTTTAATAGGACTC
1032_I-D_9	GAAATCAGAGTATGGCGACAGTTTCCGGGCTTTCTA
1032_I-D_10	GTTGTTGAAAGATTTTATCGGAAGCATCAAGAACCAT
1032_I-D_11	TAGAGAATAGAAAAGGGATAAAGCAGTTTTTGAAGTT
1032_I-D_12	TCCAAAATAGATTTATGCTCCGAGACAATTGGAAC
1032_I-D_13	TCTCTATAAGTAAGTTAGCTTTTCTAGTATTCTCAGGACTT
1032_I-D_14	TGATTGACGAGAACCCCATTCAAAGAGACCCTCTC
1032_I-D_15	TTCCCCAGATAATTCGGGCAATAGTTCGGGCAATAGT
1032_I-D_16	TTGTTAGGAAATTCTCTAAATACTTTTAGTTCGGCGATAT
1032_III-B_17	AAAGAAGGCCAAAATATTGTTGACTGCAAAATAGACGTCACAA
1032_III-B_18	AAAGGAAATTAAGAAAATGACTTCTAGTTTTAACTGTTTCCA
1032_III-B_19	AAGATGTTGTCAATCCTCAAGGAAACAATAAACTCACAATCTTAAATTGT
1032_III-B_20	AATGACTGGATTAACCTTTGGTGAATTCCTAAATCT
1032_III-B_21	AGGGAACTGCTATGTTTTTACCTCCTATGCGGTCATTACTTTTAA
1032_III-B_22	AGTAAAAGTGGAGACTGTGTTAACAACCTGGATATTTGTA
1032_III-B_23	ATTTTGCATTAAAAGTCATCGCTGTTTCATTGGCGGTTTT
1032_III-B_24	CCATTAGAAATCCTACACACTGCCCCCGTCGCTCCT
1032_III-B_25	CCGTGACCAAAGCCTTCGGGACTAAAAACCCGCTATATCAATC
1032_III-B_26	CTTGGTGAACTCTTAAAATACTCACTTTCCAGGATGTCAAAA
1032_III-B_27	GAAATGCGAACAAGACCGAACGCATGGAGCGCAGACCCTAT
1032_III-B_28	GGGACGCTGCAATCAAGTCAATCCTTCAACAGTTGCCACTGGAT
1032_III-B_29	TAAATAATGAAATGAAAAAAATTGCCAGCCTGAT
1032_III-B_30	TATTGCAAAACATTTACGATAGATAAAAAAACATTTTCT
1032_III-B_31	TCGATATTCTCAATAAAGCCCTTCAGATGCGTTCGGAATTACAGGAC
1032_III-B_32	TCGTTTTCAGCTTTTAATTTTTGGGCTTTTTTCTTGATTTCGTT
1032_III-B_33	TTCTTGTGTGGCGGAGCAAAAACAATCTCTTTGTCTACCAAG
1032_III-B_34	TTGAAAATAATATTTTAACTAATGTTGGACATACAACGCTGCCA
1032_III-B_35	TTTCGTATAAATGCTATCCATCTATCGGTTGTTGATAATTATGGGA
1033_III-B_1	AAAAATTTCAACCCTTGATCAAGTTCAGTCTATTATT
1033_III-B_2	AAAGGGAATATTCTCTAGCCAGATATGGTTAGCAATTTTAA
1033_III-B_3	AAGAAAGGAGAAAGTTATGAAATTCATAGAATTAAGA
1033_III-B_4	AAGAACAGGACCTTCTCATTATGGAACGCCTTGTTCCAGTT
1033_III-B_5	AAGACAAGATCGCGCAAATACAAAAAATAACAGACA
1033_III-B_6	AATTCCTTTGTGCGTGTATTTGAACACAAGGATAGT
1033_III-B_7	AGCAATAAACCAACCTAGCACCTAGAAAAATGAATAACACC
1033_III-B_8	ATGGAAAACATAGACCACCTAACAAGGAAAGAAGATCAAGC
1033_III-B_9	ATGGCATACCAGAAGCCTATGATTTTCTTAGCAATGAGG
1033_III-B_10	GAGGAAGAACTCCAAGAGTTGGAACTCTCCAAATGGACCAATACG
1033_III-B_11	GCTGTAGTTAGCTGGAAAATGTCATCACGGACATACCTTGT
1033_III-B_12	GGAGGATTTAGATAAACCCGTCGAAGGGTTGTTAA
1033_III-B_13	GGGAAAGGACATAAGAACATGGAAACTATCAAATTGTATC
1033_III-B_14	GTAATACTTGAATCCCCGTAATTGTTCCACTGAACTATATTTG
1033_III-B_15	TAAACGTCAGACTGCATCCATCATCGAAATGCTTACTGCTAT
1033_III-B_16	TAGATATACCCCCCTACCACCCCGTGAAATTTTATAAGGGGTA
1033_III-B_17	TAGGATTGGAGAGGGACTAAGACCTCGTTACGAGTGGCAAGTA
1033_III-B_18	TATTGCAAAACATTTACGATAGATAAAAAAACATTTTCT
1033_III-B_19	TCCACCATCATCAATGAATACCTGGGTGCAGGTCACTCATTTTCGGTTGCCATTGCAGCTCATACCGGAATCGGTACACTGC
1033_III-B_20	TGAAAATTTCATCAAAGAGACAAAAGGTTACAACGATAGAACTTAT
1033_III-B_21	TGACTAATCTAACTGCTCAAGAACTCCTCGACCTCGACTTAG
1033_III-B_22	TGTTAGAACTCCCTTCAGGAATTGGAGCATCTGTGCGAGTAGAAGGT
1033_III-B_23	TTAAATCATCATCCCCTCGTCGCAAGGAGTCTTCT
1033_III-B_24	TTATAATGTGAGTCAAATCTCACAAGTGTCAATCTCTCAA
1033_III-B_25	TTCAGACCTTTCTGCTAACATCCGACTAATCAAGTCTAGGTTA
1801_I-D_1	AAAAAAATGGTCTTTTTTTTCAATAGCCATGATTT
1801_I-D_2	AAAACATGAAAAACTCCACAATCTCAACCGCCAAACAAATCCAA
1801_I-D_3	AACTTTGGGTATGGTTTGTGCGTAGATAGCTTGCACC
1801_I-D_4	AATCATGATAGATTCTTTAGACAATGAAATTAAAGTAAT
1801_I-D_5	AATTATTGACATTAAAAAATGCTGTTGCTGTTTACATGAA
1801_I-D_6	ACACTACCACTAACACACTGTTGAGATCCTTTTTGCAT
1801_I-D_7	ACGATTAACGCCCCATTACCTTATGATTCACTTTGGGGACAG
1801_I-D_8	ACGCCCGATTTGACGGCGGCGTCCCTGTTTTGTTCTA
1801_I-D_9	AGAAGGAATACACCCAGTCCCGATAGGATTCGCTATTAAC
1801_I-D_10	AGTAAAGATGTCAAACCACCGTTATCCCAAACAGATT
1801_I-D_11	AGTTAAAGGGCAAGCCACTTATTCCCTGGGTAGCGT
1801_I-D_12	CAGCTTTTCTGGTGGCTATTATTTGCATTGCCTCTGT
1801_I-D_13	CAGTCATGATAAAATCCTCCTATTTGTTTGATAAAAA
1801_I-D_14	CCAAACTACTATCCAAAACATCATTTCCTTTTTCGTG
1801_I-D_15	CGGGGCTTCCTCGCTTCGCTTCGTCAGCCAGCGATTGTT
1801_I-D_16	CTCAAACCCGTGATTATAACAACCAAACCACAATCAACAAT
1801_I-D_17	CTCCGAGGTTCTATCAATGGGATTAGAGATGATGTACAGA
1801_I-D_18	CTGGAAAGACAATGGTGACTCCATTGGTAACGT
1801_I-D_19	GATTAAGTATCATTCCCAGATAGATAGCCTGGAAA
1801_I-D_20	GATTGGCTTCCCAGACAATATAGTAGACAAAATCCTA
1801_I-D_21	GCGCCATTGTTGGAACTACGACAGCCGCAGGAGTGGC
1801_I-D_22	GTAGAATAAATTTATACAAAGAGCATTGTAGTGATTA
1801_I-D_23	TAGAATTAGATTTAGGATTTTTGGGCGGCTGTTGA
1801_I-D_24	TAGCTGGTGCAATAAAACTAGGGCTTTTGCTGTCTTCCCCT
1801_I-D_25	TCGCAATATTGCTTCAAAGGTTGGTGATTTTGCA
1801_I-D_26	TCTTTGGGGAGATTTTAATATACCTCCAAAAAGATA
1801_I-D_27	TGCCAAAACGTAAATTTTTAAACTTCTACCTAAACT
1801_I-D_28	TTCCGGTCGGTTCGACTGCCATAGGTACAACTTCCG
1801_III-B_29	AAAGAATGGGAAGGCAATAGGCTATCTTAAAATCAATTAACT
1801_III-B_30	AAATCAATGGTAGAGAATAAGGAGCATTATGTTAA
1801_III-B_31	AACCAAGTGCTTGCACCTCTGGTTGATTTGATTAT
1801_III-B_32	AAGAACTATATTTGAGCATGTTGCTTTTAATATGTCTTTAA
1801_III-B_33	ACAACCATTGCCTATGAGACAGGCTATGGAAAAGT
1801_III-B_34	ACCCATGATTCTCCTTTCTACTTGTTTACTATTTGGTGGCTTCAATCC
1801_III-B_35	ACCCGTAGGTAAATTATCACGCACAAACTCAAATATTTT
1801_III-B_36	AGCTCTAGGCATAACCTGTATTTCACAGGTTAAATTACCTAA
1801_III-B_37	AGGGAGATGACTGATTCTTCTGCTTGTTATGACAAGACTGAAGGGG
1801_III-B_38	AGTTAGCTGAATCACAGCAAGCTGTCGAACTAGCAAAA
1801_III-B_39	ATATAAAGGGTTTTGATATCCTTGAACAAACACAG
1801_III-B_40	ATTTTTCGATTAAAGTTGCGGGTATCTTTTTTCTTTTAGGT
1801_III-B_41	CGCACTGAGGGAGCTAGAAGGGGCTTCAAGTGCTACCGAT
1801_III-B_42	CTAATTGAGTTAAAAGAATGGGTTTTTAAATAGATAC
1801_III-B_43	GCTAGAAGTCAACGCAAAACTAGATTTTCTAAGC
1801_III-B_44	GCTCAAACATCAGATGCCTCCTCAAGTTATCACCTT
1801_III-B_45	GGCGAACCGACCTCTGATAACCACAAAAAATCCCA
1801_III-B_46	GTAGCCGTATTCGTGATAATTGCAGCACCATTTGAAGGGCT
1801_III-B_47	GTCTAACTTTGCAGCTTGTTCTCTTGCCAATCTCGCTT
1801_III-B_48	GTTAATCTAATACCTAATTTATCAGCTTCCTGTTGCTTTTT
1801_III-B_49	GTTCATGCACAGATTAATGTTTTTATCAAAAAACATC
1801_III-B_50	TAATCAATTCGGGGAAGCTGTGGAAGGAAAACCCAAATT
1801_III-B_51	TCGGGGGTGAAATCATTGATTGACTTTAAGTTGTCGA
1801_III-B_52	TGAAATAAAACAGGTTGAAACAGTTGATAACTTTCAACT
1801_III-B_53	TGACGCAGAAAGTCAGGCATTCCGGCGGGCGCTCGCT
1801_III-B_54	TTGACGGAATCACAATCGACACAATCAAAATGGTTTACCCAGATGG
1801_III-B_55	TTTAAATGGCAACTGGGCAACGGTAAAAAGCAACAAGTGGATGAA
1801_III-B_56	TTTCATAATTGATTTTCCTTTTTAATGCTAATAGGTCTATTATACTT
1801_III-B_57	TTTTTTAGCTCAATCAGAAGGTAAAGCGGAACGCCAC
1803_I-D_1	AAAAAATGATTGTATTGGTTCTTGACTGAAATGAATT
1803_I-D_2	AACCCCGAACCTATCGGAGCCTCAAGAGCAAACTGCGTTAA
1803_I-D_3	AAGGATTGAAACGAAACTTAATTCAATTTAAA
1803_I-D_4	AGAAGAAGAATCGTAATTCTCCTGAACGTAGGCAAA
1803_I-D_5	AGATTTTATGTACGAGGTTTTAGACCTCTGCTTGGGA
1803_I-D_6	AGGTTGGGATTTCCAGTTCCCAACTGCCGTCAATAG
1803_I-D_7	ATTGTAATTGACGCAATGCAAACAACTACGCGAAT
1803_I-D_8	CCTGGACTGTTTGGGGTGTCGGTCAAAGTTTGGA
1803_I-D_9	CCTGTATCAAGTCAGTCAAGAACCAATACAATCATT
1803_I-D_10	CTTAGCCAAAGAAAAATGTTCCGATGTTGACCTTGAAA
1803_I-D_11	GAACTCTGGGGAACCGCTACGGGTTCTGTCCCTTAT
1803_I-D_12	GAAGGTGAGTTTCAGCCCTCTCCCGACCTTGAGAT
1803_I-D_13	GATAATTTCCTCTCGCCCATCTTCCCCTTCAAAATCA
1803_I-D_14	GGGGTTATCCAAGCGGGGTTTGTTATCCCTCCAGAAT
1803_I-D_15	TCTTTCCCCCCTGAAAAGCCAACCACAATATTTTCA
1803_I-D_16	TGCCCATATCCCTGATAGGCAAGCGTTGAATCAGTG
1803_I-D_17	TGTTGAATCGACTAATTTAAGGAGGTTTATATGTTA
1803_III-B_18	AACTTAGATCAAGAAACCAAAATGACAACATACTTCTAC
1803_III-B_19	AAGTATTAGGAGATATTGGTATGCATTTACAAACAGCTTATC
1803_III-B_20	AATCGTACCGTCGCCATAAAACGATTGAATTTCGGCA
1803_III-B_21	AATTAGATAATAAGGAGGTGAGATTGTATCTAAAAATTAAATAAAG
1803_III-B_22	AGAAGTGAAATAAGAGTGGGGGTGATAGATTATGTCTATCA
1803_III-B_23	ATTCCGTGACCTATACCGAAACCCAAATTACCGAATTTGAGGG
1803_III-B_24	ATTTAAGGACCAAGACTATGACTTTCTACAACCAAATCA
1803_III-B_25	CAACTTTTGGCTGATTTCAATAATTGAAGGCTTTGGTGTTTG
1803_III-B_26	CCCTCATTCCGATACATTTACGAAGATAATCTTGA
1803_III-B_27	CCTCCAACGTGGAGGTGTTTCTGTATTGCCAGTTTGTTGAT
1803_III-B_28	CGCCATGACAACCGCAACCACAGCAAAAACCGCCAAAGC
1803_III-B_29	CTGAAATTGCAGAATTAGAAGCGGAGTTCGGACACACAATCCACTTCTCC
1803_III-B_30	GATGTCGGGCAAATATTGTTCGATGTAAACAACTCTTTTA
1803_III-B_31	GCCAGTAACTCGGGCAAAGCGGCCAAGAACCGCAAACAGG
1803_III-B_32	TAATTGTATTCGCAGTTACATTTTGTTTTGAGTATTG
1803_III-B_33	TATCCAATTGAATCTGCAATCAAAGCAGAACAGT
1803_III-B_34	TATTGCAAAACATTTACGATAGATAAAAAAACATTTTCT
1803_III-B_35	TCAGAGATACCTTTAGTAGATGTAATGTATAAGGTTTCAAAC
1803_III-B_36	TCAGGGAAGAAAGGGCGACCTTCAGCAACGAGCCAGTCAATACACT
1803_III-B_37	TCATCTCTTTACCTTCTAGTTTTAACCCACCATTGCCCGAA
1803_III-B_38	TGAAGTAGGAGAACGAATCTGGTACAGCTCTTTGGCTGGAG
1803_III-B_39	TGCGATCCTAGAATATGTTTAAGCGATCGCAGGTTAGC
1803_III-B_40	TGGGTTAACCTTTTGGAGTGGTACTCCCTATAGATAACTTAGGGA
1803_III-B_41	TGGTTCACCTCCCAGGCTAAAACTGAGAAAGAAGGGTCTACTC
1803_III-B_42	TTCCTTCAAGGAAAGTTTCAGATGTTGGAATTTAA
1803_III-B_43	TTGAACCAGGAAATTACTGGAAACTAATCGAATACCAGGAAA
1804_I-D_1	AAAAAATGATTGTATTGGTTCTTGACTGAAATGAATT
1804_I-D_2	AACCCCGAACCTATCGGAGCCTCAAGAGCAAACTGCGTTAA
1804_I-D_3	AAGGATTGAAACGAAACTTAATTCAATTTAAA
1804_I-D_4	AGAAGAAGAATCGTAATTCTCCTGAACGTAGGCAAA
1804_I-D_5	AGATTTTATGTACGAGGTTTTAGACCTCTGCTTGGGA
1804_I-D_6	AGGTTGGGATTTCCAGTTCCCAACTGCCGTCAATAG
1804_I-D_7	ATTGTAATTGACGCAATGCAAACAACTACGCGAAT
1804_I-D_8	CCTGGACTGTTTGGGGTGTCGGTCAAAGTTTGGA
1804_I-D_9	CCTGTATCAAGTCAGTCAAGAACCAATACAATCATT
1804_I-D_10	CTTAGCCAAAGAAAAATGTTCCGATGTTGACCTTGAAA
1804_I-D_11	GAACTCTGGGGAACCGCTACGGGTTCTGTCCCTTAT
1804_I-D_12	GAAGGTGAGTTTCAGCCCTCTCCCGACCTTGAGAT
1804_I-D_13	GATAATTTCCTCTCGCCCATCTTCCCCTTCAAAATCA
1804_I-D_14	GGGGTTATCCAAGCGGGGTTTGTTATCCCTCCAGAAT
1804_I-D_15	TCTTTCCCCCCTGAAAAGCCAACCACAATATTTTCA
1804_I-D_16	TGCCCATATCCCTGATAGGCAAGCGTTGAATCAGTG
1804_I-D_17	TGTTGAATCGACTAATTTAAGGAGGTTTATATGTTA
1804_III-B_18	AAGGTTATTAACCTTTCTGTACGAGGAAAAGGTAAATA
1804_III-B_19	AATCGTACCGTCGCCATAAAACGATTGAATTTCGGCA
1804_III-B_20	AATTAGATAATAAGGAGGTGAGATTGTATCTAAAAATTAAATAAAG
1804_III-B_21	AGAAGTGAAATAAGAGTGGGGGTGATAGATTATGTCTATCA
1804_III-B_22	ATTCCGTGACCTATACCGAAACCCAAATTACCGAATTTGAGGG
1804_III-B_23	CCCTCATTCCGATACATTTACGAAGATAATCTTGA
1804_III-B_24	CCTCCAACGTGGAGGTGTTTCTGTATTGCCAGTTTGTTGAT
1804_III-B_25	CGCCATGACAACCGCAACCACAGCAAAAACCGCCAAAGC
1804_III-B_26	CTGAAATTGCAGAATTAGAAGCGGAGTTCGGACACACAATCCACTTCTCC
1804_III-B_27	TAATTGTATTCGCAGTTACATTTTGTTTTGAGTATTG
1804_III-B_28	TATCCAATTGAATCTGCAATCAAAGCAGAACAGT
1804_III-B_29	TATTGCAAAACATTTACGATAGATAAAAAAACATTTTCT
1804_III-B_30	TCAGAGATACCTTTAGTAGATGTAATGTATAAGGTTTCAAAC
1804_III-B_31	TCAGGGAAGAAAGGGCGACCTTCAGCAACGAGCCAGTCAATACACT
1804_III-B_32	TGAAGTAGGAGAACGAATCTGGTACAGCTCTTTGGCTGGAG
1804_III-B_33	TGCGATCCTAGAATATGTTTAAGCGATCGCAGGTTAGC
1804_III-B_34	TGGGTTAACCTTTTGGAGTGGTACTCCCTATAGATAACTTAGGGA
1804_III-B_35	TGGTTCACCTCCCAGGCTAAAACTGAGAAAGAAGGGTCTACTC
1804_III-B_36	TTCCTTCAAGGAAAGTTTCAGATGTTGGAATTTAA
1805_I-D_1	AAAAAATGATTGTATTGGTTCTTGACTGAAATGAATT
1805_I-D_2	AACCCCGAACCTATCGGAGCCTCAAGAGCAAACTGCGTTAA
1805_I-D_3	AAGGATTGAAACGAAACTTAATTCAATTTAAA
1805_I-D_4	AGAAGAAGAATCGTAATTCTCCTGAACGTAGGCAAA
1805_I-D_5	AGATTTTATGTACGAGGTTTTAGACCTCTGCTTGGGA
1805_I-D_6	AGGTTGGGATTTCCAGTTCCCAACTGCCGTCAATAG
1805_I-D_7	ATTGTAATTGACGCAATGCAAACAACTACGCGAAT
1805_I-D_8	CCTGGACTGTTTGGGGTGTCGGTCAAAGTTTGGA
1805_I-D_9	CCTGTATCAAGTCAGTCAAGAACCAATACAATCATT
1805_I-D_10	CTTAGCCAAAGAAAAATGTTCCGATGTTGACCTTGAAA
1805_I-D_11	GAACTCTGGGGAACCGCTACGGGTTCTGTCCCTTAT
1805_I-D_12	GAAGGTGAGTTTCAGCCCTCTCCCGACCTTGAGAT
1805_I-D_13	GATAATTTCCTCTCGCCCATCTTCCCCTTCAAAATCA
1805_I-D_14	GGGGTTATCCAAGCGGGGTTTGTTATCCCTCCAGAAT
1805_I-D_15	TCTTTCCCCCCTGAAAAGCCAACCACAATATTTTCA
1805_I-D_16	TGCCCATATCCCTGATAGGCAAGCGTTGAATCAGTG
1805_I-D_17	TGTTGAATCGACTAATTTAAGGAGGTTTATATGTTA
1805_III-B_18	AACTTAGATCAAGAAACCAAAATGACAACATACTTCTAC
1805_III-B_19	AAGTATTAGGAGATATTGGTATGCATTTACAAACAGCTTATC
1805_III-B_20	AATCGTACCGTCGCCATAAAACGATTGAATTTCGGCA
1805_III-B_21	AATTAGATAATAAGGAGGTGAGATTGTATCTAAAAATTAAATAAAG
1805_III-B_22	AGAAGTGAAATAAGAGTGGGGGTGATAGATTATGTCTATCA
1805_III-B_23	ATTCCGTGACCTATACCGAAACCCAAATTACCGAATTTGAGGG
1805_III-B_24	ATTTAAGGACCAAGACTATGACTTTCTACAACCAAATCA
1805_III-B_25	CAACTTTTGGCTGATTTCAATAATTGAAGGCTTTGGTGTTTG
1805_III-B_26	CCCTCATTCCGATACATTTACGAAGATAATCTTGA
1805_III-B_27	CCTCCAACGTGGAGGTGTTTCTGTATTGCCAGTTTGTTGAT
1805_III-B_28	CGCCATGACAACCGCAACCACAGCAAAAACCGCCAAAGC
1805_III-B_29	CTGAAATTGCAGAATTAGAAGCGGAGTTCGGACACACAATCCACTTCTCC
1805_III-B_30	GATGTCGGGCAAATATTGTTCGATGTAAACAACTCTTTTA
1805_III-B_31	GCCAGTAACTCGGGCAAAGCGGCCAAGAACCGCAAACAGG
1805_III-B_32	GTTCAGTAATAAAGATGATGGTTGGGTGAAAATCGACACAAAC
1805_III-B_33	TAATTGTATTCGCAGTTACATTTTGTTTTGAGTATTG
1805_III-B_34	TATCCAATTGAATCTGCAATCAAAGCAGAACAGT
1805_III-B_35	TATTGCAAAACATTTACGATAGATAAAAAAACATTTTCT
1805_III-B_36	TCAGAGATACCTTTAGTAGATGTAATGTATAAGGTTTCAAAC
1805_III-B_37	TCAGGGAAGAAAGGGCGACCTTCAGCAACGAGCCAGTCAATACACT
1805_III-B_38	TCATCTCTTTACCTTCTAGTTTTAACCCACCATTGCCCGAA
1805_III-B_39	TGAAGTAGGAGAACGAATCTGGTACAGCTCTTTGGCTGGAG
1805_III-B_40	TGCGATCCTAGAATATGTTTAAGCGATCGCAGGTTAGC
1805_III-B_41	TGGGTTAACCTTTTGGAGTGGTACTCCCTATAGATAACTTAGGGA
1805_III-B_42	TGGTTCACCTCCCAGGCTAAAACTGAGAAAGAAGGGTCTACTC
1805_III-B_43	TTCCTTCAAGGAAAGTTTCAGATGTTGGAATTTAA
1805_III-B_44	TTGAACCAGGAAATTACTGGAAACTAATCGAATACCAGGAAA
1806_I-D_1	AAAAAATGATTGTATTGGTTCTTGACTGAAATGAATT
1806_I-D_2	AACCCCGAACCTATCGGAGCCTCAAGAGCAAACTGCGTTAA
1806_I-D_3	AAGGATTGAAACGAAACTTAATTCAATTTAAA
1806_I-D_4	AGAAGAAGAATCGTAATTCTCCTGAACGTAGGCAAA
1806_I-D_5	AGATTTTATGTACGAGGTTTTAGACCTCTGCTTGGGA
1806_I-D_6	AGGTTGGGATTTCCAGTTCCCAACTGCCGTCAATAG
1806_I-D_7	ATTGTAATTGACGCAATGCAAACAACTACGCGAAT
1806_I-D_8	CCTGGACTGTTTGGGGTGTCGGTCAAAGTTTGGA
1806_I-D_9	CCTGTATCAAGTCAGTCAAGAACCAATACAATCATT
1806_I-D_10	CTTAGCCAAAGAAAAATGTTCCGATGTTGACCTTGAAA
1806_I-D_11	GAACTCTGGGGAACCGCTACGGGTTCTGTCCCTTAT
1806_I-D_12	GAAGGTGAGTTTCAGCCCTCTCCCGACCTTGAGAT
1806_I-D_13	GATAATTTCCTCTCGCCCATCTTCCCCTTCAAAATCA
1806_I-D_14	GGGGTTATCCAAGCGGGGTTTGTTATCCCTCCAGAAT
1806_I-D_15	TCTTTCCCCCCTGAAAAGCCAACCACAATATTTTCA
1806_I-D_16	TGCCCATATCCCTGATAGGCAAGCGTTGAATCAGTG
1806_I-D_17	TGTTGAATCGACTAATTTAAGGAGGTTTATATGTTA
1806_III-B_18	AAGGTTATTAACCTTTCTGTACGAGGAAAAGGTAAATA
1806_III-B_19	AATCGTACCGTCGCCATAAAACGATTGAATTTCGGCA
1806_III-B_20	AATTAGATAATAAGGAGGTGAGATTGTATCTAAAAATTAAATAAAG
1806_III-B_21	AGAAGTGAAATAAGAGTGGGGGTGATAGATTATGTCTATCA
1806_III-B_22	ATTCCGTGACCTATACCGAAACCCAAATTACCGAATTTGAGGG
1806_III-B_23	CCCTCATTCCGATACATTTACGAAGATAATCTTGA
1806_III-B_24	CCTCCAACGTGGAGGTGTTTCTGTATTGCCAGTTTGTTGAT
1806_III-B_25	CGCCATGACAACCGCAACCACAGCAAAAACCGCCAAAGC
1806_III-B_26	CTGAAATTGCAGAATTAGAAGCGGAGTTCGGACACACAATCCACTTCTCC
1806_III-B_27	TAATTGTATTCGCAGTTACATTTTGTTTTGAGTATTG
1806_III-B_28	TATCCAATTGAATCTGCAATCAAAGCAGAACAGT
1806_III-B_29	TATTGCAAAACATTTACGATAGATAAAAAAACATTTTCT
1806_III-B_30	TCAGAGATACCTTTAGTAGATGTAATGTATAAGGTTTCAAAC
1806_III-B_31	TCAGGGAAGAAAGGGCGACCTTCAGCAACGAGCCAGTCAATACACT
1806_III-B_32	TGAAGTAGGAGAACGAATCTGGTACAGCTCTTTGGCTGGAG
1806_III-B_33	TGCGATCCTAGAATATGTTTAAGCGATCGCAGGTTAGC
1806_III-B_34	TGGGTTAACCTTTTGGAGTGGTACTCCCTATAGATAACTTAGGGA
1806_III-B_35	TGGTTCACCTCCCAGGCTAAAACTGAGAAAGAAGGGTCTACTC
1806_III-B_36	TTCCTTCAAGGAAAGTTTCAGATGTTGGAATTTAA
1807_I-D_1	AGTGAACCTAATGAATGCTTGGAAAATATAGTTAA
1807_I-D_2	AGTTTGGGCGGTGTTTGTGAGGGTCAATCTCTACCCAGT
1807_I-D_3	ATGGCGGCGATCGCATTTTTAAGTCGGTTAAGGTCAA
1807_I-D_4	CAAGTAATGTATCTGACCCCGTAGCGGTGCGTTTAA
1807_I-D_5	CATAACTATTAACTATAGCAGTTTTTTCCTGTTCTT
1807_I-D_6	CATATTTGTTCCTGAGTATAATTTCAATGCTCCTGA
1807_I-D_7	CCAAGCACGTTAAGACCGCTTTGAAAAGTCTACAA
1807_I-D_8	CTAATTGTCCAGTAACAAATTGGTTTAATAGGACTC
1807_I-D_9	GAAATCAGAGTATGGCGACAGTTTCCGGGCTTTCTA
1807_I-D_10	GTTGTTGAAAGATTTTATCGGAAGCATCAAGAACCAT
1807_I-D_11	TAGAGAATAGAAAAGGGATAAAGCAGTTTTTGAAGTT
1807_I-D_12	TCCAAAATAGATTTATGCTCCGAGACAATTGGAAC
1807_I-D_13	TCTCTATAAGTAAGTTAGCTTTTCTAGTATTCTCAGGACTT
1807_I-D_14	TGATTGACGAGAACCCCATTCAAAGAGACCCTCTC
1807_I-D_15	TTCCCCAGATAATTCGGGCAATAGTTCGGGCAATAGT
1807_I-D_16	TTGTTAGGAAATTCTCTAAATACTTTTAGTTCGGCGATAT
1807_III-B_17	AAAGAAGGCCAAAATATTGTTGACTGCAAAATAGACGTCACAA
1807_III-B_18	AAAGGAAATTAAGAAAATGACTTCTAGTTTTAACTGTTTCCA
1807_III-B_19	AAGATGTTGTCAATCCTCAAGGAAACAATAAACTCACAATCTTAAATTGT
1807_III-B_20	AATGACTGGATTAACCTTTGGTGAATTCCTAAATCT
1807_III-B_21	AGGGAACTGCTATGTTTTTACCTCCTATGCGGTCATTACTTTTAA
1807_III-B_22	AGTAAAAGTGGAGACTGTGTTAACAACCTGGATATTTGTA
1807_III-B_23	ATTTTGCATTAAAAGTCATCGCTGTTTCATTGGCGGTTTT
1807_III-B_24	CCATTAGAAATCCTACACACTGCCCCCGTCGCTCCT
1807_III-B_25	CCGTGACCAAAGCCTTCGGGACTAAAAACCCGCTATATCAATC
1807_III-B_26	CTTGGTGAACTCTTAAAATACTCACTTTCCAGGATGTCAAAA
1807_III-B_27	GAAATGCGAACAAGACCGAACGCATGGAGCGCAGACCCTAT
1807_III-B_28	GGGACGCTGCAATCAAGTCAATCCTTCAACAGTTGCCACTGGAT
1807_III-B_29	TAAATAATGAAATGAAAAAAATTGCCAGCCTGAT
1807_III-B_30	TATTGCAAAACATTTACGATAGATAAAAAAACATTTTCT
1807_III-B_31	TCGATATTCTCAATAAAGCCCTTCAGATGCGTTCGGAATTACAGGAC
1807_III-B_32	TCGTTTTCAGCTTTTAATTTTTGGGCTTTTTTCTTGATTTCGTT
1807_III-B_33	TTCTTGTGTGGCGGAGCAAAAACAATCTCTTTGTCTACCAAG
1807_III-B_34	TTGAAAATAATATTTTAACTAATGTTGGACATACAACGCTGCCA
1807_III-B_35	TTTCGTATAAATGCTATCCATCTATCGGTTGTTGATAATTATGGGA
1808_I-D_1	AGTGAACCTAATGAATGCTTGGAAAATATAGTTAA
1808_I-D_2	AGTTTGGGCGGTGTTTGTGAGGGTCAATCTCTACCCAGT
1808_I-D_3	ATGGCGGCGATCGCATTTTTAAGTCGGTTAAGGTCAA
1808_I-D_4	CAAGTAATGTATCTGACCCCGTAGCGGTGCGTTTAA
1808_I-D_5	CATAACTATTAACTATAGCAGTTTTTTCCTGTTCTT
1808_I-D_6	CATATTTGTTCCTGAGTATAATTTCAATGCTCCTGA
1808_I-D_7	CCAAGCACGTTAAGACCGCTTTGAAAAGTCTACAA
1808_I-D_8	CTAATTGTCCAGTAACAAATTGGTTTAATAGGACTC
1808_I-D_9	GAAATCAGAGTATGGCGACAGTTTCCGGGCTTTCTA
1808_I-D_10	GTTGTTGAAAGATTTTATCGGAAGCATCAAGAACCAT
1808_I-D_11	TAGAGAATAGAAAAGGGATAAAGCAGTTTTTGAAGTT
1808_I-D_12	TCCAAAATAGATTTATGCTCCGAGACAATTGGAAC
1808_I-D_13	TCTCTATAAGTAAGTTAGCTTTTCTAGTATTCTCAGGACTT
1808_I-D_14	TGATTGACGAGAACCCCATTCAAAGAGACCCTCTC
1808_I-D_15	TTCCCCAGATAATTCGGGCAATAGTTCGGGCAATAGT
1808_I-D_16	TTGTTAGGAAATTCTCTAAATACTTTTAGTTCGGCGATAT
1808_III-B_17	AAAGAAGGCCAAAATATTGTTGACTGCAAAATAGACGTCACAA
1808_III-B_18	AATGACTGGATTAACCTTTGGTGAATTCCTAAATCT
1808_III-B_19	AGGGAACTGCTATGTTTTTACCTCCTATGCGGTCATTACTTTTAA
1808_III-B_20	AGTAAAAGTGGAGACTGTGTTAACAACCTGGATATTTGTA
1808_III-B_21	ATTTTGCATTAAAAGTCATCGCTGTTTCATTGGCGGTTTT
1808_III-B_22	CCATTAGAAATCCTACACACTGCCCCCGTCGCTCCT
1808_III-B_23	CCGTGACCAAAGCCTTCGGGACTAAAAACCCGCTATATCAATC
1808_III-B_24	CTTGGTGAACTCTTAAAATACTCACTTTCCAGGATGTCAAAA
1808_III-B_25	GAAATGCGAACAAGACCGAACGCATGGAGCGCAGACCCTAT
1808_III-B_26	GGGACGCTGCAATCAAGTCAATCCTTCAACAGTTGCCACTGGAT
1808_III-B_27	TAAATAATGAAATGAAAAAAATTGCCAGCCTGAT
1808_III-B_28	TATTGCAAAACATTTACGATAGATAAAAAAACATTTTCT
1808_III-B_29	TCGATATTCTCAATAAAGCCCTTCAGATGCGTTCGGAATTACAGGAC
1808_III-B_30	TCGTTTTCAGCTTTTAATTTTTGGGCTTTTTTCTTGATTTCGTT
1808_III-B_31	TTCTTGTGTGGCGGAGCAAAAACAATCTCTTTGTCTACCAAGGTTTCCAA
1808_III-B_32	TTGAAAATAATATTTTAACTAATGTTGGACATACAACGCTGCCA
1808_III-B_33	TTTCGTATAAATGCTATCCATCTATCGGTTGTTGATAATTATGGGA
1809_I-D_1	AACTTCAAAAACTGCTTTATCCCTTTTCTATTCTCTA
1809_I-D_2	AAGAACAGGAAAAAACTGCTATAGTTAATAGTTATG
1809_I-D_3	AAGTCCTGAGAATACTAGAAAAGCTAACTTACTTATAGAGA
1809_I-D_4	ACTATTGCCCGAACTATTGCCCGAATTATCTGGGGAA
1809_I-D_5	ACTGGGTAGAGATTGACCCTCACAAACACCGCCCAAACT
1809_I-D_6	ATATCGCCGAACTAAAAGTATTTAGAGAATTTCCTAACAA
1809_I-D_7	ATGGTTCTTGATGCTTCCGATAAAATCTTTCAACAAC
1809_I-D_8	GAGAGGGTCTCTTTGAATGGGGTTCTCGTCAATCA
1809_I-D_9	GAGTCCTATTAAACCAATTTGTTACTGGACAATTAG
1809_I-D_10	GTTCCAATTGTCTCGGAGCATAAATCTATTTTGGA
1809_I-D_11	TAGAAAGCCCGGAAACTGTCGCCATACTCTGATTTC
1809_I-D_12	TCAGGAGCATTGAAATTATACTCAGGAACAAATATG
1809_I-D_13	TTAAACGCACCGCTACGGGGTCAGATACATTACTTG
1809_I-D_14	TTAACTATATTTTCCAAGCATTCATTAGGTTCACT
1809_I-D_15	TTGACCTTAACCGACTTAAAAATGCGATCGCCGCCAT
1809_I-D_16	TTGTAGACTTTTCAAAGCGGTCTTAACGTGCTTGG
1809_III-B_17	AAAGAAGGCCAAAATATTGTTGACTGCAAAATAGACGTCACAA
1809_III-B_18	AATGACTGGATTAACCTTTGGTGAATTCCTAAATCT
1809_III-B_19	AGGGAACTGCTATGTTTTTACCTCCTATGCGGTCATTACTTTTAA
1809_III-B_20	AGTAAAAGTGGAGACTGTGTTAACAACCTGGATATTTGTA
1809_III-B_21	AGTAGGGAGGAAATGCGAACAAGACCGAACGCATGGAGCGCAGACCCTAT
1809_III-B_22	ATTTTGCATTAAAAGTCATCGCTGTTTCATTGGCGGTTTT
1809_III-B_23	CCATTAGAAATCCTACACACTGCCCCCGTCGCTCCT
1809_III-B_24	CCGTGACCAAAGCCTTCGGGACTAAAAACCCGCTATATCAATC
1809_III-B_25	CTTGGTGAACTCTTAAAATACTCACTTTCCAGGATGTCAAAA
1809_III-B_26	GGGACGCTGCAATCAAGTCAATCCTTCAACAGTTGCCACTGGAT
1809_III-B_27	TAAATAATGAAATGAAAAAAATTGCCAGCCTGAT
1809_III-B_28	TATTGCAAAACATTTACGATAGATAAAAAAACATTTTCT
1809_III-B_29	TCGATATTCTCAATAAAGCCCTTCAGATGCGTTCGGAATTACAGGAC
1809_III-B_30	TCGTTTTCAGCTTTTAATTTTTGGGCTTTTTTCTTGATTTCGTT
1809_III-B_31	TTCTTGTGTGGCGGAGCAAAAACAATCTCTTTGTCTACCAAG
1809_III-B_32	TTGAAAATAATATTTTAACTAATGTTGGACATACAACGCTGCCA
1809_III-B_33	TTTCGTATAAATGCTATCCATCTATCGGTTGTTGATAATTATGGGA
1810_I-D_1	AAAGGTTGGTGATTTTGAATATCCTGGGACGTTTTCAAG
1810_I-D_2	AATCAATTCCAGGTTTAAAAATATAAGGTATATTGCT
1810_I-D_3	ATAAAACCGGGGGCGATGTTTACCGCGTGCCTACTT
1810_I-D_4	ATTTTATTTTTACTTTTTTTTGGTATGAGTCTTATTTGAT
1810_I-D_5	CAACCAGCCAGCCCAAGCGATTGATATTGCTGAAGTGAA
1810_I-D_6	CATAACTATTAACTATAGCAGTTTTTTCCTGTTCTT
1810_I-D_7	CTGACGATGTTGCGCCATAGTCTGAAGTTGGCTCGACAGT
1810_I-D_8	CTTTGATTCAAGGAATCAATGCCCGTCACCGTCCCAAA
1810_I-D_9	CTTTTCCTAGTTCCCAAATCGCGTAACCTTTCTGCT
1810_I-D_10	GGCAAGTAAATTGGACGGGTTGCGTAATCGTTTTTC
1810_I-D_11	TAGGAGTTTGCAATCCATTCTCGGCTAACAATTGATT
1810_I-D_12	TCAAATTGCCCTGACGCTTTCAACAAGAACTGAAA
1810_I-D_13	TTATATGATAACGTCGGATCATGCCCAGACCCAA
1810_I-D_14	TTGAAGATGTAATGCCACCAGATTTGTGTGTTTTCTTTAAA
1810_I-D_15	TTGCGGCGGATTTGATCCGCCCACTTAATCTGTTTTTCCGAGCC
1810_III-B_16	AAAAATTTCAACCCTTGATCAAGTTCAGTCTATTATT
1810_III-B_17	AAAGGGAATATTCTCTAGCCAGATATGGTTAGCAATTTTAA
1810_III-B_18	AAGAAAGGAGAAAGTTATGAAATTCATAGAATTAAGA
1810_III-B_19	AAGAACAGGACCTTCTCATTATGGAACGCCTTGTTCCAGTT
1810_III-B_20	AAGACAAGATCGCGCAAATACAAAAAATAACAGACA
1810_III-B_21	AATTCCTTTGTGCGTGTATTTGAACACAAGGATAGT
1810_III-B_22	AGCAATAAACCAACCTAGCACCTAGAAAAATGAATAACACC
1810_III-B_23	ATGGAAAACATAGACCACCTAACAAGGAAAGAAGATCAAGC
1810_III-B_24	ATGGCATACCAGAAGCCTATGATTTTCTTAGCAATGAGG
1810_III-B_25	CTACCTACTCCCATCTCTGATTCGTACAGATTCAGAAAAGC
1810_III-B_26	GAGGAAGAACTCCAAGAGTTGGAACTCTCCAAATGGACCAATACG
1810_III-B_27	GCTGTAGTTAGCTGGAAAATGTCATCACGGACATACCTTGT
1810_III-B_28	GGAGGATTTAGATAAACCCGTCGAAGGGTTGTTAA
1810_III-B_29	GTAATACTTGAATCCCCGTAATTGTTCCACTGAACTATATTTG
1810_III-B_30	TAAACGTCAGACTGCATCCATCATCGAAATGCTTACTGCTAT
1810_III-B_31	TAGATATACCCCCCTACCACCCCGTGAAATTTTATAAGGGGTA
1810_III-B_32	TAGGATTGGAGAGGGACTAAGACCTCGTTACGAGTGGCAAGTA
1810_III-B_33	TATTGCAAAACATTTACGATAGATAAAAAAACATTTTCT
1810_III-B_34	TGAAAATTTCATCAAAGAGACAAAAGGTTACAACGATAGAACTTAT
1810_III-B_35	TGACTAATCTAACTGCTCAAGAACTCCTCGACCTCGACTTAG
1810_III-B_36	TGTTAGAACTCCCTTCAGGAATTGGAGCATCTGTGCGAGTAGAAGGT
1810_III-B_37	TTAAATCATCATCCCCTCGTCGCAAGGAGTCTTCT
1810_III-B_38	TTATAATGTGAGTCAAATCTCACAAGTGTCAATCTCTCAA
1810_III-B_39	TTCAGACCTTTCTGCTAACATCCGACTAATCAAGTCTAGGTTA
1810_III-B_40	TTTAATGGGATTACTCCTAATCCCTCTATCCTATT
1811_I-D_1	AAAACAATCTCTGAACATGAGAGAAATCAAGATAG
1811_I-D_2	AAAAGCTAATCTGGCACTTAATCAATTAGATATCCCCAATCT
1811_I-D_3	AAAGAGTAAAGATGTCAAACCACCGTTATCCCAAACAGATT
1811_I-D_4	AAGGGGGATCTAAGTCCCCCTATTAATTAGGCGATTTTGATG
1811_I-D_5	AATAAGATAGCCTCAACCCCTTAACAGTATGGTAGAC
1811_I-D_6	AATCACGCAAAGAGAAAAAGAGTCTTGCGTTAACTAT
1811_I-D_7	ACAGAGGAAGTGGAAGGGGAGAAAACAAGACCCTTGAG
1811_I-D_8	ACCGGAAAAGGTTAATACTTTGGGCAGTTAAAAATTCAG
1811_I-D_9	AGAAGGAATACACCCAGTCCCGATAGGATTCGCTATTAAC
1811_I-D_10	ATAACGACGGTTTCCTTAACAATTGGTTTGGACTT
1811_I-D_11	ATATCCCCATATCTAATTTAATCTTTTTGTGAAAGACAA
1811_I-D_12	CATTGACAATCTTTTTAATAAATTCCTCAATAGTC
1811_I-D_13	CCGCTTTAAGTCATCGAGCTTGTAATTGGGATAACA
1811_I-D_14	GACTAAAAAGAATGGTGTTTCCCTTTAATAGAAAC
1811_I-D_15	GATTGGCTTCCCAGACAATATAGTAGACAAAATCCTA
1811_I-D_16	GCCAGATTTATTTCCAGATGGTGAATAATTCTGTTAT
1811_I-D_17	GGTTCTTAGCGAATGTTTTGAGTGAATATTTCGGTCT
1811_I-D_18	TCAAGATATAGTAATCGTTCATTGTTTCGAGTCCTT
1811_I-D_19	TCCATCACTATTGCAGGGATTTCAAACTTCATA
1811_I-D_20	TCTGCCTGTATTGGTTTGATGGGTGATCAATCTAAT
1811_I-D_21	TCTTTGGGGAGATTTTAATATACCTCCAAAAAGATA
1811_I-D_22	TGCCAAAACGTAAATTTTTAAACTTCTACCTAAACT
1811_I-D_23	TGTTGAATCGACTAATTAATTAAGGAGGTTTATATGTTGTTA
1811_I-D_24	TGTTTTAATCTCAAGCGAAGACCTCGGACAAGAGCC
1811_I-D_25	TTATATCTGCGGATGTGCGGATCAATTGTGTTAGTT
1811_I-D_26	TTGATAGATTCGTTCAATGAGTCGGTCAACTTCTTT
1811_I-D_27	TTGTTCTTCCCTGGTAGCTTTCTCTAAGGACAGTCTT
1811_III-B_28	AAACAATGACCACTAAAACAATGACTACCTATCGACTTTTCGACGA
1811_III-B_29	AAGGTTTTAATAATAACGCCGATAATTATTGGGAAGGCTGGGA
1811_III-B_30	ACAATGATTGCTTTTGCTATAGGGGGAATATTTTGG
1811_III-B_31	ACCACCAAAGAGTTCATTAAATAGAACCATTTCAT
1811_III-B_32	ACCACGCAAAAGGAGTAAACAACAATGATTAT
1811_III-B_33	ACCCGGCAGTGAACAATCCACACCAACCAATGCGGATTC
1811_III-B_34	AGAAGAAGATAATGATAACTGGTTTGATGCCTCTGCTATTCCT
1811_III-B_35	AGATGGTACCACTTCTACTTTCACATGGGATGTGTTGAAACACTC
1811_III-B_36	AGGAAAACTAAAACACTTTCAAAATTAGGCATGATTAATCTTCTG
1811_III-B_37	ATGTCTGTACTACAATTTCAATACATCGATGTACTGAAGA
1811_III-B_38	CAGGGATTGAGGGATAACAAATAATTAGCTGTGCA
1811_III-B_39	CAGTCATTGCATAACGGTCGAAGGAAAGTATCGGATATGTTTCGATCCTA
1811_III-B_40	CCAAATGAGTTGGAAGCATTGACACGATTCTACAAC
1811_III-B_41	CGAAACCGAACTAACATAATCAGTCGTCGTTGGCATTTCTCCCTCTGA
1811_III-B_42	CTAGAACAAATATGGAAACTTTAGAGCAAATCTTAAAATCAT
1811_III-B_43	CTCCTGCTTCTTCGGCATGAACACCAAAGGAACCCAGAATG
1811_III-B_44	GAAGCCGCGCATATTGCCAATCCCAAAGCTCGATTAATT
1811_III-B_45	GATAAAGAAATTTCTAATGCCTTAATTAAACGGATTAAAGGTTAAGA
1811_III-B_46	GCGGTGCGATTAAGCCCGAATTAAACTTAACAGAAATCAAGGAA
1811_III-B_47	GGGAAACTAGCCTATAGATGTTCTAAATGCCACAAGCA
1811_III-B_48	GGGTTATGACGAGTATCTGACTGAAGGTGGATGGACATTCTCA
1811_III-B_49	GGTTCAAAATGATTGGTCTGATTTTGCCGACAAT
1811_III-B_50	GTTGATGAGGAAACTTACCTAGAGAAACGTAGCAAACTTCTC
1811_III-B_51	TAGGATTAAACGCTGCCAAGCGCATAGGCTTCTTATTTAGCTTCTT
1811_III-B_52	TCAATATGGAATCACACATCCGCAAAAATCA
1811_III-B_53	TCGAATCATCCGAGATAACTCTGGTGCTCCCTTAAAGTTCA
1811_III-B_54	TGAAACAAGAACGATTGTGTCCAATACAGGTACTGA
1811_III-B_55	TGCGACAAGCACCAAATTCCTTGAGACTTTTGT
1811_III-B_56	TGTTGGCAGGCACAAATCACGTCACCTGCACGGATGC
1811_III-B_57	TTACAAGGAAACAACATCATGGCTACTTTCTTAAATTCTTCC
1811_III-B_58	TTAGAATCTTAAAAAGGTATGAACGCGACTGAAATCCGACAA
1811_III-B_59	TTGATTAAATACTACGCATTGGTTTAATTGAATTGTAACAATAAAGCC
1811_III-B_60	TTGGGACTGTTACGGGTTCCATCGGTTGGGTATCCTCCCTACT
1811_III-B_61	TTGTAATACAAAGCAATCGCAGGTTTGCCCCTGACCCGTTTCAATT
1811_III-B_62	TTTGCTCCTTGTTTACTCTTGACCTGTTACCAATATCCCA
1811_III-D_63	ACCCAACTGTCACAGGTTCGCGCTCAAATGGCTAA
1811_III-D_64	AGGTGATAAGGGTTTCAAGAATCGCGCTGAAAAGAT
1811_III-D_65	ATATTTGAATCACCAATCGTAACAGTATTTGAGCCGTTGCCA
1811_III-D_66	ATTCTAGGATTGCTAGACGGCTGCAATAAAGCGGTTATTTG
1811_III-D_67	CTTACAATAGAAGCGGCCCCTTTAGCTTGAGTTCCGTT
1811_III-D_68	GCATTATTTTAATTAATAGGAGTAATTTTTTAGAC
1812_III-B_1	AAACAATGACCACTAAAACAATGACTACCTATCGACTTTTCGACGA
1812_III-B_2	AAGGTTTTAATAATAACGCCGATAATTATTGGGAAGGCTGGGA
1812_III-B_3	ACAATGATTGCTTTTGCTATAGGGGGAATATTTTGG
1812_III-B_4	ACCACCAAAGAGTTCATTAAATAGAACCATTTCAT
1812_III-B_5	ACCACGCAAAAGGAGTAAACAACAATGATTAT
1812_III-B_6	ACCCGGCAGTGAACAATCCACACCAACCAATGCGGATTC
1812_III-B_7	AGAAGAAGATAATGATAACTGGTTTGATGCCTCTGCTATTCCT
1812_III-B_8	AGATGGTACCACTTCTACTTTCACATGGGATGTGTTGAAACACTC
1812_III-B_9	AGGAAAACTAAAACACTTTCAAAATTAGGCATGATTAATCTTCTG
1812_III-B_10	ATGTCTGTACTACAATTTCAATACATCGATGTACTGAAGA
1812_III-B_11	CAGGGATTGAGGGATAACAAATAATTAGCTGTGCA
1812_III-B_12	CAGTCATTGCATAACGGTCGAAGGAAAGTATCGGATATGTTTCGATCCTA
1812_III-B_13	CCAAATGAGTTGGAAGCATTGACACGATTCTACAAC
1812_III-B_14	CGAAACCGAACTAACATAATCAGTCGTCGTTGGCATTTCTCCCTCTGA
1812_III-B_15	CTAGAACAAATATGGAAACTTTAGAGCAAATCTTAAAATCAT
1812_III-B_16	CTCCTGCTTCTTCGGCATGAACACCAAAGGAACCCAGAATG
1812_III-B_17	GAAGCCGCGCATATTGCCAATCCCAAAGCTCGATTAATT
1812_III-B_18	GATAAAGAAATTTCTAATGCCTTAATTAAACGGATTAAAGGTTAAGA
1812_III-B_19	GCGGTGCGATTAAGCCCGAATTAAACTTAACAGAAATCAAGGAA
1812_III-B_20	GGGAAACTAGCCTATAGATGTTCTAAATGCCACAAGCA
1812_III-B_21	GGGTTATGACGAGTATCTGACTGAAGGTGGATGGACATTCTCA
1812_III-B_22	GGTTCAAAATGATTGGTCTGATTTTGCCGACAAT
1812_III-B_23	GTTGATGAGGAAACTTACCTAGAGAAACGTAGCAAACTTCTC
1812_III-B_24	TAGGATTAAACGCTGCCAAGCGCATAGGCTTCTTATTTAGCTTCTT
1812_III-B_25	TCAATATGGAATCACACATCCGCAAAAATCA
1812_III-B_26	TCGAATCATCCGAGATAACTCTGGTGCTCCCTTAAAGTTCA
1812_III-B_27	TGAAACAAGAACGATTGTGTCCAATACAGGTACTGA
1812_III-B_28	TGCGACAAGCACCAAATTCCTTGAGACTTTTGT
1812_III-B_29	TGTTGGCAGGCACAAATCACGTCACCTGCACGGATGC
1812_III-B_30	TTACAAGGAAACAACATCATGGCTACTTTCTTAAATTCTTCC
1812_III-B_31	TTAGAATCTTAAAAAGGTATGAACGCGACTGAAATCCGACAA
1812_III-B_32	TTGATTAAATACTACGCATTGGTTTAATTGAATTGTAACAATAAAGCC
1812_III-B_33	TTGGGACTGTTACGGGTTCCATCGGTTGGGTATCCTCCCTACT
1812_III-B_34	TTGTAATACAAAGCAATCGCAGGTTTGCCCCTGACCCGTTTCAATT
1812_III-B_35	TTTGCTCCTTGTTTACTCTTGACCTGTTACCAATATCCCA
1812_III-D_36	ACCCAACTGTCACAGGTTCGCGCTCAAATGGCTAA
1812_III-D_37	AGGTGATAAGGGTTTCAAGAATCGCGCTGAAAAGAT
1812_III-D_38	ATATTTGAATCACCAATCGTAACAGTATTTGAGCCGTTGCCA
1812_III-D_39	ATTCTAGGATTGCTAGACGGCTGCAATAAAGCGGTTATTTG
1812_III-D_40	CTTACAATAGAAGCGGCCCCTTTAGCTTGAGTTCCGTT
1812_III-D_41	GCATTATTTTAATTAATAGGAGTAATTTTTTAGAC
1813_III-B_68	TAAATAATGAAATGAAAAAAATTGCCAGCCTGAT
1813_I-D_1	AAAAATCAGGAATTTCTAAATAACCTGATCGCCACAAA
1813_I-D_2	AAAAATGAAACCTTTAAATCAGCATTATTAATCATTA
1813_I-D_3	AACTTTCGTATATCTCTATTTGGTGTTGTTCCTTCT
1813_I-D_4	AAGTTACGGAAGTTCTGTCAGTGGGATTGGAGTTA
1813_I-D_5	AATGGCTCAAACACCGTCACAATCGGTGATTCAAATAT
1813_I-D_6	AATTCACCAACAAAGGATAGATACGCATCCGCACTAAAAG
1813_I-D_7	AGATAGAATTCCGCCCAATTCTTGAACAATCCCAAAAACTC
1813_I-D_8	ATATAGGATATTTTTTATGGTAAGGCCTCACGAAC
1813_I-D_9	ATCAAGATGGATTATTGATCCAATATCTGACCAATTC
1813_I-D_10	ATGAATTTGATGCGCGACGGGTTTCATGACTACAA
1813_I-D_11	CAGCTAGTTTGGGAATTACGGGTGCTATTTTTGCGGG
1813_I-D_12	CATTTGCCTATCCATCGGGTGAGTTTAACGCCTTC
1813_I-D_13	CCACGGGTTCCCCCGTTCAATCTTCGCATTAAACAGA
1813_I-D_14	CCTTTTTGCATGGCAATCCAGAGCATCTAATCGGAAA
1813_I-D_15	CGGACGCTGCAATTAAGTTTTTATCGAGTTCAGTGA
1813_I-D_16	CTCCCCGATTGGGCATTAGAAGCTCAAAAAGAAATCGAA
1813_I-D_17	CTGCAATATTCCGCCCACCAGAGGGGAGAATGAAG
1813_I-D_18	CTTAGATCAAGAAACCAAAATGACAACATACTTCTAC
1813_I-D_19	CTTGAGATCCCAATTGTTGATCAATTGTTAGCTATAGCC
1813_I-D_20	GAGAGAAAAATATCCAACATGAAACCGTTATTGTTAATA
1813_I-D_21	TCTCAACGATTATACAACTGGCTGCAATCCGTTGAAA
1813_I-D_22	TTAAGTCTGTTTGGGGAGTTGAACGAGATCCTAAAA
1813_III-A_23	AATCCCCAAGCCGGGGATGCCAGGAGCAGTAACAAT
1813_III-A_24	ACAAACAAAAATGAATTTGGACAAACGATTGACGGTGGTTTTGCTGT
1813_III-A_25	AGATAAATTTGCAGGCCACAGCAATGCTCTATGGGA
1813_III-A_26	AGTAACACCCTGGCAGAAGCCTGGACAATGTTGCGT
1813_III-A_27	ATACAAGCAGTAGAACAAACGTATGTTCTCTAAATTATCA
1813_III-A_28	CACTGACGAATTTAAAGTTCAAACCCGTGACATCGGGGGA
1813_III-A_29	CCAAAATCAGACTATCCAGAGATTGCCGAATTAGTTGT
1813_III-A_30	CCCGAAACCCATTTTAGTCTGCAAATTCGTTTCAAT
1813_III-A_31	CCCTAAAACAACAATGGAAAAACCCCAAATTATTATCGGGAAAGA
1813_III-A_32	GGCTAATAGAACAGGGATTAGAATTACATACTCTGAATC
1813_III-A_33	TAATTCCGCTCTTGTGTGAAATTGCGAAACGTCAT
1813_III-A_34	AAAGAAGGCCAAAATATTGTTGACTGCAAAATAGACGTCACAA
1813_III-A_35	AAAGGAAATTAAGAAAATGACTTCTAGTTTTAACTGTTTCCA
1813_III-A_36	AAGATGTTGTCAATCCTCAAGGAAACAATAAACTCACAATCTTAAATTGT
1813_III-A_37	AATGACTGGATTAACCTTTGGTGAATTCCTAAATCT
1813_III-A_38	AGGGAACTGCTATGTTTTTACCTCCTATGCGGTCATTACTTTTAA
1813_III-A_39	AGTAAAAGTGGAGACTGTGTTAACAACCTGGATATTTGTA
1813_III-A_40	ATTTTGCATTAAAAGTCATCGCTGTTTCATTGGCGGTTTT
1813_III-A_41	CCATTAGAAATCCTACACACTGCCCCCGTCGCTCCT
1813_III-A_42	CCGTGACCAAAGCCTTCGGGACTAAAAACCCGCTATATCAATC
1813_III-A_43	CTTGGTGAACTCTTAAAATACTCACTTTCCAGGATGTCAAAA
1813_III-A_44	GAAATGCGAACAAGACCGAACGCATGGAGCGCAGACCCTAT
1813_III-A_45	GGGACGCTGCAATCAAGTCAATCCTTCAACAGTTGCCACTGGAT
1813_III-A_46	TATTGCAAAACATTTACGATAGATAAAAAAACATTTTCT
1813_III-A_47	TCGATATTCTCAATAAAGCCCTTCAGATGCGTTCGGAATTACAGGAC
1813_III-A_48	TCGTTTTCAGCTTTTAATTTTTGGGCTTTTTTCTTGATTTCGTT
1813_III-A_49	TTCTTGTGTGGCGGAGCAAAAACAATCTCTTTGTCTACCAAG
1813_III-A_50	TTGAAAATAATATTTTAACTAATGTTGGACATACAACGCTGCCA
1813_III-A_51	TTTCGTATAAATGCTATCCATCTATCGGTTGTTGATAATTATGGGA
